# Supplementary material for: Injury-specific factors in the cerebrospinal fluid regulate astrocyte plasticity in the human brain
Source: Nat Med. 2023 Dec 8;29(12):3149–61. doi: 10.1038/s41591-023-02644-6 (PMC10719094; doi:10.1038/s41591-023-02644-6)
Supplement: Supplementary file 2 — Supplementary Table 1. Characteristics of surgically resected specimens. Supplementary Table 2. List of 860 proteins (≥2 unique peptides and FDR <0.01) identified in CSF samples from ICM and CCM patients. Supplementary Table 3. List of nonregulated proteins (P > 0.05 and/or FC <2 or >−2) in patient CSF samples. Supplementary Table 4. List of significantly upregulated proteins (P ≤ 0.05 and FC ≥ 2) in CSF-CCM versus CSF-ICM. Supplementary Table 5. List of significantly downregulated proteins (P ≤ 0.05 and FC ≤ −2) in CSF-CCM versus CSF-ICM. Supplementary Table 6. Significantly enriched biological process GO terms related to the upregulated CSF-CCM proteins (P ≤ 0.05 and FC ≥ 2). Supplementary Table 7. The top five significantly enriched REACTOME pathways related to the downregulated CSF-CCM proteins (P ≤ 0.05 and FC ≤−2). Supplementary Table 8. The top five significantly enriched REACTOME pathways related to the upregulated CSF-CCM proteins (P ≤ 0.05 and FC ≥2). Supplementary Table 9. List of the top 158 significantly up-regulated proteins (P ≤ 0.05 and FC ≥ 5) in CSF-CCM versus CSF-ICM. Supplementary Table 10. List of the top 45 most abundant significantly enriched (P ≤ 0.05 and FC ≥ 3) proteins defining signature of CSF-CCM. Supplementary Table 11. The cellular components identified by GO enrichment analysis for the top 45 most abundant proteins (P ≤ 0.05 and FC ≥ 3) defining signature of CSF-CCM. Supplementary Table 12. GS2D predicted disease associations for the top 45 most abundant and significantly upregulated CSF-CCM proteins (P ≤ 0.05 and FC ≥ 3) [file 41591_2023_2644_MOESM2_ESM.xlsx]

## Sheet: Supplementary Table 1
Supplementary Table 1. Characteristics of surgically resected specimens
Patient	Neurological diagnosis	Source of resected tissue samples	Histological characteristics of tissue samples	CSF sampling
1	sporadic supratentorial CCM	temporal cerebral GM/WM	mild-moderate-severe gliosis, perilesional bleeding	No
2	sporadic supratentorial CCM	frontal cerebral GM/WM	mild-moderate-severe gliosis, perilesional bleeding	Yes
3	sporadic supratentorial CCM	frontal cerebral GM/WM	mild-moderate-severe gliosis, perilesional bleeding	Yes
4	sporadic supratentorial CCM	occipital cerebral GM/WM	mild-moderate-severe gliosis, perilesional bleeding	Yes
5	sporadic supratentorial CCM	parietal cerebral GM/WM	mild-moderate-severe gliosis, perilesional bleeding	Yes
6	sporadic supratentorial CCM	parietal cerebral GM/WM	mild-moderate-severe gliosis, perilesional bleeding	Yes
7	sporadic supratentorial CCM	parietal cerebral GM/WM	mild-moderate-severe gliosis, perilesional bleeding	Yes
8	sporadic supratentorial CCM	parietal cerebral GM/WM	mild-moderate-severe gliosis, perilesional bleeding	Yes
9	benign ICM	parieto-occipital cerebral GM/WM	mild-moderate gliosis	Yes
10	benign ICM	parietal cerebral GM/WM	moderate-severe gliosis in upper cerebral layers	Yes
11	benign ICM	parieto-occipital cerebral GM/WM	mild-moderate gliosis in upper cerebral layers	Yes
12	benign ICM	fronto-parietal cerebral GM/WM	mild-moderate gliosis	Yes
13	focal EP with FCD/MTS	temporal cerebral GM/WM	mild-moderate-severe gliosis	Yes
14	focal EP post-MCA infarct	temporal cerebral GM/WM	mild-moderate-severe gliosis with pronounced IPH	No
15	focal EP with FCD	occipital cerebral GM/WM	mild-moderate-severe gliosis with single CMBs/focal IHP	No
16	focal EP with FCD/MTS	temporal cerebral GM/WM	mild-moderate-severe gliosis with single CMBs	No
17	focal EP with FCD/MTS	temporal cerebral GM/WM	mild-moderate-severe gliosis with single CMBs/focal IHP	No
CCM, cerebral cavernous malformation; CMB, cerebral microbleeding; FCD, Focal cortical dysplasia; ICM, Intracranial meningioma; IPH, Intraparenchymal hemorrhage; MCA, middle cerebral artery; MTS, Mesial temporal sclerosis

## Sheet: Supplementary Table 2
Supplementary Table 2. List of 860 proteins (≥2 unique peptides and FDR < 0.01) identified in CSF samples from ICM and CCM patients
Accession	Unique Peptides	Gene symbol	Abundance Normalized mean CSF-ICM	Abundance Normalized mean CSF-CCM	log2fc	pval log
Q9Y6N7	6	ROBO1	0.0001	856489	19.7081	1.26125e-12
Q9Y2I2	3	NTNG1	0.0001	787583	19.5871	1.38639e-12
Q5VSG8	3	MANEAL	0.0001	593851	19.1797	7.68737e-13
Q9H3G5	5	CPVL	0.0001	591479	19.174	3.23381e-10
Q86VZ4	4	LRP11	0.0001	584395	19.1566	2.19809e-13
Q5VU97	4	CACHD1	0.0001	558533	19.0913	1.22093e-10
Q92563	2	SPOCK2	0.0001	553355	19.0778	2.39745e-11
Q6UXK2	3	ISLR2	0.0001	456282	18.7996	1.01253e-11
Q9HCB6	3	SPON1	0.0001	439302	18.7449	9.59799e-14
Q8IWV2	6	CNTN4	0.0001	275159	18.3918	0.0240372
Q9H2E6	3	SEMA6A	0.0001	291826	18.1548	3.29734e-10
Q86SF2	2	GALNT7	0.0001	227812	18.1194	0.0242124
P58417	3	NXPH1	0.0001	272295	18.0548	7.47185e-11
O15335	2	CHAD	0.0001	198685	17.922	0.0240384
Q6UW01	2	CBLN3	0.0001	230990	17.8175	9.73346e-10
Q8N608	2	DPP10	0.0001	206097	17.653	2.39891e-11
Q13443	2	ADAM9	0.0001	200121	17.6105	7.93688e-12
O15031	6	PLXNB2	0.0001	198866	17.6014	2.93649e-10
MASP3	2	Masp1	0.0001	194783	17.5715	2.3373e-10
Q9Y6N8	3	CDH10	0.0001	180083	17.4583	3.8961e-11
P11047	3	LAMC1	0.0001	177265	17.4355	2.54915e-11
P98153	2	DGCR2	0.0001	138279	17.3992	0.0240294
Q9UN70	2	PCDHGC3	0.0001	130802	17.319	0.0240254
Q92485	4	SMPDL3B	0.0001	146474	17.1603	9.9728e-10
Q8IXL6	2	FAM20C	0.0001	144022	17.1359	3.84571e-10
Q9UNW1	2	MINPP1	0.0001	142286	17.1184	3.09409e-11
Q9BXJ3	2	C1QTNF4	0.0001	102435	16.6444	1.26492e-11
Q6ZRP7	2	QSOX2	0.0001	53044.4	16.4319	0.115886
P54802	2	NAGLU	0.0001	48553.8	15.5673	2.67849e-12
Q96NY7	4	CLIC6	0.0001	28583	15.5398	0.11586
Q86UX2	11	ITIH5	6942.67	2.19113e+06	6.717	0.00976521
Q01459	4	CTBS	33324.4	1.19609e+06	5.1656	4.33957e-06
O94769	6	ECM2	18632.7	1.78753e+06	4.99903	0.0137414
P61278	2	SST	7001.03	482389	4.52152	0.0146501
P20062	6	TCN2	39172.3	1.1184e+06	4.25049	0.0932092
P01033	2	TIMP1	235419	4.36528e+06	4.21277	1.19405e-05
Q6ZMI3	6	GLDN	16564.5	867756	4.12616	0.0161114
P20933	5	AGA	144837	2.33474e+06	4.01076	1.15977e-05
P42785	8	PRCP	172402	2.70223e+06	3.9703	0.00163884
Q8NFZ8	3	CADM4	305767	4.4307e+06	3.85703	0.00026876
Q16270	7	IGFBP7	1.95459e+06	2.73951e+07	3.80898	0.00175893
Q8NBI6	5	XXYLT1	11264.6	443125	3.71288	0.0175819
Q9BTY2	8	FUCA2	254163	3.32308e+06	3.70869	0.000264122
Q13822	22	ENPP2	5.00322e+06	6.51262e+07	3.70231	0.00144071
Q8WVQ1	9	CANT1	207370	2.58906e+06	3.64214	0.000715225
Q9BZR6	4	RTN4R	189868	2.30078e+06	3.59906	4.49036e-06
P09486	7	SPARC	181728	2.15914e+06	3.5706	2.66559e-05
Q9NPR2	5	SEMA4B	82539.2	977959	3.56662	2.24804e-05
Q96FE5	10	LINGO1	291096	3.39842e+06	3.54529	0.000517864
P43146	9	DCC	60039.9	1.03938e+06	3.52869	0.1133
P78509	21	RELN	603626	6.93785e+06	3.52276	7.10032e-05
P32004	8	L1CAM	304540	3.47659e+06	3.51297	4.08872e-06
Q6MZW2	14	FSTL4	214691	3.66706e+06	3.50933	0.117067
P42658	6	DPP6	32827.3	1.09153e+06	3.47035	0.0183131
O94910	8	ADGRL1	132608	1.45364e+06	3.45443	3.987e-05
P47972	8	NPTX2	308436	3.38033e+06	3.45412	0.000403516
Q5KU26	3	COLEC12	80295.3	1.30045e+06	3.43259	0.108502
Q8IZS8	6	CACNA2D3	32142	516942	3.42251	0.113286
O15354	2	GPR37	48062.2	767595	3.41241	0.118115
P01303	2	NPY	300657	3.18024e+06	3.40295	0.000950299
Q96JF0	3	ST6GAL2	73377.6	1.13719e+06	3.36902	0.112299
Q9H4D0	4	CLSTN2	28503.2	425631	3.31544	0.116334
O75326	15	SEMA7A	1.76342e+06	1.72726e+07	3.29204	1.11214e-05
Q9UHC6	24	CNTNAP2	607902	5.87579e+06	3.27287	2.70532e-05
Q9UMF0	5	ICAM5	218974	2.11347e+06	3.27078	0.00310852
Q9NT99	9	LRRC4B	694104	6.69613e+06	3.2701	0.000406765
Q9P0K1	7	ADAM22	342408	3.28821e+06	3.26351	0.000128446
Q53EL9	6	SEZ6	225735	2.13061e+06	3.23856	1.79733e-05
Q86UN3	5	RTN4RL2	463243	4.34487e+06	3.22947	9.1196e-05
Q9HCU4	3	CELSR2	143702	1.33539e+06	3.21611	2.62444e-07
Q16620	2	NTRK2	19705.6	540343	3.19224	0.0189878
A6NGN9	2	IGLON5	48872.9	431921	3.14366	0.000125716
Q92752	8	TNR	42266.9	371046	3.134	0.000123894
Q02818	17	NUCB1	770077	6.62111e+06	3.104	0.000301197
O94933	2	SLITRK3	14058.7	360156	3.09412	0.019295
P23468	12	PTPRD	370273	3.15412e+06	3.09057	0.00595231
P22304	6	IDS	167735	2.12962e+06	3.08138	0.126831
P11362	4	FGFR1	196555	1.6006e+06	3.02561	0.000303113
Q7Z7M0	16	MEGF8	870711	7.08132e+06	3.02375	5.89407e-05
Q06481	14	APLP2	931116	7.463e+06	3.00272	0.000167
P43121	11	MCAM	676095	5.3572e+06	2.98618	9.9939e-05
Q08174	10	PCDH1	346987	2.74469e+06	2.98369	0.000675766
P63010	8	AP2B1	171757	1.35792e+06	2.98296	0.00148449
Q8NBJ4	6	GOLM1	221752	1.74937e+06	2.97982	0.00127165
P14136	33	GFAP	86939.3	1.13771e+06	2.97	4.4839e-05
P16870	14	CPE	3.36414e+06	2.58215e+07	2.94026	0.000379141
Q9BRK5	7	SDF4	222657	1.68473e+06	2.91962	0.000491182
P08253	13	MMP2	554925	4.17711e+06	2.91214	7.63971e-06
P12259	28	F5	1.05733e+06	7.91904e+06	2.90489	0.000982705
Q9BQT9	3	CLSTN3	27517.6	307017	2.89493	0.123778
Q9NY72	3	SCN3B	64289.2	716092	2.89253	0.123822
Q9NY97	3	B3GNT2	20218.9	448251	2.88557	0.0201004
Q8IW52	5	SLITRK4	380805	2.80007e+06	2.87834	0.00144459
Q02487	4	DSC2	59761.7	435820	2.86644	0.000347067
Q8N126	5	CADM3	394898	2.87486e+06	2.86394	0.0156699
P01210	5	PENK	1.31299e+06	9.52349e+06	2.85863	4.55766e-05
P21802	4	FGFR2	227577	2.43492e+06	2.83448	0.127999
Q9Y646	7	CPQ	332183	2.3448e+06	2.81942	0.000379519
Q9NYQ8	24	FAT2	250229	1.76547e+06	2.81874	0.00683967
Q99574	14	SERPINI1	3.04183e+06	2.14213e+07	2.81604	0.0020585
P10586	10	PTPRF	278599	1.95136e+06	2.80822	0.00449317
Q9Y5I4	4	PCDHAC2	113810	774594	2.76681	0.000109573
Q12841	3	FSTL1	279342	1.89898e+06	2.76512	0.000482387
P26992	5	CNTFR	343447	2.33014e+06	2.76225	0.00286984
O95206	4	PCDH8	152086	1.02868e+06	2.75784	0.000159071
O43567	2	RNF13	18834.2	190353	2.75228	0.131625
P08294	7	SOD3	1.74943e+06	1.17863e+07	2.75215	0.000366359
Q92859	22	NEO1	1.85601e+06	1.24705e+07	2.74825	0.000661791
Q9Y4L1	3	HYOU1	75430.3	757587	2.74323	0.132433
P07942	5	LAMB1	63362.3	424127	2.7428	5.7097e-05
Q16568	2	CARTPT	209774	1.40147e+06	2.74003	0.00121512
P23470	7	PTPRG	705414	4.71064e+06	2.73938	5.24014e-06
Q9UBX5	3	FBLN5	200444	1.33813e+06	2.73894	0.000464214
Q9BXJ0	2	C1QTNF5	36145.8	360177	2.73185	0.130365
P04066	7	FUCA1	279253	1.8501e+06	2.72796	4.85541e-05
P55283	4	CDH4	118227	1.17216e+06	2.72458	0.131581
Q8N3T6	5	TMEM132C	16929.8	332778	2.71196	0.0205358
P36222	13	CHI3L1	3.20317e+06	2.09731e+07	2.71097	0.00580095
P23515	9	OMG	3.13703e+06	2.048e+07	2.70674	1.63889e-06
Q9P2S2	16	NRXN2	980564	6.38506e+06	2.70302	0.00074304
Q9ULB1	21	NRXN1	1.97626e+06	1.28093e+07	2.69635	0.000923755
Q06418	2	TYRO3	78294.9	506472	2.69349	0.000492211
P07711	7	CTSL	783652	5.03474e+06	2.68363	4.26575e-05
Q99969	2	RARRES2	113275	2.17271e+06	2.67663	0.0218499
P18065	4	IGFBP2	463103	2.9457e+06	2.6692	0.000325639
Q08380	12	LGALS3BP	4.92234e+06	3.08374e+07	2.64727	2.52972e-05
O94856	17	NFASC	2.69356e+06	1.67222e+07	2.63417	0.000184284
Q8WZA1	10	POMGNT1	385002	2.38533e+06	2.63125	0.00535068
Q9Y4C0	25	NRXN3	6.46654e+06	4.00613e+07	2.63114	0.000161903
P30530	4	AXL	49654.1	920587	2.62761	0.0216505
P07998	2	RNASE1	658760	4.05673e+06	2.62249	0.000596607
Q12860	35	CNTN1	1.32084e+07	8.13176e+07	2.62212	0.000115044
Q7Z3B1	7	NEGR1	2.54057e+06	1.54776e+07	2.60695	0.000341004
P23471	19	PTPRZ1	3.7817e+06	2.27377e+07	2.58798	2.05656e-05
P04180	5	LCAT	211711	1.90902e+06	2.5877	0.135389
P45877	2	PPIC	159925	960879	2.58696	0.000241865
O60462	2	NRP2	13175.7	237413	2.58648	0.0211212
O00584	4	RNASET2	708341	4.22627e+06	2.57687	0.000201883
P16519	7	PCSK2	163777	972755	2.57034	0.00669423
Q8IZP7	7	HS6ST3	177712	1.05155e+06	2.5649	0.00142695
P40189	8	IL6ST	775856	4.58537e+06	2.56318	0.000613255
Q14112	5	NID2	134940	1.1909e+06	2.5567	0.129885
P48058	7	GRIA4	515266	3.02637e+06	2.5542	0.000538197
Q24JP5	13	TMEM132A	1.02089e+06	5.99279e+06	2.5534	0.00303259
O14786	3	NRP1	68815.5	605384	2.55208	0.133226
P05408	4	SCG5	3.70578e+06	2.16627e+07	2.54736	0.00052088
O00451	2	GFRA2	72749.2	1.26696e+06	2.53734	0.0221279
P52799	3	EFNB2	257746	1.48811e+06	2.52946	0.00175243
Q9Y287	3	ITM2B	124164	1.05836e+06	2.50656	0.136745
Q6UXD5	10	SEZ6L2	927237	5.26328e+06	2.50495	0.00248355
Q12805	8	EFEMP1	5.43804e+06	3.07931e+07	2.50145	5.26026e-05
Q99674	8	CGREF1	495373	2.80155e+06	2.49964	0.00517088
Q9UJA9	10	ENPP5	403915	2.26937e+06	2.49016	0.00126209
O60245	4	PCDH7	87085.8	487671	2.4854	0.00140908
Q16288	3	NTRK3	47640.9	399721	2.48376	0.137688
Q13332	19	PTPRS	1.2987e+06	7.2024e+06	2.47141	0.00209907
P06865	8	HEXA	374738	2.07725e+06	2.47072	0.00251291
P61916	6	NPC2	3.48642e+06	1.92962e+07	2.4685	4.43741e-05
Q9ULF5	4	SLC39A10	227387	1.25727e+06	2.46707	0.000166786
O94985	25	CLSTN1	1.83965e+07	1.01615e+08	2.46561	0.000134109
P33908	10	MAN1A1	862378	4.74012e+06	2.45853	5.05016e-05
Q02246	24	CNTN2	3.33946e+06	1.8145e+07	2.44189	0.000311186
P07858	5	CTSB	247987	1.3403e+06	2.43422	0.00862882
P17174	16	GOT1	2.3785e+06	1.28025e+07	2.4283	0.000204449
P39060	7	COL18A1	866897	4.65666e+06	2.42537	0.000333478
Q9Y2T3	7	GDA	626312	3.34147e+06	2.41553	0.0145392
P05060	29	CHGB	3.52025e+07	1.87069e+08	2.40982	0.00260179
O14594	10	NCAN	2.55268e+06	1.35265e+07	2.4057	0.000382012
P54756	2	EPHA5	64717.3	342030	2.4019	6.74597e-05
Q96ID5	3	IGSF21	190076	995140	2.38832	0.00158066
A6NLU5	4	VSTM2B	389088	2.03382e+06	2.38603	0.000809347
Q92820	9	GGH	718120	3.74976e+06	2.3845	0.00173196
P54764	7	EPHA4	2.08256e+06	1.08258e+07	2.37804	0.00187829
O00462	6	MANBA	44810.3	697916	2.37619	0.0225882
O43505	13	B4GAT1	3.2154e+07	1.66594e+08	2.37326	0.000235343
P80723	3	BASP1	44914	346411	2.36229	0.140025
Q5BLP8	2	C4orf48	933838	4.80043e+06	2.36192	0.00218137
Q13449	10	LSAMP	6.76657e+06	3.47813e+07	2.36181	0.000812799
Q9BYH1	8	SEZ6L	2.03469e+06	1.04328e+07	2.35825	0.000696046
Q9UBP4	10	DKK3	2.74353e+07	1.40266e+08	2.35406	0.00134265
O95502	13	NPTXR	1.01022e+07	5.12776e+07	2.34366	0.000284476
P08174	2	CD55	166202	841474	2.33998	0.000942397
Q9H8J5	3	MANSC1	112978	569537	2.33375	0.00646182
P35052	4	GPC1	108962	821862	2.33011	0.148921
Q16849	6	PTPRN	773123	3.87684e+06	2.32611	0.00532792
Q15223	2	NECTIN1	72133.2	541962	2.3245	0.140991
O75078	3	ADAM11	62921.6	470063	2.31626	0.138588
P02649	24	APOE	2.35486e+08	1.17127e+09	2.31436	0.000248809
P24592	2	IGFBP6	1.73336e+06	8.56179e+06	2.30434	3.66931e-05
P13521	17	SCG2	8.54396e+06	4.15982e+07	2.28354	0.00259176
P61769	4	B2M	4.94995e+07	2.4084e+08	2.28259	7.96951e-05
P09668	4	CTSH	493257	2.39709e+06	2.28087	0.000371599
Q9NX62	8	IMPAD1	573522	2.78458e+06	2.27954	8.40623e-05
Q6NW40	4	RGMB	251721	1.21924e+06	2.27608	0.00239469
Q5FWE3	3	PRRT3	252422	1.2211e+06	2.27427	0.011036
P55286	6	CDH8	83841	1.21226e+06	2.26894	0.0229401
Q969H8	2	MYDGF	55187.3	264951	2.26332	3.32395e-05
Q96PX8	6	SLITRK1	1.40602e+06	6.71178e+06	2.25508	0.00924375
Q14515	23	SPARCL1	3.3645e+07	1.59777e+08	2.24759	0.00267584
Q8IV08	6	PLD3	499314	2.37016e+06	2.24696	0.000453484
Q9UHI8	2	ADAMTS1	151063	1.07201e+06	2.24213	0.14339
P14314	8	PRKCSH	689629	3.26057e+06	2.24123	0.00166432
Q9UBQ6	3	EXTL2	635866	2.99633e+06	2.2364	0.00312812
O14773	6	TPP1	658307	3.09613e+06	2.23363	0.0201071
Q13231	2	CHIT1	97013.3	455277	2.23049	0.0115218
Q8NCW5	3	NAXE	78572.6	551591	2.22654	0.146493
O00468	8	AGRN	767286	3.58836e+06	2.22549	0.00716674
Q92823	28	NRCAM	2.04965e+07	9.55424e+07	2.22077	0.00120897
Q92932	8	PTPRN2	1.62832e+06	7.5755e+06	2.21795	0.00680547
Q8TEU8	2	WFIKKN2	292711	1.35923e+06	2.21524	0.000274179
Q14118	9	DAG1	3.53695e+06	1.63828e+07	2.2116	0.00012274
P05067	19	APP	1.67032e+07	7.73507e+07	2.21129	0.000139338
Q96FE7	2	PIK3IP1	730577	3.38296e+06	2.21118	0.00419957
Q8TAG5	5	VSTM2A	4.41858e+06	2.04547e+07	2.21078	0.00564917
Q96BZ4	3	PLD4	27609.3	381586	2.20382	0.0231945
Q8IUX7	2	AEBP1	14667.1	202292	2.20083	0.0226578
O00391	9	QSOX1	779637	3.56275e+06	2.19212	0.00238097
O15394	19	NCAM2	4.03969e+06	1.84566e+07	2.19182	0.00236248
Q8WXD2	19	SCG3	2.61356e+07	1.18744e+08	2.18377	0.00208202
Q92876	8	KLK6	1.72459e+07	7.77463e+07	2.17252	0.00291016
P23142	12	FBLN1	1.06121e+07	4.77375e+07	2.16942	0.000191425
Q8NI22	2	MCFD2	31119.8	419504	2.16782	0.0241239
P13591	22	NCAM1	1.99838e+07	8.97496e+07	2.16708	0.00105022
P19021	19	PAM	6.07896e+06	2.72617e+07	2.16498	0.00325029
P07333	4	CSF1R	1.40957e+06	6.31584e+06	2.16372	0.000924335
Q96GW7	10	BCAN	3.06733e+06	1.37433e+07	2.16367	0.000722628
Q92520	12	FAM3C	1.48578e+07	6.61807e+07	2.15519	0.00250166
Q9NQ79	21	CRTAC1	1.02139e+07	4.53976e+07	2.15209	0.00332848
P55285	5	CDH6	159349	708098	2.15176	0.0218375
Q6EMK4	6	VASN	705231	3.1283e+06	2.14921	0.00906569
P09603	3	CSF1	275704	1.82158e+06	2.13904	0.146178
Q9HAT2	7	SIAE	213091	1.40444e+06	2.13549	0.142896
O94919	8	ENDOD1	927948	4.07632e+06	2.13515	0.0125639
P07339	13	CTSD	6.96347e+06	3.05627e+07	2.1339	0.0111045
Q9UHL4	4	DPP7	166328	728440	2.13078	0.00374029
P51693	18	APLP1	4.36577e+07	1.90591e+08	2.12617	0.00137777
O15197	2	EPHB6	39438.2	257200	2.12026	0.153138
Q15818	9	NPTX1	3.80747e+06	1.65509e+07	2.12	6.53656e-05
O14498	5	ISLR	1.0661e+06	4.63267e+06	2.11951	0.00781308
P36955	17	SERPINF1	7.2276e+07	3.12214e+08	2.11095	1.43184e-05
P19022	11	CDH2	4.93148e+06	2.12593e+07	2.108	0.000646828
P17900	5	GM2A	8.15163e+06	3.48369e+07	2.09546	0.000656694
P78324	11	SIRPA	4.76245e+06	2.02538e+07	2.08841	0.00241167
Q16653	3	MOG	60372.3	383654	2.08288	0.139047
Q16769	7	QPCT	1.13228e+06	4.78464e+06	2.07919	0.000430289
P98160	17	HSPG2	1.02631e+06	4.32764e+06	2.07612	8.72371e-05
O00533	33	CHL1	3.27291e+07	1.3735e+08	2.06921	0.00045588
Q9P121	7	NTM	3.9666e+06	1.66009e+07	2.06529	0.00168119
Q9UHG2	6	PCSK1N	5.49682e+06	2.30005e+07	2.065	0.00390128
P04216	4	THY1	7.46398e+06	3.1229e+07	2.06487	0.0012715
O75173	2	ADAMTS4	85692.1	534406	2.05574	0.136914
Q9BY67	4	CADM1	1.41597e+06	5.88627e+06	2.05556	0.00157561
O43556	4	SGCE	313601	1.30273e+06	2.05453	0.000482725
O60279	3	SUSD5	120863	497972	2.04269	0.00993638
Q8TCZ2	3	CD99L2	1.41501e+06	5.80077e+06	2.03543	0.0104211
Q14982	5	OPCML	1.90132e+06	7.79047e+06	2.03471	0.00686482
Q9NS98	5	SEMA3G	174914	1.0702e+06	2.0282	0.154848
O60888	5	CUTA	2.6437e+06	1.07712e+07	2.02655	0.00200489
P23284	7	PPIB	981920	3.98598e+06	2.02126	0.00315695
P14543	12	NID1	1.10937e+06	4.49404e+06	2.01827	7.39131e-07
P69891	8	HBG1	5.84506e+06	2.36708e+07	2.01782	0.393375
Q8IUK5	4	PLXDC1	82803.1	502061	2.01514	0.144497
Q969P0	9	IGSF8	1.57774e+06	6.35294e+06	2.00956	0.00117892
P55290	11	CDH13	9.06955e+06	3.64253e+07	2.00584	0.000974
P02766	13	TTR	5.8687e+08	2.34951e+09	2.00124	0.0019069
O94772	2	LY6H	353188	1.41311e+06	2.00037	0.00335502
Q9HAR2	5	ADGRL3	1.4079e+06	5.62979e+06	1.99954	0.00321632
Q15582	16	TGFBI	1.94111e+06	7.72006e+06	1.99173	8.45807e-05
P61970	3	NUTF2	418484	1.66058e+06	1.98844	0.0317192
Q9UPU3	2	SORCS3	104326	495733	1.98543	0.629314
Q15113	6	PCOLCE	2.02627e+06	8.00711e+06	1.98245	0.000108884
Q15904	6	ATP6AP1	2.38019e+06	9.39243e+06	1.98042	0.000622962
Q86UD1	4	OAF	128177	756790	1.97679	0.15446
Q99435	11	NELL2	1.16398e+07	4.57772e+07	1.97556	0.00136297
P52758	2	RIDA	37013.3	217564	1.97036	0.150718
P08571	5	CD14	3.2936e+06	1.27863e+07	1.95686	0.000394636
P04156	4	PRNP	1.3279e+06	5.12833e+06	1.94935	0.00231685
Q9Y5F6	9	PCDHGC5	434233	1.67373e+06	1.94653	0.000455625
Q9ULZ9	2	MMP17	24606.8	283616	1.94185	0.0238335
Q96B86	2	RGMA	83255.1	479548	1.9411	0.152175
O75752	3	B3GALNT1	190572	1.08984e+06	1.93074	0.153948
P05413	3	FABP3	175265	662532	1.91845	0.00273901
O75503	2	CLN5	51575.1	291526	1.91392	0.157224
P41222	9	PTGDS	4.62701e+08	1.70728e+09	1.88355	0.000976835
Q8NFY4	4	SEMA6D	55902.8	614710	1.87395	0.0246094
P00441	6	SOD1	1.53105e+07	5.60771e+07	1.87289	6.21854e-05
P30044	5	PRDX5	1.07836e+07	3.94537e+07	1.87131	0.0104777
P78310	2	CXADR	31123.7	136331	1.86799	0.655664
P22105	9	TNXB	300081	1.09033e+06	1.86134	0.000802641
O00461	3	GOLIM4	54247.5	587984	1.85319	0.0249813
P12109	18	COL6A1	5.10953e+06	1.84577e+07	1.85296	0.00907212
P10645	18	CHGA	6.59713e+07	2.376e+08	1.84863	0.0279722
Q9Y2S2	4	CRYL1	78829.7	283710	1.84761	0.0546551
Q9UN36	4	NDRG2	226860	812691	1.84091	0.00111103
P01019	17	AGT	9.24948e+07	3.31028e+08	1.83951	0.00178131
P07602	8	PSAP	1.04775e+07	3.74837e+07	1.83897	0.0922465
Q9UBR2	3	CTSZ	375054	1.34174e+06	1.83893	0.00111224
Q96KN2	22	CNDP1	4.99674e+07	1.77834e+08	1.83147	0.0128827
P22748	2	CA4	34600.4	368686	1.82857	0.0245843
P16070	3	CD44	2.91622e+06	1.03014e+07	1.82068	0.00154095
O14917	7	PCDH17	289364	1.51712e+06	1.80541	0.160305
Q92673	3	SORL1	86457.3	451960	1.80117	0.159517
P04271	3	S100B	76319.9	264902	1.79533	7.76552e-05
Q9NZ53	4	PODXL2	213040	737183	1.7909	0.00337168
P43251	7	BTD	2.54472e+06	8.79458e+06	1.78911	0.00107154
P31150	8	GDI1	549502	1.89458e+06	1.78569	0.011678
Q9UJJ9	3	GNPTG	58159.9	601393	1.78525	0.0249277
P07585	6	DCN	325423	1.10395e+06	1.76228	0.0163301
P55058	14	PLTP	6.22524e+06	2.11026e+07	1.76122	3.07756e-06
P10909	17	CLU	1.13122e+08	3.83306e+08	1.76062	4.27464e-06
P05937	8	CALB1	148107	746746	1.74902	0.158127
P01034	10	CST3	2.97672e+08	9.67897e+08	1.70113	0.00151979
Q9UQM7	2	CAMK2A	429162	1.38331e+06	1.68853	4.79664e-05
P20774	11	OGN	1.06669e+07	3.42125e+07	1.68138	0.00075146
P28161	6	GSTM2	698812	2.23231e+06	1.67556	0.0176191
Q16610	12	ECM1	4.505e+06	1.42581e+07	1.66219	0.00762616
Q6UX71	8	PLXDC2	1.90102e+06	5.98641e+06	1.65492	0.000570365
P13473	4	LAMP2	4.7251e+06	1.47707e+07	1.64432	0.00176827
Q9Y617	4	PSAT1	154258	480204	1.6383	0.00919554
P09871	12	C1S	9.62751e+06	2.92837e+07	1.60486	0.000840582
P19320	6	VCAM1	268486	810295	1.5936	0.00828307
O75787	4	ATP6AP2	103790	469475	1.59242	0.163374
Q9BRK3	2	MXRA8	36320.7	164069	1.59048	0.161526
Q6UXB8	4	PI16	514946	1.54759e+06	1.58753	0.0025018
O75223	2	GGCT	23191.9	104187	1.58252	0.161042
P51148	2	RAB5C	1.39373e+06	4.17253e+06	1.58198	0.00423135
Q9H0R4	2	HDHD2	96822.1	288968	1.5775	0.003483
Q9HC56	3	PCDH9	51551.7	461419	1.57702	0.0256945
Q06828	4	FMOD	379152	1.13053e+06	1.57615	0.0750808
O15240	22	VGF	2.53926e+07	7.56353e+07	1.57465	0.0248259
Q9NRN5	2	OLFML3	43207	128471	1.5721	8.88154e-06
P48637	6	GSS	329758	976243	1.56583	0.00543381
Q13508	4	ART3	569030	1.6627e+06	1.54695	0.0194495
P09972	8	ALDOC	1.76992e+06	5.15391e+06	1.54199	0.00138021
Q96S96	7	PEBP4	2.36659e+06	6.85252e+06	1.53383	0.00108046
Q99784	3	OLFM1	46423	402788	1.53215	0.0258904
O43493	4	TGOLN2	326966	943144	1.52834	0.01462
P00746	3	CFD	731795	2.07582e+06	1.50417	0.00659375
P35237	6	SERPINB6	264160	745636	1.49706	0.012094
Q14C87	7	TMEM132D	40149.2	336169	1.48078	0.0273326
Q9Y6R7	15	FCGBP	1.20646e+06	3.34878e+06	1.47285	0.0271981
O94760	7	DDAH1	390470	1.07147e+06	1.45631	0.000935006
P27797	11	CALR	3.65033e+06	1.00025e+07	1.45426	0.0139263
P05090	6	APOD	4.74828e+07	1.29952e+08	1.4525	0.00248606
Q08554	2	DSC1	39344.1	192889	1.44555	0.509258
Q03167	4	TGFBR3	316838	859520	1.43978	0.023548
Q9UJZ1	2	STOML2	1.20751e+06	3.26714e+06	1.43599	0.0778607
P10451	10	SPP1	4.13747e+07	1.11118e+08	1.42527	0.00463616
P02792	6	FTL	1.47483e+06	3.93067e+06	1.41423	0.397993
Q9P2E7	3	PCDH10	61560.7	245429	1.41026	0.169329
Q96DG6	4	CMBL	397674	1.05211e+06	1.40362	0.13476
P13611	9	VCAN	1.25211e+06	3.29429e+06	1.3956	0.00416329
P22352	4	GPX3	2.00213e+06	5.14208e+06	1.36081	0.00386186
P29120	2	PCSK1	30502.4	229948	1.32935	0.0271699
P62987	4	UBA52	2.83287e+07	7.10758e+07	1.32709	0.0018225
P09104	12	ENO2	4.69936e+06	1.17086e+07	1.31704	0.00991449
P43487	2	RANBP1	91049.1	226774	1.31654	0.049398
Q12907	10	LMAN2	3.25319e+06	8.03874e+06	1.30511	0.017131
Q9P0L0	2	VAPA	33265.4	244951	1.29544	0.0267688
Q9GZP4	2	PITHD1	185310	454670	1.29488	0.0134708
P40925	11	MDH1	3.86845e+06	9.37831e+06	1.27757	0.000286098
P07108	3	DBI	1.71422e+06	4.13053e+06	1.26878	0.00924741
P07686	5	HEXB	553255	1.33049e+06	1.26594	0.0673781
P05452	7	CLEC3B	6.71564e+06	1.61117e+07	1.26252	0.0078375
P13598	2	ICAM2	100929	238280	1.23932	0.0971208
P00736	9	C1R	6.37313e+06	1.494e+07	1.22911	0.00496879
P02751	54	FN1	5.33007e+07	1.2141e+08	1.18767	0.00072573
P15311	4	EZR	91735.8	311621	1.17927	0.166571
Q9HC38	3	GLOD4	291988	650598	1.15586	0.0273266
P08637	2	FCGR3A	245922	545507	1.1494	0.00410508
P02461	3	COL3A1	242845	536716	1.14412	0.12169
Q9Y5Y7	5	LYVE1	1.85705e+06	4.10103e+06	1.14298	0.0179562
P07451	4	CA3	308522	405377	1.13085	0.336234
P30740	9	SERPINB1	706743	1.54625e+06	1.12951	0.110007
P55786	8	NPEPPS	409522	894583	1.12727	0.0225274
P24043	3	LAMA2	1.30998e+06	2.8128e+06	1.10247	0.0015767
P26038	11	MSN	946042	1.99954e+06	1.07969	0.0414932
P55083	2	MFAP4	1.12959e+06	2.37793e+06	1.0739	0.10735
P22061	5	PCMT1	884323	1.84309e+06	1.05948	0.0146597
P02452	7	COL1A1	880749	1.80805e+06	1.03763	0.0173485
P02794	6	FTH1	2.31061e+06	4.73039e+06	1.03369	0.237325
Q10471	6	GALNT2	662017	1.35297e+06	1.03119	0.0744243
O95967	2	EFEMP2	46955.8	280970	0.996081	0.0285439
P09960	2	LTA4H	122317	243355	0.992441	0.0412978
Q99523	2	SORT1	63012.8	187749	0.99013	0.178067
P60174	13	TPI1	9.78e+06	1.92873e+07	0.979744	0.0440896
P10643	11	C7	9.69412e+06	1.90116e+07	0.971698	0.00476593
P18669	7	PGAM1	1.88601e+06	3.67661e+06	0.963041	0.0787589
Q9NS85	2	CA10	116675	272274	0.959533	0.68597
P0C0L4	4	C4A	3.00745e+06	5.84628e+06	0.958976	0.000695035
Q99536	5	VAT1	348570	539826	0.952976	0.613686
Q13228	18	SELENBP1	9.40412e+06	1.81476e+07	0.948416	0.0328549
P52565	3	ARHGDIA	393664	754894	0.939309	0.0834035
P06396	26	GSN	1.16079e+08	2.21918e+08	0.934914	0.000170653
O43598	3	DNPH1	174824	333929	0.933638	0.118315
P14550	4	AKR1A1	129282	244512	0.919385	0.157786
P00505	3	GOT2	185874	350909	0.916777	0.0221827
P60983	2	GMFB	62120.8	139705	0.906199	0.682498
P30086	9	PEBP1	9.52955e+06	1.7671e+07	0.890902	0.000184015
P61088	4	UBE2N	228518	423497	0.890045	0.298415
Q13510	5	ASAH1	600620	1.10682e+06	0.881895	0.0757841
P54727	3	RAD23B	223274	410510	0.878601	0.0989715
P07195	12	LDHB	1.06864e+07	1.96369e+07	0.877792	0.012104
Q16706	3	MAN2A1	78804.4	216261	0.871459	0.180495
Q14019	5	COTL1	752070	1.37384e+06	0.86928	0.0966463
Q14165	6	MLEC	655071	1.18534e+06	0.855574	0.0837675
Q9Y279	2	VSIG4	256011	457932	0.838928	0.157244
Q13740	8	ALCAM	3.9958e+06	7.1456e+06	0.838571	0.0820359
P04070	3	PROC	228701	408751	0.837759	0.131281
Q9NZ08	2	ERAP1	17020.4	91045.7	0.834365	0.0291837
P49773	2	HINT1	197130	420779	0.830881	0.696664
Q5JZY3	2	EPHA10	68477.6	146044	0.829659	0.693852
Q15631	3	TSN	177856	315344	0.826217	0.20459
Q9H8L6	3	MMRN2	192796	1.02273e+06	0.822314	0.0296417
P36871	6	PGM1	370908	653848	0.817896	0.0732254
P02747	4	C1QC	1.91793e+06	3.38055e+06	0.817706	0.0476681
P04080	2	CSTB	1.44677e+06	2.53753e+06	0.810586	0.137067
Q16531	2	DDB1	61154.8	160383	0.806023	0.187353
P68036	2	UBE2L3	3.63525e+06	6.34399e+06	0.803335	0.0127524
Q9UD71	2	PPP1R1B	164764	229836	0.802137	0.546028
P55287	5	CDH11	95449.9	499157	0.801716	0.0296561
Q04828	2	AKR1C1	164236	425184	0.787357	0.18294
P49908	3	SELENOP	964821	1.66428e+06	0.786569	0.0699828
Q9H299	2	SH3BGRL3	270849	466985	0.785885	0.116338
Q96FJ2	2	DYNLL2	780105	1.34432e+06	0.78514	0.0396132
P54289	22	CACNA2D1	2.40296e+07	4.09853e+07	0.770297	0.0102451
Q99983	7	OMD	3.22931e+06	5.4875e+06	0.764924	0.0899802
P02746	4	C1QB	3.73149e+06	6.33101e+06	0.762686	0.0640912
P23435	2	CBLN1	108509	146975	0.759686	0.53561
P62937	5	PPIA	7.02223e+06	1.18765e+07	0.758113	0.137432
Q13421	4	MSLN	528223	1.33294e+06	0.750432	0.194576
P29401	18	TKT	9.47956e+06	1.57381e+07	0.731373	0.0494764
P10599	2	TXN	2.95597e+06	4.89161e+06	0.726677	0.0690592
P61626	2	LYZ	938626	1.53338e+06	0.708097	0.00181404
P00390	3	GSR	368279	595911	0.694299	0.113316
P04075	14	ALDOA	8.86329e+06	1.43099e+07	0.691101	0.0150678
P05155	15	SERPING1	4.44969e+07	7.17159e+07	0.688588	0.00331205
P13639	3	EEF2	74103	143181	0.687207	0.680327
P15121	4	AKR1B1	248584	398506	0.680869	0.288979
P21266	6	GSTM3	1.29888e+06	2.07532e+06	0.67607	0.333563
O75368	4	SH3BGRL	910573	1.44618e+06	0.667403	0.0903823
Q08431	2	MFGE8	142031	334856	0.652368	0.195852
P29762	9	CRABP1	5.09532e+06	7.96713e+06	0.644887	0.360477
Q9NY47	2	CACNA2D2	13125.9	61397.3	0.640799	0.030514
P28070	2	PSMB4	200080	187090	0.640121	0.292003
Q04760	4	GLO1	1.17655e+06	1.83023e+06	0.637464	0.0884986
P07225	9	PROS1	5.6161e+06	8.71379e+06	0.633732	0.0123701
P02745	3	C1QA	2.26379e+06	3.50506e+06	0.630701	0.0481226
P0DMV9	16	HSPA1B	4.78774e+06	7.33487e+06	0.615428	0.279617
Q9C0A0	13	CNTNAP4	2.29115e+06	3.46781e+06	0.597952	0.0138271
P02787	43	TF	1.46577e+09	2.21801e+09	0.597604	0.0533686
Q13867	3	BLMH	345338	519315	0.588602	0.192081
P48723	2	HSPA13	33437.8	150823	0.588345	0.0307905
Q13404	2	UBE2V1	443765	651595	0.554181	0.185831
Q9NR34	2	MAN1C1	50355.2	219204	0.537103	0.0322552
P37837	7	TALDO1	1.73216e+06	2.49912e+06	0.528846	0.0947717
Q01469	3	FABP5	376243	541192	0.524475	0.105261
P55209	2	NAP1L1	14465.3	49885.4	0.522987	0.238446
Q92597	2	NDRG1	81387.2	140052	0.520053	0.685125
P14618	18	PKM	1.05158e+07	1.49491e+07	0.507501	0.087113
P09936	3	UCHL1	627164	890010	0.504978	0.110242
P35080	2	PFN2	65370.9	92762.3	0.504891	0.437874
P55291	2	CDH15	77459.6	109725	0.502375	0.461622
P28066	3	PSMA5	329076	465834	0.501393	0.365916
P31946	4	YWHAB	883684	1.24649e+06	0.496266	0.273397
P11142	13	HSPA8	3.45982e+06	4.85703e+06	0.489378	0.262783
Q05707	13	COL14A1	451177	947963	0.486175	0.208967
P00492	6	HPRT1	1.10962e+06	1.55352e+06	0.485468	0.119034
P11766	2	ADH5	207300	289957	0.484123	0.355692
P49189	2	ALDH9A1	267035	373254	0.483128	0.231516
P04179	4	SOD2	1.7507e+06	2.44347e+06	0.480999	0.174876
Q96KP4	8	CNDP2	497479	692696	0.477588	0.664249
P16152	7	CBR1	743607	1.0342e+06	0.475901	0.230402
P30046	3	DDT	1.01245e+06	1.39806e+06	0.46557	0.366904
P54652	2	HSPA2	393156	542292	0.463967	0.198212
Q99497	7	PARK7	5.3444e+06	7.32684e+06	0.455164	0.287566
Q9P232	4	CNTN3	108291	444449	0.452143	0.031355
P04792	6	HSPB1	1.09788e+06	1.49963e+06	0.44988	0.747172
P02753	6	RBP4	6.61964e+06	8.93375e+06	0.432514	0.00511409
Q14393	4	GAS6	197137	264821	0.425819	0.228043
Q9UM22	5	EPDR1	2.60551e+06	3.42371e+06	0.393993	0.136802
P63104	6	YWHAZ	4.73946e+06	6.15161e+06	0.376241	0.306054
P10768	6	ESD	1.25101e+06	1.61956e+06	0.372512	0.42038
P34932	3	HSPA4	80366.8	103227	0.361144	0.425013
P40926	6	MDH2	961493	1.23287e+06	0.358671	0.442689
P0C0L5	4	C4B	1.24744e+07	1.5946e+07	0.354217	0.201862
P27348	3	YWHAQ	559176	709622	0.343749	0.282069
P14174	2	MIF	322506	407937	0.339021	0.123574
Q01082	25	SPTBN1	1.52696e+06	1.92634e+06	0.335197	0.464171
Q15019	3	SEPTIN2	187926	236705	0.332926	0.581589
P62258	7	YWHAE	3.69915e+06	4.65773e+06	0.332435	0.40593
P23526	5	AHCY	524884	655534	0.32067	0.425743
P05154	4	SERPINA5	134875	251967	0.316648	0.211407
Q9NPH2	3	ISYNA1	121548	226958	0.315936	0.21371
P06703	6	S100A6	4.44289e+06	5.47269e+06	0.300753	0.624623
Q32P51	3	HNRNPA1L2	437593	538283	0.298776	0.475173
P06744	10	GPI	2.02841e+06	2.46901e+06	0.283585	0.342277
P16083	3	NQO2	135784	247415	0.280654	0.214363
P09211	8	GSTP1	3.71572e+06	4.48531e+06	0.271567	0.307294
P04040	25	CAT	2.17422e+07	2.62324e+07	0.270847	0.895735
P00918	12	CA2	2.41598e+07	2.90922e+07	0.268021	0.826251
P31949	2	S100A11	726791	874609	0.267099	0.489361
P00966	10	ASS1	1.26167e+06	1.51373e+06	0.262777	0.696147
O75874	4	IDH1	162547	233612	0.260228	0.695518
P06681	16	C2	6.41099e+06	7.61492e+06	0.248283	0.35502
P06733	16	ENO1	1.39811e+07	1.6575e+07	0.245527	0.405333
P05546	14	SERPIND1	1.76824e+07	2.09279e+07	0.243113	0.297205
Q9UHY7	2	ENOPH1	28984.8	81413.1	0.226927	0.243148
P02545	7	LMNA	673063	934985	0.211166	0.709373
P11413	5	G6PD	426746	393276	0.204094	0.567317
P29966	5	MARCKS	386788	444797	0.201606	0.608931
P07737	5	PFN1	3.70527e+06	4.13506e+06	0.158331	0.596015
Q12765	2	SCRN1	154302	171407	0.151671	0.914691
Q01518	5	CAP1	683757	758098	0.1489	0.394026
O43707	5	ACTN4	644897	714542	0.147949	0.997525
Q9Y2J8	3	PADI2	35664.1	35486.2	0.144792	0.877902
Q06830	8	PRDX1	9.44957e+06	1.04425e+07	0.144152	0.617211
P51888	3	PRELP	431973	470593	0.123539	0.809414
P13798	10	APEH	699436	755793	0.111798	0.608351
P05109	5	S100A8	5.42317e+06	5.85798e+06	0.111265	0.9415
P09382	2	LGALS1	1.25598e+06	1.35323e+06	0.107598	0.683684
O75882	3	ATRN	735245	791825	0.106957	0.615087
P52209	7	PGD	862319	928259	0.106306	0.721131
P22607	2	FGFR3	121385	388539	0.093503	0.0349908
P00558	8	PGK1	3.39622e+06	3.62286e+06	0.0931996	0.766537
P22626	5	HNRNPA2B1	1.52443e+06	1.6224e+06	0.0898569	0.870496
Q12797	3	ASPH	102169	325303	0.0858686	0.0334569
Q09666	10	AHNAK	1.75717e+06	1.8614e+06	0.083128	0.970985
P63208	3	SKP1	318429	337208	0.0826696	0.715627
P00915	14	CA1	1.65758e+08	1.74968e+08	0.0780157	0.967077
P06702	5	S100A9	9.2818e+06	9.69791e+06	0.0632683	0.838295
Q8N2Q7	2	NLGN1	226057	353366	0.0595113	0.19675
Q16658	5	FSCN1	700242	729669	0.0593884	0.482609
P55072	12	VCP	2.02475e+06	2.10024e+06	0.0528158	0.870458
P15531	3	NME1	483352	500854	0.0513162	0.743165
P01011	15	SERPINA3	1.41765e+08	1.46295e+08	0.0453836	0.712411
P30101	7	PDIA3	1.67063e+06	1.71337e+06	0.0364448	0.204584
P13716	6	ALAD	1.86967e+06	1.91451e+06	0.0341852	0.834162
P49641	15	MAN2A2	6.33799e+06	6.47713e+06	0.0313303	0.391035
P13489	4	RNH1	523822	534369	0.0287602	0.638881
Q8WWX9	2	SELENOM	74109.9	225836	0.0225718	0.0341273
O75083	8	WDR1	697994	708379	0.0213083	0.651234
P68032	2	ACTC1	1.04099e+07	1.05483e+07	0.0190534	0.886489
P22314	10	UBA1	1.65521e+06	1.67644e+06	0.0183892	0.668923
Q02952	3	AKAP12	60794.6	184686	0.0180932	0.0349568
O00764	3	PDXK	330164	334082	0.0170204	0.91917
Q5TDH0	2	DDI2	175273	106386	0.0166711	0.28694
P23528	7	CFL1	3.57158e+06	3.60452e+06	0.0132466	0.963768
P00338	12	LDHA	4.37184e+06	4.37465e+06	0.000926394	0.874552
Q01995	4	TAGLN	652691	652122	-0.00125668	0.75084
Q04917	4	YWHAH	499105	498036	-0.00309331	0.739156
P48506	2	GCLC	83582.4	125027	-0.00398869	0.228574
P54725	2	RAD23A	122281	121822	-0.0054258	0.997597
P20618	4	PSMB1	331397	328038	-0.0146986	0.874701
P00352	8	ALDH1A1	1.87557e+06	1.84577e+06	-0.0231019	0.841759
P08670	31	VIM	5.97156e+07	5.86931e+07	-0.0249156	0.97173
P61978	3	HNRNPK	474551	465665	-0.0272726	0.709147
P16402	2	H1-3	1.11486e+06	1.091e+06	-0.0312125	0.540213
P06276	3	BCHE	38364.8	112503	-0.032861	0.0344403
O00299	4	CLIC1	546528	534129	-0.0331071	0.980123
P00491	9	PNP	1.89411e+06	1.8409e+06	-0.041112	0.872785
P61981	3	YWHAG	721482	699011	-0.0456489	0.794608
P02749	3	APOH	9.33331e+06	9.03978e+06	-0.046101	0.70107
P08603	13	CFH	2.44629e+07	2.35628e+07	-0.0540808	0.790503
P07738	7	BPGM	2.60999e+06	2.49216e+06	-0.0666527	0.872517
Q9UL46	2	PSME2	109478	156800	-0.0666776	0.229295
P62714	2	PPP2CB	51663.2	118188	-0.0691621	0.245947
P00742	2	F10	853400	812836	-0.0702583	0.904009
P11021	19	HSPA5	4.92187e+06	4.66753e+06	-0.076549	0.365573
P17655	2	CAPN2	26140.7	44531.2	-0.0794743	0.540134
P02042	8	HBD	1.58156e+08	1.49625e+08	-0.0799906	0.944179
Q15149	8	PLEC	79957.5	66275.1	-0.118764	0.882601
Q9Y639	2	NPTN	444397	408738	-0.12067	0.351382
P35754	2	GLRX	257820	235003	-0.133688	0.57803
P30043	10	BLVRB	1.97409e+07	1.76568e+07	-0.160965	0.95123
P13796	12	LCP1	2.35363e+06	2.1016e+06	-0.163397	0.965146
P25311	12	AZGP1	3.88915e+07	3.4601e+07	-0.16864	0.279379
P01023	51	A2M	3.81687e+08	3.33665e+08	-0.193987	0.925318
Q9NZD4	2	AHSP	462705	397500	-0.219135	0.83384
P08195	9	SLC3A2	1.45017e+06	1.24378e+06	-0.221496	0.436992
P05156	7	CFI	4.77084e+06	4.0817e+06	-0.225075	0.708099
Q15121	2	PEA15	353008	300082	-0.234342	0.596595
Q6UX73	7	C16orf89	9.75026e+06	8.26924e+06	-0.237685	0.913303
P51884	9	LUM	1.11435e+07	9.37363e+06	-0.249529	0.923487
P30041	11	PRDX6	8.32645e+06	6.99587e+06	-0.251197	0.740084
P01024	86	C3	6.5782e+08	5.52287e+08	-0.252273	0.711452
P18206	12	VCL	1.23777e+06	1.03503e+06	-0.258077	0.80813
P21980	3	TGM2	122584	243491	-0.272937	0.262939
Q13813	33	SPTAN1	6.28704e+06	5.18539e+06	-0.277931	0.687341
P60842	3	EIF4A1	1.20791e+06	992069	-0.284	0.702881
O15540	2	FABP7	189338	92865	-0.290792	0.257086
P00568	7	AK1	1.37659e+06	1.12222e+06	-0.294752	0.587699
P32119	9	PRDX2	4.61037e+07	3.7434e+07	-0.300533	0.850507
P08123	9	COL1A2	1.04484e+06	843785	-0.308331	0.608776
O14979	2	HNRNPDL	183435	148111	-0.30859	0.430307
P60709	8	ACTB	5.8228e+07	4.66118e+07	-0.321017	0.667734
P61158	4	ACTR3	391838	312795	-0.325038	0.767606
P06576	13	ATP5F1B	2.68977e+06	2.13811e+06	-0.331147	0.931226
P02533	8	KRT14	2.31256e+06	1.82445e+06	-0.342029	0.637388
P62826	5	RAN	1.87713e+06	1.47644e+06	-0.346408	0.630851
P11279	4	LAMP1	1.79732e+06	1.40523e+06	-0.355042	0.329737
P68104	8	EEF1A1	3.54563e+06	2.7709e+06	-0.35569	0.694656
P02538	3	KRT6A	346142	270264	-0.356992	0.958449
P02511	6	CRYAB	223144	174149	-0.357648	0.329134
P02790	14	HPX	1.60472e+08	1.2502e+08	-0.360162	0.126595
P02774	15	GC	1.10014e+08	8.56486e+07	-0.361189	0.0489955
P08238	6	HSP90AB1	732192	567062	-0.368716	0.796498
P31944	2	CASP14	1.01048e+07	7.82547e+06	-0.368793	0.602974
O15144	2	ARPC2	330334	255140	-0.372632	0.615897
Q7Z794	3	KRT77	9.1668e+06	7.07859e+06	-0.372957	0.637202
Q14195	9	DPYSL3	302558	233193	-0.375687	0.44132
P35527	19	KRT9	5.49154e+07	4.22613e+07	-0.377874	0.505463
P07237	7	P4HB	900504	690783	-0.382501	0.385846
Q06323	6	PSME1	848543	650023	-0.384496	0.603138
P68871	13	HBB	3.49839e+09	2.65687e+09	-0.396965	0.516555
P67936	4	TPM4	1.04571e+06	788043	-0.408135	0.602469
P69905	18	HBA1	6.10038e+09	4.59146e+09	-0.409946	0.560828
Q9NTK5	2	OLA1	322123	242125	-0.411862	0.484449
P08493	2	MGP	184371	207082	-0.417372	0.209967
P02750	9	LRG1	1.11453e+07	8.20773e+06	-0.441379	0.233416
P78417	6	GSTO1	3.33608e+06	2.40934e+06	-0.469519	0.798913
Q13938	6	CAPS	86300.9	93364.3	-0.471467	0.22786
P19652	5	ORM2	5.01766e+07	3.58492e+07	-0.485074	0.0478717
P60900	2	PSMA6	99269.2	169820	-0.488448	0.252156
P07437	4	TUBB	1.78426e+06	1.26999e+06	-0.490508	0.695844
P08697	11	SERPINF2	1.1544e+07	8.19397e+06	-0.494506	0.352967
P13647	8	KRT5	3.40631e+06	2.41444e+06	-0.496518	0.72039
P54709	4	ATP1B3	429702	241601	-0.50878	0.492715
P21810	4	BGN	775688	544353	-0.510933	0.723764
P12111	24	COL6A3	2.54709e+06	1.78236e+06	-0.515064	0.348297
P63241	3	EIF5A	1.60377e+06	1.11857e+06	-0.519807	0.602322
P06753	3	TPM3	938789	653555	-0.522491	0.372081
P16157	28	ANK1	4.20336e+06	2.91576e+06	-0.527671	0.83716
P50395	8	GDI2	7.72876e+06	5.32743e+06	-0.536798	0.0656245
P09455	2	RBP1	346381	237360	-0.545284	0.311731
P25787	2	PSMA2	41162.4	84405	-0.548961	0.037727
A0M8Q6	2	IGLC7	110792	75528.7	-0.552763	0.307865
P01861	4	IGHG4	3.99253e+07	2.70607e+07	-0.561103	0.375941
Q9UQ80	2	PA2G4	90496.4	61336.8	-0.561107	0.291286
P02763	5	ORM1	1.29744e+08	8.7796e+07	-0.56344	8.94863e-05
P04264	22	KRT1	1.04999e+08	7.00577e+07	-0.583756	0.397692
P0DP25	4	CALM3	1.9966e+06	1.32316e+06	-0.593562	0.118342
P07900	9	HSP90AA1	3.45522e+06	2.28829e+06	-0.594507	0.609257
P01817	2	IGHV2-5	869913	574683	-0.598105	0.167116
P06727	21	APOA4	5.6804e+07	3.74386e+07	-0.601466	0.0938503
P13645	15	KRT10	6.7356e+07	4.42704e+07	-0.605464	0.698822
P33151	2	CDH5	425990	419933	-0.605623	0.189811
P51858	2	HDGF	369338	241744	-0.611461	0.168401
P61204	4	ARF3	718567	470209	-0.611818	0.280879
Q6GTX8	2	LAIR1	91474.9	179410	-0.61315	0.040248
P26447	3	S100A4	2.74408e+06	1.78519e+06	-0.620247	0.545258
P60660	4	MYL6	896770	580391	-0.627713	0.794365
P02549	58	SPTA1	1.28918e+07	8.32742e+06	-0.630517	0.958134
Q15257	4	PTPA	158693	122368	-0.638046	0.748449
P00450	39	CP	1.13412e+08	7.21361e+07	-0.652779	0.210046
P10809	5	HSPD1	479544	304267	-0.656323	0.729351
P08779	10	KRT16	504882	317688	-0.668333	0.969629
P11277	57	SPTB	1.15693e+07	7.21783e+06	-0.68066	0.862417
P00734	7	F2	9.1091e+06	5.66398e+06	-0.685493	0.0536041
Q07954	26	LRP1	4.09198e+06	2.53912e+06	-0.688471	0.45159
P14625	12	HSP90B1	2.93242e+06	1.81672e+06	-0.690758	0.689028
Q14697	7	GANAB	1.5645e+06	962936	-0.700194	0.552818
Q16143	2	SNCB	422847	259728	-0.703134	0.364213
P07384	4	CAPN1	1.60483e+06	974164	-0.720183	0.935907
P07996	3	THBS1	303056	183739	-0.721925	0.0186521
O75369	7	FLNB	1.4361e+06	869400	-0.724064	0.653201
P51149	2	RAB7A	240681	145249	-0.728595	0.444889
P02768	49	ALB	1.68644e+10	1.01133e+10	-0.737733	0.000389808
P01008	19	SERPINC1	8.82854e+07	5.29068e+07	-0.738721	0.0218662
A0A075B6I9	2	IGLV7-46	2.41806e+06	1.44189e+06	-0.74589	0.0879539
P02765	8	AHSG	6.13936e+07	3.64776e+07	-0.751077	0.00172781
Q00610	15	CLTC	1.93849e+06	1.1408e+06	-0.764893	0.786233
P01009	26	SERPINA1	1.42305e+09	8.36111e+08	-0.767224	0.047153
P47755	2	CAPZA2	28741.8	40080.9	-0.783269	0.258403
P04406	14	GAPDH	1.90608e+07	1.10254e+07	-0.789773	0.1453
P09622	2	DLD	112261	194241	-0.793973	0.0390139
P19338	6	NCL	349151	241508	-0.794814	0.727569
Q9H4M9	7	EHD1	875804	503633	-0.798234	0.70728
Q71U36	4	TUBA1A	7.13682e+06	4.09651e+06	-0.800886	0.167094
P35908	16	KRT2	2.67758e+07	1.53175e+07	-0.805753	0.605808
P08185	11	SERPINA6	1.23674e+07	7.05858e+06	-0.809089	0.0215371
P29622	6	SERPINA4	3.9485e+06	2.2419e+06	-0.816586	0.00371393
P43652	14	AFM	1.87823e+07	1.06553e+07	-0.817807	0.0319752
P31994	2	FCGR2B	122694	207636	-0.825976	0.0413176
P18428	4	LBP	390770	220066	-0.828386	0.256539
Q9UGM5	3	FETUB	533547	299057	-0.835196	0.0421631
P46439	2	GSTM5	205512	68460.4	-0.848914	0.235437
P01834	2	IGKC	5.92354e+07	3.27953e+07	-0.852971	0.0582296
P04278	5	SHBG	516497	285754	-0.853984	0.947611
P31146	3	CORO1A	489522	268545	-0.866209	0.281739
P04196	9	HRG	2.38704e+07	1.28856e+07	-0.889461	0.0644879
P50993	7	ATP1A2	1.70511e+06	917741	-0.893704	0.91692
P01859	5	IGHG2	2.72585e+08	1.46202e+08	-0.898743	0.12597
Q96IY4	8	CPB2	3.07438e+06	1.64535e+06	-0.901899	0.0431315
P04217	12	A1BG	5.35331e+07	2.85895e+07	-0.904947	0.00251711
P02769	9	ALB	7.71038e+06	4.07432e+06	-0.920243	0.13208
P05543	10	SERPINA7	7.69107e+06	4.05709e+06	-0.922738	0.0268982
P00488	11	F13A1	2.92424e+06	1.52575e+06	-0.938547	0.383438
P00751	20	CFB	5.99154e+07	3.1253e+07	-0.938934	0.095839
A0A0C4DH43	2	IGHV2-70D	572207	174452	-0.97674	0.274333
P11171	7	EPB41	835158	634490	-0.981413	0.264917
A0A075B6K4	2	IGLV3-10	595284	180530	-0.984373	0.235558
Q5QNW6	4	H2BC18	1.49042e+07	7.41896e+06	-1.00643	0.206445
Q96PD5	8	PGLYRP2	3.52685e+06	1.74001e+06	-1.01928	0.0251769
P20472	4	PVALB	4.62675e+06	2.22605e+06	-1.05551	0.279865
A0A0C4DH38	2	IGHV5-51	2.22135e+06	1.0685e+06	-1.05585	0.00566188
P21291	4	CSRP1	482710	231391	-1.06082	0.0455373
P23297	2	S100A1	76457.5	43795.5	-1.06691	0.772516
B9A064	3	IGLL5	1.58257e+07	7.52887e+06	-1.07176	0.00697095
P04259	2	KRT6B	82046.7	70192.1	-1.07313	0.562304
A0A075B6H7	3	IGKV3-7	4.80052e+06	2.27764e+06	-1.07565	0.00302752
P04083	10	ANXA1	2.24343e+06	1.05993e+06	-1.08174	0.966141
P00747	10	PLG	2.37568e+07	1.09582e+07	-1.11633	0.001115
Q9UBG0	3	MRC2	274293	378789	-1.11929	0.0410985
P36957	2	DLST	6.23303e+07	2.86821e+07	-1.11978	0.137279
P01860	4	IGHG3	1.64617e+07	7.56133e+06	-1.1224	0.15212
P0DOX3	4	IGHJ1	1.30243e+06	593791	-1.13317	0.199507
P62491	4	RAB11A	701515	315034	-1.15497	0.812633
P09619	2	PDGFRB	143947	193465	-1.15842	0.0441895
A0A0C4DH25	2	IGKV3D-20	2.84397e+06	1.27201e+06	-1.1608	0.00616618
A2NJV5	2	IGKV2-29	2.12876e+07	9.42885e+06	-1.17486	0.00922296
O14950	2	MYL12B	309524	164007	-1.17933	0.754312
P0DOX7	3	IGKC	2.54558e+07	1.12298e+07	-1.18066	0.0015135
P0DOX5	8	IGHG2	5.76086e+08	2.50648e+08	-1.20062	0.00505254
P03952	7	KLKB1	3.67011e+06	1.59317e+06	-1.20392	0.0303458
P07477	2	PRSS1	2.02613e+07	8.78651e+06	-1.20536	0.00815903
P62820	2	RAB1A	138806	106225	-1.23394	0.562709
P02760	5	AMBP	9.97903e+06	4.18321e+06	-1.25429	0.00201565
A0A075B6R2	2	IGHV4-4	1.5597e+06	637809	-1.29007	0.102409
P07355	16	ANXA2	2.24741e+07	9.1145e+06	-1.30203	0.93992
P01031	38	C5	2.74874e+07	1.10445e+07	-1.31544	0.0190692
Q16555	15	DPYSL2	3.14574e+06	1.26164e+06	-1.3181	0.0896406
A0A0A0MS15	3	IGHV3-49	2.03869e+06	811712	-1.3286	0.0162275
P04004	6	VTN	1.51249e+07	6.01504e+06	-1.33028	0.00178825
Q9UK55	3	SERPINA10	128180	45695	-1.33606	0.823115
P35858	11	IGFALS	3.66926e+06	1.44758e+06	-1.34184	0.0680214
P21333	13	FLNA	865672	340369	-1.34672	0.190643
P35611	3	ADD1	55563	38498	-1.37734	0.572858
P50502	3	ST13	958226	364257	-1.39541	0.0768471
P0DOX2	5	IGHA2	4.6185e+06	1.74426e+06	-1.40481	0.0347337
P02748	11	C9	1.04118e+07	3.89007e+06	-1.42035	0.0499481
P22792	5	CPN2	3.75797e+06	1.39915e+06	-1.4254	0.0262944
P25705	11	ATP5F1A	3.24833e+06	1.18906e+06	-1.44988	0.504773
P61224	4	RAP1B	1.81691e+06	659675	-1.46166	0.379739
P60891	3	PRPS1	377508	205555	-1.46195	0.300374
P02652	4	APOA2	2.70322e+08	9.77646e+07	-1.4673	0.00853931
P01042	9	KNG1	3.71054e+07	1.33e+07	-1.4802	0.00074119
Q86VB7	4	CD163	2.45964e+06	874789	-1.49144	0.723746
O75891	2	ALDH1L1	90046	57234.4	-1.50178	0.578341
P35579	12	MYH9	1.61219e+06	559772	-1.52611	0.68455
P09493	2	TPM1	1.57392e+08	5.29177e+07	-1.57254	0.0032085
P05091	7	ALDH2	1.80774e+06	605426	-1.57816	0.801592
P0DP02	2	IGHV3-30-3	4.79895e+06	1.60637e+06	-1.57892	0.00688826
P60201	4	PLP1	213041	106407	-1.58651	0.265643
P02647	21	APOA1	1.50385e+09	4.92405e+08	-1.61075	0.00920319
P13671	9	C6	5.08044e+06	1.66318e+06	-1.61101	0.0106852
A0A0B4J1U7	2	IGHV6-1	7.20027e+06	2.3297e+06	-1.6279	0.0234076
P12277	14	CKB	3.8981e+06	1.26015e+06	-1.62917	0.034728
P08758	17	ANXA5	2.67841e+07	8.54731e+06	-1.64783	0.94407
P45880	4	VDAC2	4.64153e+06	1.47983e+06	-1.64917	0.0981579
P04275	4	VWF	532928	167444	-1.67027	0.0510676
P07357	6	C8A	4.72044e+06	1.48016e+06	-1.67317	0.0237622
P60981	3	DSTN	58246.2	32531.2	-1.68834	0.574919
P01876	8	IGHA1	9.48843e+07	2.92098e+07	-1.69971	0.00173914
P08133	16	ANXA6	6.16517e+06	1.88992e+06	-1.70582	0.95552
O15400	2	STX7	118235	108432	-1.70982	0.0476807
Q9HD45	2	TM9SF3	211550	193393	-1.71443	0.0453794
Q14624	24	ITIH4	5.59371e+07	1.6901e+07	-1.72669	0.0116471
Q5JPE7	6	NOMO2	402824	109118	-1.73226	0.837469
Q9Y490	7	TLN1	802913	227014	-1.82246	0.0974789
P55084	3	HADHB	303578	77040.4	-1.82638	0.820212
A0A0B4J1X5	2	IGHV3-74	784512	219680	-1.83639	0.0319297
P07358	12	C8B	6.53978e+06	1.77474e+06	-1.88163	0.00817578
P02675	16	FGB	2.80462e+07	7.56818e+06	-1.88979	0.093668
O14791	6	APOL1	1.8548e+06	493334	-1.91063	0.0936002
P06312	2	IGKV4-1	787216	207553	-1.92328	0.00650251
Q15084	3	PDIA6	291811	226424	-1.95097	0.0478375
P02730	24	SLC4A1	6.17725e+07	1.59602e+07	-1.95249	0.707367
P46781	3	RPS9	503671	128235	-1.97369	0.776148
P50995	9	ANXA11	2.54188e+06	646849	-1.9744	0.798426
P35542	3	SAA4	3.79067e+06	962838	-1.97709	0.0111906
Q9Y3B3	2	TMED7	366752	81638.6	-2.01548	0.802128
P01742	2	IGHV1-69	2.13792e+06	525729	-2.02382	0.0279828
P07360	7	C8G	2.49445e+06	603587	-2.04709	0.00129687
P02671	22	FGA	4.9698e+07	1.17825e+07	-2.07654	0.00708273
P11166	5	SLC2A1	7.65911e+06	1.76368e+06	-2.11859	0.952189
A0A0B4J1Y9	2	IGHV3-72	373956	51651.8	-2.11901	0.195862
P02679	10	FGG	3.8503e+07	8.65506e+06	-2.15336	0.0797827
P05023	11	ATP1A1	4.11963e+06	812235	-2.34255	0.921869
Q8WY21	2	SORCS1	937478	275750	-2.35039	0.280712
O00264	5	PGRMC1	2.86993e+06	561999	-2.35238	0.636138
P02743	6	APCS	6.10738e+06	1.18376e+06	-2.36718	0.0037901
P27169	12	PON1	1.86238e+07	3.59905e+06	-2.37146	0.00594489
P00387	7	CYB5R3	2.01709e+06	379366	-2.41061	0.775147
Q8IX05	2	CD302	195500	109968	-2.41504	0.05347
P19827	23	ITIH1	4.94175e+07	9.11427e+06	-2.43882	0.000566266
P19823	28	ITIH2	6.03491e+07	1.04477e+07	-2.53015	0.00276706
P02656	3	APOC3	1.03884e+07	1.72973e+06	-2.58635	0.0113736
P22695	7	UQCRC2	881094	143439	-2.61885	0.739409
P35232	11	PHB	3.70571e+06	600183	-2.62627	0.991286
P04439	4	HLA-A	957448	152738	-2.64813	0.39178
P02654	2	APOC1	2.03649e+07	3.17566e+06	-2.68096	0.000441312
P62805	4	H4C1	3.81484e+07	5.90247e+06	-2.69223	0.388455
O95445	4	APOM	5.9132e+06	901982	-2.71277	0.0070709
P60033	2	CD81	776918	177522	-2.71473	0.261682
P12110	6	COL6A2	856991	129909	-2.72178	0.383097
P01903	3	HLA-DRA	4.48362e+06	679106	-2.72295	0.627961
P62873	5	GNB1	1.98945e+06	293443	-2.76122	0.507515
P11215	12	ITGAM	1.35788e+06	189689	-2.83965	0.804658
Q99798	4	ACO2	164811	40944.9	-2.85705	0.60229
Q06033	14	ITIH3	5.01154e+06	679762	-2.88215	0.0249765
P15144	6	ANPEP	499706	79622.6	-2.91287	0.793501
P43003	2	SLC1A3	330984	38791.6	-2.94094	0.803945
P04114	184	APOB	2.47987e+08	3.21092e+07	-2.94921	0.00774153
P02775	3	PPBP	5.28902e+06	677600	-2.9645	0.0424879
P22897	16	MRC1	6.77243e+06	1.24935e+06	-3.02346	0.241989
O14672	2	ADAM10	151412	55388.9	-3.03577	0.0575941
P35555	2	FBN1	510415	179878	-3.08961	0.0562367
P00738	11	HP	1.25716e+08	1.47482e+07	-3.09157	0.000298867
P49257	4	LMAN1	390852	135819	-3.1099	0.0583346
Q07065	8	CKAP4	376213	26025.9	-3.11657	0.187779
P04899	4	GNAI2	1.39203e+06	480198	-3.12045	0.0555949
P00739	5	HPR	4.31115e+06	492085	-3.13109	0.00138875
P05107	7	ITGB2	2.55862e+06	285864	-3.16196	0.94477
Q9BTV4	3	TMEM43	486986	47456.1	-3.20721	0.807272
Q6UWR7	11	ENPP6	2.0434e+07	2.21144e+06	-3.20791	0.875213
P09525	12	ANXA4	5.72132e+06	614483	-3.2189	0.825527
P15169	3	CPN1	725244	77063	-3.23436	0.00319604
P48735	4	IDH2	458969	72480.2	-3.2477	0.334809
P14384	2	CPM	442021	103621	-3.35583	0.304606
P51572	3	BCAP31	557548	63403.8	-3.39949	0.776742
P39656	7	DDOST	1.80752e+06	256039	-3.40454	0.276955
P02655	4	APOC2	6.13306e+06	575183	-3.41451	0.0103794
P27105	7	STOM	1.46163e+06	204078	-3.42535	0.258168
P27824	10	CANX	1.07993e+07	963311	-3.48679	0.790011
P07099	5	EPHX1	2.81512e+06	245452	-3.51968	0.858933
Q08722	2	CD47	1.3566e+06	110580	-3.61684	0.632343
P01871	16	IGHM	8.13485e+07	6.21975e+06	-3.70919	0.0230679
P21926	2	CD9	2.26241e+06	253589	-3.74225	0.303903
Q99623	6	PHB2	2.20304e+06	130738	-3.75281	0.346912
P05026	3	ATP1B1	1.25369e+06	160329	-3.81507	0.616811
P05556	4	ITGB1	1.18595e+06	98788	-3.8486	0.819267
P55899	3	FCGRT	533381	105803	-3.91875	0.0648392
P61026	3	RAB10	770556	122059	-3.92135	0.311825
P43304	7	GPD2	600965	70310.9	-3.94346	0.634785
P01591	3	JCHAIN	4.62856e+06	296612	-3.96391	0.00831376
P21796	5	VDAC1	2.72132e+06	450894	-4.17841	0.0672283
P24539	4	ATP5PB	1.79409e+06	93588.3	-4.26078	0.215481
P12236	6	SLC25A6	4.58865e+06	189883	-4.27296	0.346758
P04003	8	C4BPA	9.80174e+06	500369	-4.29197	0.00235549
Q9HDC9	10	APMAP	4.48321e+06	165693	-4.43602	0.349385
P04839	3	CYBB	774271	103807	-4.4839	0.0704242
Q9NQC3	4	RTN4	1.55472e+06	67176	-4.79559	0.847125
P01889	2	HLA-B	531734	40787.9	-4.96753	0.335548
P04844	14	RPN2	3.14755e+06	109103	-5.11351	0.863046
Q9Y277	4	VDAC3	2.01815e+06	45012.1	-5.16465	0.338829
P20073	3	ANXA7	901487	52458.8	-5.36608	0.347199
P31930	4	UQCRC1	1.00207e+06	35907.9	-5.65054	0.66227
Q03135	2	CAV1	906936	32226.1	-5.6627	0.666467
Q9NY15	15	STAB1	3.96241e+06	73455.1	-5.75337	0.158355
List of 860 proteins (≥2 unique peptides and FDR < 0.01) detected across CSF-ICM and CSF-CCM samples (n=3 ICM patients, n=5 CCM patients). The protein ratio was calculated using median abundance values of the biological replicates in a non-nested design. Statistical significance of the protein ratio was ascertained with Bonferroni corrected t-test.

## Sheet: Supplementary Table 3
Supplementary Table 3. List of nonregulated proteins (P>0.05 and/or fold change <2 or > −2) in patient CSF samples
Accession	Unique Peptides	Gene symbol	log2fc	pval log	adjpvallog
O43707	5	ACTN4	0.147949	0.997525	0.997694
P54725	2	RAD23A	-0.0054258	0.997597	0.997694
P35232	11	PHB	-2.62627	0.991286	0.995781
O00299	4	CLIC1	-0.0331071	0.980123	0.983393
P08779	10	KRT16	-0.668333	0.969629	0.979187
Q09666	10	AHNAK	0.083128	0.970985	0.977206
P08670	31	VIM	-0.0249156	0.97173	0.977206
P13796	12	LCP1	-0.163397	0.965146	0.977206
P04083	10	ANXA1	-1.08174	0.966141	0.977206
P00915	14	CA1	0.0780157	0.967077	0.976337
P08133	16	ANXA6	-1.70582	0.95552	0.975752
P23528	7	CFL1	0.0132466	0.963768	0.97534
P02538	3	KRT6A	-0.356992	0.958449	0.97534
P02549	58	SPTA1	-0.630517	0.958134	0.97534
P04278	5	SHBG	-0.853984	0.947611	0.97534
P08758	17	ANXA5	-1.64783	0.94407	0.97534
P11166	5	SLC2A1	-2.11859	0.952189	0.97534
P05107	7	ITGB2	-3.16196	0.94477	0.97534
P30043	10	BLVRB	-0.160965	0.95123	0.972968
P07355	16	ANXA2	-1.30203	0.93992	0.972968
P01023	51	A2M	-0.193987	0.925318	0.96922
P02042	8	HBD	-0.0799906	0.944179	0.967321
P51884	9	LUM	-0.249529	0.923487	0.967321
P07384	4	CAPN1	-0.720183	0.935907	0.967321
P05023	11	ATP1A1	-2.34255	0.921869	0.964448
P06576	13	ATP5F1B	-0.331147	0.931226	0.964447
Q6UX73	7	C16orf89	-0.237685	0.913303	0.960299
P50993	7	ATP1A2	-0.893704	0.91692	0.960299
P05109	5	S100A8	0.111265	0.9415	0.9601
O00764	3	PDXK	0.0170204	0.91917	0.95335
Q12765	2	SCRN1	0.151671	0.914691	0.943194
Q6UWR7	11	ENPP6	-3.20791	0.875213	0.943194
P00742	2	F10	-0.0702583	0.904009	0.941302
P68032	2	ACTC1	0.0190534	0.886489	0.931575
P00338	12	LDHA	0.000926394	0.874552	0.931575
P04040	25	CAT	0.270847	0.895735	0.929394
P07099	5	EPHX1	-3.51968	0.858933	0.929394
P00491	9	PNP	-0.041112	0.872785	0.925394
Q15149	8	PLEC	-0.118764	0.882601	0.925394
P11277	57	SPTB	-0.68066	0.862417	0.924351
Q9Y2J8	3	PADI2	0.144792	0.877902	0.923797
P04844	14	RPN2	-5.11351	0.863046	0.923392
P55072	12	VCP	0.0528158	0.870458	0.92259
P09525	12	ANXA4	-3.2189	0.825527	0.922489
P22626	5	HNRNPA2B1	0.0898569	0.870496	0.919981
P07738	7	BPGM	-0.0666527	0.872517	0.919981
P20618	4	PSMB1	-0.0146986	0.874701	0.918438
P00352	8	ALDH1A1	-0.0231019	0.841759	0.918379
P32119	9	PRDX2	-0.300533	0.850507	0.91802
P16157	28	ANK1	-0.527671	0.83716	0.91802
Q9NQC3	4	RTN4	-4.79559	0.847125	0.91802
P50995	9	ANXA11	-1.9744	0.798426	0.914533
Q9NZD4	2	AHSP	-0.219135	0.83384	0.914129
P62491	4	RAB11A	-1.15497	0.812633	0.914129
P11215	12	ITGAM	-2.83965	0.804658	0.914129
P27824	10	CANX	-3.48679	0.790011	0.914129
P13716	6	ALAD	0.0341852	0.834162	0.913479
P08603	13	CFH	-0.0540808	0.790503	0.913479
P78417	6	GSTO1	-0.469519	0.798913	0.913479
P05091	7	ALDH2	-1.57816	0.801592	0.912504
Q5JPE7	6	NOMO2	-1.73226	0.837469	0.910289
P46781	3	RPS9	-1.97369	0.776148	0.910156
P05556	4	ITGB1	-3.8486	0.819267	0.910156
Q00610	15	CLTC	-0.764893	0.786233	0.907462
P00387	7	CYB5R3	-2.41061	0.775147	0.907316
P18206	12	VCL	-0.258077	0.80813	0.905868
Q9UK55	3	SERPINA10	-1.33606	0.823115	0.905217
P00918	12	CA2	0.268021	0.826251	0.903328
P55084	3	HADHB	-1.82638	0.820212	0.903328
P51888	3	PRELP	0.123539	0.809414	0.90168
Q01995	4	TAGLN	-0.00125668	0.75084	0.899242
P61158	4	ACTR3	-0.325038	0.767606	0.899242
P22695	7	UQCRC2	-2.61885	0.739409	0.899153
Q9BTV4	3	TMEM43	-3.20721	0.807272	0.896186
P15144	6	ANPEP	-2.91287	0.793501	0.896054
P43003	2	SLC1A3	-2.94094	0.803945	0.894449
Q9Y3B3	2	TMED7	-2.01548	0.802128	0.893059
P08238	6	HSP90AB1	-0.368716	0.796498	0.892049
P06702	5	S100A9	0.0632683	0.838295	0.891914
P60660	4	MYL6	-0.627713	0.794365	0.891914
Q86VB7	4	CD163	-1.49144	0.723746	0.888802
P21810	4	BGN	-0.510933	0.723764	0.887302
P51572	3	BCAP31	-3.39949	0.776742	0.887015
Q04917	4	YWHAH	-0.00309331	0.739156	0.882822
P05156	7	CFI	-0.225075	0.708099	0.882822
P23297	2	S100A1	-1.06691	0.772516	0.882822
P02749	3	APOH	-0.046101	0.70107	0.877282
P01024	86	C3	-0.252273	0.711452	0.875209
P01011	15	SERPINA3	0.0453836	0.712411	0.874713
P15531	3	NME1	0.0513162	0.743165	0.871798
P13645	15	KRT10	-0.605464	0.698822	0.871798
O14950	2	MYL12B	-1.17933	0.754312	0.870821
Q15257	4	PTPA	-0.638046	0.748449	0.86525
P00558	8	PGK1	0.0931996	0.766537	0.863961
P14625	12	HSP90B1	-0.690758	0.689028	0.863961
P61978	3	HNRNPK	-0.0272726	0.709147	0.863755
P61981	3	YWHAG	-0.0456489	0.794608	0.863448
P02730	24	SLC4A1	-1.95249	0.707367	0.863448
P63208	3	SKP1	0.0826696	0.715627	0.860471
P30041	11	PRDX6	-0.251197	0.740084	0.855826
P19338	6	NCL	-0.794814	0.727569	0.855826
P35579	12	MYH9	-1.52611	0.68455	0.855826
P52209	7	PGD	0.106306	0.721131	0.85423
P13647	8	KRT5	-0.496518	0.72039	0.85423
O75369	7	FLNB	-0.724064	0.653201	0.853592
Q9H4M9	7	EHD1	-0.798234	0.70728	0.853592
O00264	5	PGRMC1	-2.35238	0.636138	0.850704
P01903	3	HLA-DRA	-2.72295	0.627961	0.849263
Q08722	2	CD47	-3.61684	0.632343	0.844975
P02545	7	LMNA	0.211166	0.709373	0.844325
P10809	5	HSPD1	-0.656323	0.729351	0.843632
P07437	4	TUBB	-0.490508	0.695844	0.842459
P04792	6	HSPB1	0.44988	0.747172	0.84244
P09382	2	LGALS1	0.107598	0.683684	0.84244
P22314	10	UBA1	0.0183892	0.668923	0.84244
O75083	8	WDR1	0.0213083	0.651234	0.841073
P49773	2	HINT1	0.830881	0.696664	0.836545
Q5JZY3	2	EPHA10	0.829659	0.693852	0.836545
O75874	4	IDH1	0.260228	0.695518	0.836545
P02533	8	KRT14	-0.342029	0.637388	0.835181
P60709	8	ACTB	-0.321017	0.667734	0.83282
Q9NS85	2	CA10	0.959533	0.68597	0.832742
Q92597	2	NDRG1	0.520053	0.685125	0.832742
P60983	2	GMFB	0.906199	0.682498	0.830506
P13639	3	EEF2	0.687207	0.680327	0.830393
P00966	10	ASS1	0.262777	0.696147	0.830393
P13489	4	RNH1	0.0287602	0.638881	0.830393
Q13813	33	SPTAN1	-0.277931	0.687341	0.830393
P60842	3	EIF4A1	-0.284	0.702881	0.830393
P08123	9	COL1A2	-0.308331	0.608776	0.830393
P68104	8	EEF1A1	-0.35569	0.694656	0.830393
P35908	16	KRT2	-0.805753	0.605808	0.830393
Q03135	2	CAV1	-5.6627	0.666467	0.824591
P35754	2	GLRX	-0.133688	0.57803	0.822054
P31930	4	UQCRC1	-5.65054	0.66227	0.82129
P78310	2	CXADR	1.86799	0.655664	0.814166
O75882	3	ATRN	0.106957	0.615087	0.814166
O15144	2	ARPC2	-0.372632	0.615897	0.814166
Q7Z794	3	KRT77	-0.372957	0.637202	0.814166
Q14697	7	GANAB	-0.700194	0.552818	0.813944
P13798	10	APEH	0.111798	0.608351	0.81338
Q06830	8	PRDX1	0.144152	0.617211	0.808493
P62826	5	RAN	-0.346408	0.630851	0.807471
P07900	9	HSP90AA1	-0.594507	0.609257	0.796697
P43304	7	GPD2	-3.94346	0.634785	0.796697
P29966	5	MARCKS	0.201606	0.608931	0.793699
Q9UPU3	2	SORCS3	1.98543	0.629314	0.793189
Q96KP4	8	CNDP2	0.477588	0.664249	0.784615
P07737	5	PFN1	0.158331	0.596015	0.784615
P06703	6	S100A6	0.300753	0.624623	0.784217
Q06323	6	PSME1	-0.384496	0.603138	0.782486
P05026	3	ATP1B1	-3.81507	0.616811	0.780952
P16402	2	H1-3	-0.0312125	0.540213	0.769107
Q99798	4	ACO2	-2.85705	0.60229	0.764691
P63241	3	EIF5A	-0.519807	0.602322	0.763453
P26447	3	S100A4	-0.620247	0.545258	0.755584
P62873	5	GNB1	-2.76122	0.507515	0.752569
Q07954	26	LRP1	-0.688471	0.45159	0.751901
P31944	2	CASP14	-0.368793	0.602974	0.739924
Q16658	5	FSCN1	0.0593884	0.482609	0.738194
P08195	9	SLC3A2	-0.221496	0.436992	0.738194
O75891	2	ALDH1L1	-1.50178	0.578341	0.738194
P60981	3	DSTN	-1.68834	0.574919	0.734978
Q15019	3	SEPTIN2	0.332926	0.581589	0.734841
P35611	3	ADD1	-1.37734	0.572858	0.733404
P04259	2	KRT6B	-1.07313	0.562304	0.723887
P62820	2	RAB1A	-1.23394	0.562709	0.723887
P51149	2	RAB7A	-0.728595	0.444889	0.723887
P67936	4	TPM4	-0.408135	0.602469	0.723878
P69905	18	HBA1	-0.409946	0.560828	0.716712
P31949	2	S100A11	0.267099	0.489361	0.716117
P25705	11	ATP5F1A	-1.44988	0.504773	0.716117
P00568	7	AK1	-0.294752	0.587699	0.713951
P04439	4	HLA-A	-2.64813	0.39178	0.712138
P49641	15	MAN2A2	0.0313303	0.391035	0.704187
P17655	2	CAPN2	-0.0794743	0.540134	0.703873
Q15121	2	PEA15	-0.234342	0.596595	0.703873
P07237	7	P4HB	-0.382501	0.385846	0.702761
Q32P51	3	HNRNPA1L2	0.298776	0.475173	0.702584
P12110	6	COL6A2	-2.72178	0.383097	0.694836
P11021	19	HSPA5	-0.076549	0.365573	0.693447
P62805	4	H4C1	-2.69223	0.388455	0.693447
Q01082	25	SPTBN1	0.335197	0.464171	0.683198
P12111	24	COL6A3	-0.515064	0.348297	0.682144
Q9Y639	2	NPTN	-0.12067	0.351382	0.679605
P68871	13	HBB	-0.396965	0.516555	0.674146
P48735	4	IDH2	-3.2477	0.334809	0.672451
Q08554	2	DSC1	1.44555	0.509258	0.670205
Q99536	5	VAT1	0.952976	0.613686	0.670205
Q01518	5	CAP1	0.1489	0.394026	0.670205
P01861	4	IGHG4	-0.561103	0.375941	0.670205
P11279	4	LAMP1	-0.355042	0.329737	0.669834
P35527	19	KRT9	-0.377874	0.505463	0.661372
P40926	6	MDH2	0.358671	0.442689	0.653726
P34932	3	HSPA4	0.361144	0.425013	0.650835
P21926	2	CD9	-3.74225	0.303903	0.647203
P60891	3	PRPS1	-1.46195	0.300374	0.642478
P23526	5	AHCY	0.32067	0.425743	0.642278
P06733	16	ENO1	0.245527	0.405333	0.636225
P06744	10	GPI	0.283585	0.342277	0.635694
P08697	11	SERPINF2	-0.494506	0.352967	0.632396
P61224	4	RAP1B	-1.46166	0.379739	0.629031
Q8WY21	2	SORCS1	-2.35039	0.280712	0.629031
P09211	8	GSTP1	0.271567	0.307294	0.62893
P06681	16	C2	0.248283	0.35502	0.62893
P39656	7	DDOST	-3.40454	0.276955	0.626502
P11413	5	G6PD	0.204094	0.567317	0.620338
P62258	7	YWHAE	0.332435	0.40593	0.617468
P04264	22	KRT1	-0.583756	0.397692	0.617468
P60201	4	PLP1	-1.58651	0.265643	0.616904
P05546	14	SERPIND1	0.243113	0.297205	0.616813
P11171	7	EPB41	-0.981413	0.264917	0.614438
P60033	2	CD81	-2.71473	0.261682	0.614438
P27105	7	STOM	-3.42535	0.258168	0.611132
P30046	3	DDT	0.46557	0.366904	0.606597
P10768	6	ESD	0.372512	0.42038	0.605252
P27348	3	YWHAQ	0.343749	0.282069	0.605252
P35080	2	PFN2	0.504891	0.437874	0.604607
P22897	16	MRC1	-3.02346	0.241989	0.599639
Q9UD71	2	PPP1R1B	0.802137	0.546028	0.599029
P20472	4	PVALB	-1.05551	0.279865	0.598998
P20073	3	ANXA7	-5.36608	0.347199	0.587028
P48506	2	GCLC	-0.00398869	0.228574	0.586329
Q9UL46	2	PSME2	-0.0666776	0.229295	0.586329
P23435	2	CBLN1	0.759686	0.53561	0.586329
Q13938	6	CAPS	-0.471467	0.22786	0.586329
P01889	2	HLA-B	-4.96753	0.335548	0.574151
Q9NPH2	3	ISYNA1	0.315936	0.21371	0.572377
P16083	3	NQO2	0.280654	0.214363	0.572377
P24539	4	ATP5PB	-4.26078	0.215481	0.572377
P05154	4	SERPINA5	0.316648	0.211407	0.572205
P08493	2	MGP	-0.417372	0.209967	0.571402
Q05707	13	COL14A1	0.486175	0.208967	0.570439
Q9NTK5	2	OLA1	-0.411862	0.484449	0.570439
P29762	9	CRABP1	0.644887	0.360477	0.567743
Q14393	4	GAS6	0.425819	0.228043	0.564135
P21266	6	GSTM3	0.67607	0.333563	0.563485
P30101	7	PDIA3	0.0364448	0.204584	0.563485
Q8N2Q7	2	NLGN1	0.0595113	0.19675	0.562773
Q08431	2	MFGE8	0.652368	0.195852	0.562293
Q13421	4	MSLN	0.750432	0.194576	0.561587
P0C0L5	4	C4B	0.354217	0.201862	0.561587
O14979	2	HNRNPDL	-0.30859	0.430307	0.55776
P33151	2	CDH5	-0.605623	0.189811	0.55734
Q16531	2	DDB1	0.806023	0.187353	0.554866
P63104	6	YWHAZ	0.376241	0.306054	0.554866
P61026	3	RAB10	-3.92135	0.311825	0.554866
P54709	4	ATP1B3	-0.50878	0.492715	0.552541
Q16143	2	SNCB	-0.703134	0.364213	0.55204
P00488	11	F13A1	-0.938547	0.383438	0.55204
Q16706	3	MAN2A1	0.871459	0.180495	0.551743
Q04828	2	AKR1C1	0.787357	0.18294	0.551743
P14384	2	CPM	-3.35583	0.304606	0.550287
Q99523	2	SORT1	0.99013	0.178067	0.549724
P31946	4	YWHAB	0.496266	0.273397	0.549549
P28066	3	PSMA5	0.501393	0.365916	0.54831
Q14195	9	DPYSL3	-0.375687	0.44132	0.547301
P06753	3	TPM3	-0.522491	0.372081	0.546949
P0DMV9	16	HSPA1B	0.615428	0.279617	0.54501
Q9P2E7	3	PCDH10	1.41026	0.169329	0.544669
P11766	2	ADH5	0.484123	0.355692	0.544669
P15311	4	EZR	1.17927	0.166571	0.54189
P15121	4	AKR1B1	0.680869	0.288979	0.54189
P04179	4	SOD2	0.480999	0.174876	0.54189
P11142	13	HSPA8	0.489378	0.262783	0.541522
O75787	4	ATP6AP2	1.59242	0.163374	0.541207
O14917	7	PCDH17	1.80541	0.160305	0.539869
Q92673	3	SORL1	1.80117	0.159517	0.539869
Q9BRK3	2	MXRA8	1.59048	0.161526	0.539869
O75223	2	GGCT	1.58252	0.161042	0.539869
P55291	2	CDH15	0.502375	0.461622	0.539869
P16152	7	CBR1	0.475901	0.230402	0.539869
O75503	2	CLN5	1.91392	0.157224	0.53957
P05937	8	CALB1	1.74902	0.158127	0.53957
O15197	2	EPHB6	2.12026	0.153138	0.539131
Q9NS98	5	SEMA3G	2.0282	0.154848	0.539131
Q86UD1	4	OAF	1.97679	0.15446	0.539131
P52758	2	RIDA	1.97036	0.150718	0.539131
Q96B86	2	RGMA	1.9411	0.152175	0.539131
O75752	3	B3GALNT1	1.93074	0.153948	0.539131
P25311	12	AZGP1	-0.16864	0.279379	0.539131
P61088	4	UBE2N	0.890045	0.298415	0.538745
P35052	4	GPC1	2.33011	0.148921	0.538728
Q8NCW5	3	NAXE	2.22654	0.146493	0.53784
P09603	3	CSF1	2.13904	0.146178	0.53784
Q13404	2	UBE2V1	0.554181	0.185831	0.53784
Q9NY15	15	STAB1	-5.75337	0.158355	0.53784
Q8IUK5	4	PLXDC1	2.01514	0.144497	0.537551
Q9UHI8	2	ADAMTS1	2.24213	0.14339	0.537239
P80723	3	BASP1	2.36229	0.140025	0.537154
Q15223	2	NECTIN1	2.3245	0.140991	0.537154
O75078	3	ADAM11	2.31626	0.138588	0.537154
Q9HAT2	7	SIAE	2.13549	0.142896	0.537154
Q16653	3	MOG	2.08288	0.139047	0.537154
P49189	2	ALDH9A1	0.483128	0.231516	0.537154
P00450	39	CP	-0.652779	0.210046	0.537154
Q16288	3	NTRK3	2.48376	0.137688	0.536991
Q9Y287	3	ITM2B	2.50656	0.136745	0.536502
O75173	2	ADAMTS4	2.05574	0.136914	0.536502
P04180	5	LCAT	2.5877	0.135389	0.535947
Q99497	7	PARK7	0.455164	0.287566	0.535947
Q9UM22	5	EPDR1	0.393993	0.136802	0.535947
O43567	2	RNF13	2.75228	0.131625	0.535379
Q9Y4L1	3	HYOU1	2.74323	0.132433	0.535379
Q9BXJ0	2	C1QTNF5	2.73185	0.130365	0.535379
P55283	4	CDH4	2.72458	0.131581	0.535379
Q14112	5	NID2	2.5567	0.129885	0.535379
O14786	3	NRP1	2.55208	0.133226	0.535379
P21980	3	TGM2	-0.272937	0.262939	0.535379
P31146	3	CORO1A	-0.866209	0.281739	0.535379
Q15631	3	TSN	0.826217	0.20459	0.534567
P22304	6	IDS	3.08138	0.126831	0.534491
P21802	4	FGFR2	2.83448	0.127999	0.534491
Q13867	3	BLMH	0.588602	0.192081	0.534491
P47755	2	CAPZA2	-0.783269	0.258403	0.534491
Q9BQT9	3	CLSTN3	2.89493	0.123778	0.531715
Q9NY72	3	SCN3B	2.89253	0.123822	0.531715
Q5QNW6	4	H2BC18	-1.00643	0.206445	0.529809
P60900	2	PSMA6	-0.488448	0.252156	0.527908
Q6MZW2	14	FSTL4	3.50933	0.117067	0.525118
O15354	2	GPR37	3.41241	0.118115	0.525118
Q9H4D0	4	CLSTN2	3.31544	0.116334	0.525118
P02792	6	FTL	1.41423	0.397993	0.525118
P43146	9	DCC	3.52869	0.1133	0.522903
Q8IZS8	6	CACNA2D3	3.42251	0.113286	0.522903
Q96JF0	3	ST6GAL2	3.36902	0.112299	0.522903
P62714	2	PPP2CB	-0.0691621	0.245947	0.522903
P01860	4	IGHG3	-1.1224	0.15212	0.522903
Q9UHY7	2	ENOPH1	0.226927	0.243148	0.519392
Q5KU26	3	COLEC12	3.43259	0.108502	0.517325
P21333	13	FLNA	-1.34672	0.190643	0.512863
P55209	2	NAP1L1	0.522987	0.238446	0.512319
P69891	8	HBG1	2.01782	0.393375	0.505509
Q9Y279	2	VSIG4	0.838928	0.157244	0.504447
P18428	4	LBP	-0.828386	0.256539	0.504178
Q9UQ80	2	PA2G4	-0.561107	0.291286	0.502268
P00390	3	GSR	0.694299	0.113316	0.499717
P20062	6	TCN2	4.25049	0.0932092	0.495456
P0DOX3	4	IGHJ1	-1.13317	0.199507	0.491607
P00751	20	CFB	-0.938934	0.095839	0.489137
O14791	6	APOL1	-1.91063	0.0936002	0.487593
Q99983	7	OMD	0.764924	0.0899802	0.483222
A0M8Q6	2	IGLC7	-0.552763	0.307865	0.475867
P09455	2	RBP1	-0.545284	0.311731	0.469673
Q9H299	2	SH3BGRL3	0.785885	0.116338	0.467296
Q14165	6	MLEC	0.855574	0.0837675	0.465962
P14174	2	MIF	0.339021	0.123574	0.465962
Q13510	5	ASAH1	0.881895	0.0757841	0.453898
P00492	6	HPRT1	0.485468	0.119034	0.452218
P61204	4	ARF3	-0.611818	0.280879	0.452218
Q9HDC9	10	APMAP	-4.43602	0.349385	0.45208
P04839	3	CYBB	-4.4839	0.0704242	0.451463
Q13740	8	ALCAM	0.838571	0.0820359	0.451164
P45880	4	VDAC2	-1.64917	0.0981579	0.450452
P12236	6	SLC25A6	-4.27296	0.346758	0.450452
Q99623	6	PHB2	-3.75281	0.346912	0.449358
A0A075B6R2	2	IGHV4-4	-1.29007	0.102409	0.445868
P21796	5	VDAC1	-4.17841	0.0672283	0.445645
Q9Y277	4	VDAC3	-5.16465	0.338829	0.444693
P37837	7	TALDO1	0.528846	0.0947717	0.44403
P07686	5	HEXB	1.26594	0.0673781	0.443187
Q04760	4	GLO1	0.637464	0.0884986	0.443137
P02511	6	CRYAB	-0.357648	0.329134	0.443137
P55899	3	FCGRT	-3.91875	0.0648392	0.443137
P55083	2	MFAP4	1.0739	0.10735	0.440939
P07451	4	CA3	1.13085	0.336234	0.437623
Q10471	6	GALNT2	1.03119	0.0744243	0.435817
P02794	6	FTH1	1.03369	0.237325	0.435388
P02746	4	C1QB	0.762686	0.0640912	0.429804
P49257	4	LMAN1	-3.1099	0.0583346	0.428795
O14672	2	ADAM10	-3.03577	0.0575941	0.427961
P54727	3	RAD23B	0.878601	0.0989715	0.4257
P35555	2	FBN1	-3.08961	0.0562367	0.425177
P04899	4	GNAI2	-3.12045	0.0555949	0.423646
Q8IX05	2	CD302	-2.41504	0.05347	0.4156
P52565	3	ARHGDIA	0.939309	0.0834035	0.412247
Q01469	3	FABP5	0.524475	0.105261	0.406975
P02675	16	FGB	-1.88979	0.093668	0.401551
P00734	7	F2	-0.685493	0.0536041	0.399275
A0A075B6I9	2	IGLV7-46	-0.74589	0.0879539	0.396672
P04080	2	CSTB	0.810586	0.137067	0.395561
P30740	9	SERPINB1	1.12951	0.110007	0.39034
P28070	2	PSMB4	0.640121	0.292003	0.385009
P01859	5	IGHG2	-0.898743	0.12597	0.385009
P31994	2	FCGR2B	-0.825976	0.0413176	0.385009
P62937	5	PPIA	0.758113	0.137432	0.384685
Q6GTX8	2	LAIR1	-0.61315	0.040248	0.383425
P14550	4	AKR1A1	0.919385	0.157786	0.381876
Q5TDH0	2	DDI2	0.0166711	0.28694	0.381876
Q9Y490	7	TLN1	-1.82246	0.0974789	0.381876
P02745	3	C1QA	0.630701	0.0481226	0.381876
P19652	5	ORM2	-0.485074	0.0478717	0.381876
P09622	2	DLD	-0.793973	0.0390139	0.381876
P35858	11	IGFALS	-1.34184	0.0680214	0.380927
P02679	10	FGG	-2.15336	0.0797827	0.380927
P25787	2	PSMA2	-0.548961	0.037727	0.380927
P49908	3	SELENOP	0.786569	0.0699828	0.379647
P36871	6	PGM1	0.817896	0.0732254	0.377875
P10599	2	TXN	0.726677	0.0690592	0.376749
P22607	2	FGFR3	0.093503	0.0349908	0.373735
Q02952	3	AKAP12	0.0180932	0.0349568	0.373735
P06276	3	BCHE	-0.032861	0.0344403	0.373735
A0A0C4DH43	2	IGHV2-70D	-0.97674	0.274333	0.373041
Q8WWX9	2	SELENOM	0.0225718	0.0341273	0.373041
Q12797	3	ASPH	0.0858686	0.0334569	0.371694
Q9NR34	2	MAN1C1	0.537103	0.0322552	0.367603
Q9P232	4	CNTN3	0.452143	0.031355	0.367123
P51858	2	HDGF	-0.611461	0.168401	0.365456
P48723	2	HSPA13	0.588345	0.0307905	0.365456
Q9NY47	2	CACNA2D2	0.640799	0.030514	0.36533
P02747	4	C1QC	0.817706	0.0476681	0.364991
Q9H8L6	3	MMRN2	0.822314	0.0296417	0.363934
P55287	5	CDH11	0.801716	0.0296561	0.363934
P02461	3	COL3A1	1.14412	0.12169	0.362807
P02750	9	LRG1	-0.441379	0.233416	0.362807
Q9NZ08	2	ERAP1	0.834365	0.0291837	0.362807
P43652	14	AFM	-0.817807	0.0319752	0.362807
O95967	2	EFEMP2	2.58104	0.171186	0.362807
O15540	2	FABP7	-0.290792	0.257086	0.362125
Q71U36	4	TUBA1A	-0.800886	0.167094	0.361842
P09960	2	LTA4H	0.992441	0.167147	0.357761
P54652	2	HSPA2	0.463967	0.198212	0.355453
P14618	18	PKM	0.507501	0.087113	0.351862
Q96DG6	4	CMBL	1.40362	0.13476	0.351288
P04406	14	GAPDH	-0.789773	0.1453	0.351288
Q96FJ2	2	DYNLL2	0.78514	0.0396132	0.351288
Q06828	4	FMOD	1.57615	0.0750808	0.34988
P46439	2	GSTM5	-0.848914	0.235437	0.34988
A0A075B6K4	2	IGLV3-10	-0.984373	0.235558	0.34988
O75368	4	SH3BGRL	0.667403	0.0903823	0.344895
P50502	3	ST13	-1.39541	0.0768471	0.342557
P29401	18	TKT	0.731373	0.0494764	0.342557
P00505	3	GOT2	0.916777	0.0221827	0.340344
Q9UJZ1	2	STOML2	1.43599	0.0778607	0.333255
P09936	3	UCHL1	0.504978	0.110242	0.325284
P04196	9	HRG	-0.889461	0.0644879	0.319802
A0A0B4J1Y9	2	IGHV3-72	-2.11901	0.195862	0.308158
P01834	2	IGKC	-0.852971	0.0582296	0.296679
Q07065	8	CKAP4	-3.11657	0.187779	0.296679
P04275	4	VWF	-1.67027	0.0510676	0.290968
P68036	2	UBE2L3	0.803335	0.0127524	0.279936
P01817	2	IGHV2-5	-0.598105	0.167116	0.262766
P04075	14	ALDOA	0.691101	0.0150678	0.257273
P18669	7	PGAM1	0.963041	0.0787589	0.250188
P04070	3	PROC	0.837759	0.131281	0.240505
P02769	9	ALB	-0.920243	0.13208	0.235725
P13598	2	ICAM2	1.23932	0.0971208	0.230631
O43598	3	DNPH1	0.933638	0.118315	0.224004
P36957	2	DLST	-1.11978	0.137279	0.222459
P02787	43	TF	0.597604	0.0533686	0.217488
Q13228	18	SELENBP1	0.948416	0.0328549	0.216277
P07996	3	THBS1	-0.721925	0.0186521	0.21114
Q14019	5	COTL1	0.86928	0.0966463	0.208152
P02790	14	HPX	-0.360162	0.126595	0.208152
P0DP25	4	CALM3	-0.593562	0.118342	0.208152
Q6ZRP7	2	QSOX2	16.4319	0.115886	0.205468
Q96NY7	4	CLIC6	15.5398	0.11586	0.205468
P07602	8	PSAP	1.83897	0.0922465	0.205468
P06727	21	APOA4	-0.601466	0.0938503	0.192457
P60174	13	TPI1	0.979744	0.0609234	0.187527
P08185	11	SERPINA6	-0.809089	0.0215371	0.182304
Q9Y2S2	4	CRYL1	1.84761	0.0546551	0.177216
Q16555	15	DPYSL2	-1.3181	0.0896406	0.175647
Q9C0A0	13	CNTNAP4	0.597952	0.0138271	0.168858
Q9UGM5	3	FETUB	-0.835196	0.0421631	0.153913
P50395	8	GDI2	-0.536798	0.0656245	0.144792
P01009	26	SERPINA1	-0.767224	0.047153	0.143963
P05155	15	SERPING1	0.688588	0.00331205	0.133371
P02774	15	GC	-0.361189	0.0489955	0.121775
P30086	9	PEBP1	0.890902	0.000184015	0.0950535
P07195	12	LDHB	0.877792	0.012104	0.0899676
P54289	22	CACNA2D1	0.770297	0.0102451	0.0899676
P07225	9	PROS1	0.633732	0.0123701	0.0899676
P01008	19	SERPINC1	-0.738721	0.0218662	0.0798643
P0C0L4	4	C4A	0.958976	0.000695035	0.0677768
P61626	2	LYZ	0.708097	0.00181404	0.0634997
P02753	6	RBP4	0.432514	0.00511409	0.0572276
P10643	11	C7	0.971698	0.0020485	0.0241681
P29622	6	SERPINA4	-0.816586	0.00371393	0.0216457
P02765	8	AHSG	-0.751077	0.00172781	0.0112122
P06396	26	GSN	0.934914	0.000170653	0.01066
P02768	49	ALB	-0.737733	0.000389808	0.00776507
P02763	5	ORM1	-0.56344	8.94863e-05	0.00286347
The 483 nonregulated proteins across CSF-CCM and CSF-ICM samples (n=3 ICM patients, n=5 CCM patients). The cutoff criteria for differential expressed proteins were the P-value <0.05 and fold change (fc) higher than 2 and less than -2 (log2fc > +1 or < -1). The protein ratio was calculated using median abundance values of the biological replicates in a non-nested design. Statistical significance o…

## Sheet: Supplementary Table 4
Supplementary Table 4. List of significantly upregulated proteins (P <0.05 and fold change >2) in CSF-CCM versus CSF-ICM
Accession	Unique Peptides	Gene symbol	log2fc	pval log
Q9Y6N7	6	ROBO1	19.7081	1.26125e-12
Q9Y2I2	3	NTNG1	19.5871	1.38639e-12
Q5VSG8	3	MANEAL	19.1797	7.68737e-13
Q9H3G5	5	CPVL	19.174	3.23381e-10
Q86VZ4	4	LRP11	19.1566	2.19809e-13
Q5VU97	4	CACHD1	19.0913	1.22093e-10
Q92563	2	SPOCK2	19.0778	2.39745e-11
Q6UXK2	3	ISLR2	18.7996	1.01253e-11
Q9HCB6	3	SPON1	18.7449	9.59799e-14
Q8IWV2	6	CNTN4	18.3918	0.0240372
Q9H2E6	3	SEMA6A	18.1548	3.29734e-10
Q86SF2	2	GALNT7	18.1194	0.0242124
P58417	3	NXPH1	18.0548	7.47185e-11
O15335	2	CHAD	17.922	0.0240384
Q6UW01	2	CBLN3	17.8175	9.73346e-10
Q8N608	2	DPP10	17.653	2.39891e-11
Q13443	2	ADAM9	17.6105	7.93688e-12
O15031	6	PLXNB2	17.6014	2.93649e-10
MASP3	2	Masp1	17.5715	2.3373e-10
Q9Y6N8	3	CDH10	17.4583	3.8961e-11
P11047	3	LAMC1	17.4355	2.54915e-11
P98153	2	DGCR2	17.3992	0.0240294
Q9UN70	2	PCDHGC3	17.319	0.0240254
Q92485	4	SMPDL3B	17.1603	9.9728e-10
Q8IXL6	2	FAM20C	17.1359	3.84571e-10
Q9UNW1	2	MINPP1	17.1184	3.09409e-11
Q9BXJ3	2	C1QTNF4	16.6444	1.26492e-11
P54802	2	NAGLU	15.5673	2.67849e-12
Q86UX2	11	ITIH5	6.717	0.00976521
Q01459	4	CTBS	5.1656	4.33957e-06
O94769	6	ECM2	4.99903	0.0137414
P61278	2	SST	4.52152	0.0146501
P01033	2	TIMP1	4.21277	1.19405e-05
Q6ZMI3	6	GLDN	4.12616	0.0161114
P20933	5	AGA	4.01076	1.15977e-05
P42785	8	PRCP	3.9703	0.00163884
Q8NFZ8	3	CADM4	3.85703	0.00026876
Q16270	7	IGFBP7	3.80898	0.00175893
Q8NBI6	5	XXYLT1	3.71288	0.0175819
Q9BTY2	8	FUCA2	3.70869	0.000264122
Q13822	22	ENPP2	3.70231	0.00144071
Q8WVQ1	9	CANT1	3.64214	0.000715225
Q9BZR6	4	RTN4R	3.59906	4.49036e-06
P09486	7	SPARC	3.5706	2.66559e-05
Q9NPR2	5	SEMA4B	3.56662	2.24804e-05
Q96FE5	10	LINGO1	3.54529	0.000517864
P78509	21	RELN	3.52276	7.10032e-05
P32004	8	L1CAM	3.51297	4.08872e-06
P42658	6	DPP6	3.47035	0.0183131
O94910	8	ADGRL1	3.45443	3.987e-05
P47972	8	NPTX2	3.45412	0.000403516
P01303	2	NPY	3.40295	0.000950299
O75326	15	SEMA7A	3.29204	1.11214e-05
Q9UHC6	24	CNTNAP2	3.27287	2.70532e-05
Q9UMF0	5	ICAM5	3.27078	0.00310852
Q9NT99	9	LRRC4B	3.2701	0.000406765
Q9P0K1	7	ADAM22	3.26351	0.000128446
Q53EL9	6	SEZ6	3.23856	1.79733e-05
Q86UN3	5	RTN4RL2	3.22947	9.1196e-05
Q9HCU4	3	CELSR2	3.21611	2.62444e-07
Q16620	2	NTRK2	3.19224	0.0189878
A6NGN9	2	IGLON5	3.14366	0.000125716
Q92752	8	TNR	3.134	0.000123894
Q02818	17	NUCB1	3.104	0.000301197
O94933	2	SLITRK3	3.09412	0.019295
P23468	12	PTPRD	3.09057	0.00595231
P11362	4	FGFR1	3.02561	0.000303113
Q7Z7M0	16	MEGF8	3.02375	5.89407e-05
Q06481	14	APLP2	3.00272	0.000167
P43121	11	MCAM	2.98618	9.9939e-05
Q08174	10	PCDH1	2.98369	0.000675766
P63010	8	AP2B1	2.98296	0.00148449
Q8NBJ4	6	GOLM1	2.97982	0.00127165
P14136	33	GFAP	2.97	4.4839e-05
P16870	14	CPE	2.94026	0.000379141
Q9BRK5	7	SDF4	2.91962	0.000491182
P08253	13	MMP2	2.91214	7.63971e-06
P12259	28	F5	2.90489	0.000982705
Q9NY97	3	B3GNT2	2.88557	0.0201004
Q8IW52	5	SLITRK4	2.87834	0.00144459
Q02487	4	DSC2	2.86644	0.000347067
Q8N126	5	CADM3	2.86394	0.0156699
P01210	5	PENK	2.85863	4.55766e-05
Q9Y646	7	CPQ	2.81942	0.000379519
Q9NYQ8	24	FAT2	2.81874	0.00683967
Q99574	14	SERPINI1	2.81604	0.0020585
P10586	10	PTPRF	2.80822	0.00449317
Q9Y5I4	4	PCDHAC2	2.76681	0.000109573
Q12841	3	FSTL1	2.76512	0.000482387
P26992	5	CNTFR	2.76225	0.00286984
O95206	4	PCDH8	2.75784	0.000159071
P08294	7	SOD3	2.75215	0.000366359
Q92859	22	NEO1	2.74825	0.000661791
P07942	5	LAMB1	2.7428	5.7097e-05
Q16568	2	CARTPT	2.74003	0.00121512
P23470	7	PTPRG	2.73938	5.24014e-06
Q9UBX5	3	FBLN5	2.73894	0.000464214
P04066	7	FUCA1	2.72796	4.85541e-05
Q8N3T6	5	TMEM132C	2.71196	0.0205358
P36222	13	CHI3L1	2.71097	0.00580095
P23515	9	OMG	2.70674	1.63889e-06
Q9P2S2	16	NRXN2	2.70302	0.00074304
Q9ULB1	21	NRXN1	2.69635	0.000923755
Q06418	2	TYRO3	2.69349	0.000492211
P07711	7	CTSL	2.68363	4.26575e-05
Q99969	2	RARRES2	2.67663	0.0218499
P18065	4	IGFBP2	2.6692	0.000325639
Q08380	12	LGALS3BP	2.64727	2.52972e-05
O94856	17	NFASC	2.63417	0.000184284
Q8WZA1	10	POMGNT1	2.63125	0.00535068
Q9Y4C0	25	NRXN3	2.63114	0.000161903
P30530	4	AXL	2.62761	0.0216505
P07998	2	RNASE1	2.62249	0.000596607
Q12860	35	CNTN1	2.62212	0.000115044
Q7Z3B1	7	NEGR1	2.60695	0.000341004
P23471	19	PTPRZ1	2.58798	2.05656e-05
P45877	2	PPIC	2.58696	0.000241865
O60462	2	NRP2	2.58648	0.0211212
O00584	4	RNASET2	2.57687	0.000201883
P16519	7	PCSK2	2.57034	0.00669423
Q8IZP7	7	HS6ST3	2.5649	0.00142695
P40189	8	IL6ST	2.56318	0.000613255
P48058	7	GRIA4	2.5542	0.000538197
Q24JP5	13	TMEM132A	2.5534	0.00303259
P05408	4	SCG5	2.54736	0.00052088
O00451	2	GFRA2	2.53734	0.0221279
P52799	3	EFNB2	2.52946	0.00175243
Q6UXD5	10	SEZ6L2	2.50495	0.00248355
Q12805	8	EFEMP1	2.50145	5.26026e-05
Q99674	8	CGREF1	2.49964	0.00517088
Q9UJA9	10	ENPP5	2.49016	0.00126209
O60245	4	PCDH7	2.4854	0.00140908
Q13332	19	PTPRS	2.47141	0.00209907
P06865	8	HEXA	2.47072	0.00251291
P61916	6	NPC2	2.4685	4.43741e-05
Q9ULF5	4	SLC39A10	2.46707	0.000166786
O94985	25	CLSTN1	2.46561	0.000134109
P33908	10	MAN1A1	2.45853	5.05016e-05
Q02246	24	CNTN2	2.44189	0.000311186
P07858	5	CTSB	2.43422	0.00862882
P17174	16	GOT1	2.4283	0.000204449
P39060	7	COL18A1	2.42537	0.000333478
Q9Y2T3	7	GDA	2.41553	0.0145392
P05060	29	CHGB	2.40982	0.00260179
O14594	10	NCAN	2.4057	0.000382012
P54756	2	EPHA5	2.4019	6.74597e-05
Q96ID5	3	IGSF21	2.38832	0.00158066
A6NLU5	4	VSTM2B	2.38603	0.000809347
Q92820	9	GGH	2.3845	0.00173196
P54764	7	EPHA4	2.37804	0.00187829
O00462	6	MANBA	2.37619	0.0225882
O43505	13	B4GAT1	2.37326	0.000235343
Q5BLP8	2	C4orf48	2.36192	0.00218137
Q13449	10	LSAMP	2.36181	0.000812799
Q9BYH1	8	SEZ6L	2.35825	0.000696046
Q9UBP4	10	DKK3	2.35406	0.00134265
O95502	13	NPTXR	2.34366	0.000284476
P08174	2	CD55	2.33998	0.000942397
Q9H8J5	3	MANSC1	2.33375	0.00646182
Q16849	6	PTPRN	2.32611	0.00532792
P02649	24	APOE	2.31436	0.000248809
P24592	2	IGFBP6	2.30434	3.66931e-05
P13521	17	SCG2	2.28354	0.00259176
P61769	4	B2M	2.28259	7.96951e-05
P09668	4	CTSH	2.28087	0.000371599
Q9NX62	8	IMPAD1	2.27954	8.40623e-05
Q6NW40	4	RGMB	2.27608	0.00239469
Q5FWE3	3	PRRT3	2.27427	0.011036
P55286	6	CDH8	2.26894	0.0229401
Q969H8	2	MYDGF	2.26332	3.32395e-05
Q96PX8	6	SLITRK1	2.25508	0.00924375
Q14515	23	SPARCL1	2.24759	0.00267584
Q8IV08	6	PLD3	2.24696	0.000453484
P14314	8	PRKCSH	2.24123	0.00166432
Q9UBQ6	3	EXTL2	2.2364	0.00312812
O14773	6	TPP1	2.23363	0.0201071
Q13231	2	CHIT1	2.23049	0.0115218
O00468	8	AGRN	2.22549	0.00716674
Q92823	28	NRCAM	2.22077	0.00120897
Q92932	8	PTPRN2	2.21795	0.00680547
Q8TEU8	2	WFIKKN2	2.21524	0.000274179
Q14118	9	DAG1	2.2116	0.00012274
P05067	19	APP	2.21129	0.000139338
Q96FE7	2	PIK3IP1	2.21118	0.00419957
Q8TAG5	5	VSTM2A	2.21078	0.00564917
Q96BZ4	3	PLD4	2.20382	0.0231945
Q8IUX7	2	AEBP1	2.20083	0.0226578
O00391	9	QSOX1	2.19212	0.00238097
O15394	19	NCAM2	2.19182	0.00236248
Q8WXD2	19	SCG3	2.18377	0.00208202
Q92876	8	KLK6	2.17252	0.00291016
P23142	12	FBLN1	2.16942	0.000191425
Q8NI22	2	MCFD2	2.16782	0.0241239
P13591	22	NCAM1	2.16708	0.00105022
P19021	19	PAM	2.16498	0.00325029
P07333	4	CSF1R	2.16372	0.000924335
Q96GW7	10	BCAN	2.16367	0.000722628
Q92520	12	FAM3C	2.15519	0.00250166
Q9NQ79	21	CRTAC1	2.15209	0.00332848
P55285	5	CDH6	2.15176	0.0218375
Q6EMK4	6	VASN	2.14921	0.00906569
O94919	8	ENDOD1	2.13515	0.0125639
P07339	13	CTSD	2.1339	0.0111045
Q9UHL4	4	DPP7	2.13078	0.00374029
P51693	18	APLP1	2.12617	0.00137777
Q15818	9	NPTX1	2.12	6.53656e-05
O14498	5	ISLR	2.11951	0.00781308
P36955	17	SERPINF1	2.11095	1.43184e-05
P19022	11	CDH2	2.108	0.000646828
P17900	5	GM2A	2.09546	0.000656694
P78324	11	SIRPA	2.08841	0.00241167
Q16769	7	QPCT	2.07919	0.000430289
P98160	17	HSPG2	2.07612	8.72371e-05
O00533	33	CHL1	2.06921	0.00045588
Q9P121	7	NTM	2.06529	0.00168119
Q9UHG2	6	PCSK1N	2.065	0.00390128
P04216	4	THY1	2.06487	0.0012715
Q9BY67	4	CADM1	2.05556	0.00157561
O43556	4	SGCE	2.05453	0.000482725
O60279	3	SUSD5	2.04269	0.00993638
Q8TCZ2	3	CD99L2	2.03543	0.0104211
Q14982	5	OPCML	2.03471	0.00686482
O60888	5	CUTA	2.02655	0.00200489
P23284	7	PPIB	2.02126	0.00315695
P14543	12	NID1	2.01827	7.39131e-07
Q969P0	9	IGSF8	2.00956	0.00117892
P55290	11	CDH13	2.00584	0.000974
P02766	13	TTR	2.00124	0.0019069
O94772	2	LY6H	2.00037	0.00335502
Q9HAR2	5	ADGRL3	1.99954	0.00321632
Q15582	16	TGFBI	1.99173	8.45807e-05
P61970	3	NUTF2	1.98844	0.0317192
Q15113	6	PCOLCE	1.98245	0.000108884
Q15904	6	ATP6AP1	1.98042	0.000622962
Q99435	11	NELL2	1.97556	0.00136297
P08571	5	CD14	1.95686	0.000394636
P04156	4	PRNP	1.94935	0.00231685
Q9Y5F6	9	PCDHGC5	1.94653	0.000455625
Q9ULZ9	2	MMP17	1.94185	0.0238335
P05413	3	FABP3	1.91845	0.00273901
P41222	9	PTGDS	1.88355	0.000976835
Q8NFY4	4	SEMA6D	1.87395	0.0246094
P00441	6	SOD1	1.87289	6.21854e-05
P30044	5	PRDX5	1.87131	0.0104777
P22105	9	TNXB	1.86134	0.000802641
O00461	3	GOLIM4	1.85319	0.0249813
P12109	18	COL6A1	1.85296	0.00907212
P10645	18	CHGA	1.84863	0.0279722
Q9UN36	4	NDRG2	1.84091	0.00111103
P01019	17	AGT	1.83951	0.00178131
Q9UBR2	3	CTSZ	1.83893	0.00111224
Q96KN2	22	CNDP1	1.83147	0.0128827
P22748	2	CA4	1.82857	0.0245843
P16070	3	CD44	1.82068	0.00154095
P04271	3	S100B	1.79533	7.76552e-05
Q9NZ53	4	PODXL2	1.7909	0.00337168
P43251	7	BTD	1.78911	0.00107154
P31150	8	GDI1	1.78569	0.011678
Q9UJJ9	3	GNPTG	1.78525	0.0249277
P07585	6	DCN	1.76228	0.0163301
P55058	14	PLTP	1.76122	3.07756e-06
P10909	17	CLU	1.76062	4.27464e-06
P01034	10	CST3	1.70113	0.00151979
Q9UQM7	2	CAMK2A	1.68853	4.79664e-05
P20774	11	OGN	1.68138	0.00075146
P28161	6	GSTM2	1.67556	0.0176191
Q16610	12	ECM1	1.66219	0.00762616
Q6UX71	8	PLXDC2	1.65492	0.000570365
P13473	4	LAMP2	1.64432	0.00176827
Q9Y617	4	PSAT1	1.6383	0.00919554
P09871	12	C1S	1.60486	0.000840582
P19320	6	VCAM1	1.5936	0.00828307
Q6UXB8	4	PI16	1.58753	0.0025018
P51148	2	RAB5C	1.58198	0.00423135
Q9H0R4	2	HDHD2	1.5775	0.003483
Q9HC56	3	PCDH9	1.57702	0.0256945
O15240	22	VGF	1.57465	0.0248259
Q9NRN5	2	OLFML3	1.5721	8.88154e-06
P48637	6	GSS	1.56583	0.00543381
Q13508	4	ART3	1.54695	0.0194495
P09972	8	ALDOC	1.54199	0.00138021
Q96S96	7	PEBP4	1.53383	0.00108046
Q99784	3	OLFM1	1.53215	0.0258904
O43493	4	TGOLN2	1.52834	0.01462
P00746	3	CFD	1.50417	0.00659375
P35237	6	SERPINB6	1.49706	0.012094
Q14C87	7	TMEM132D	1.48078	0.0273326
Q9Y6R7	15	FCGBP	1.47285	0.0271981
O94760	7	DDAH1	1.45631	0.000935006
P27797	11	CALR	1.45426	0.0139263
P05090	6	APOD	1.4525	0.00248606
Q03167	4	TGFBR3	1.43978	0.023548
P10451	10	SPP1	1.42527	0.00463616
P13611	9	VCAN	1.3956	0.00416329
P22352	4	GPX3	1.36081	0.00386186
P29120	2	PCSK1	1.32935	0.0271699
P62987	4	UBA52	1.32709	0.0018225
P09104	12	ENO2	1.31704	0.00991449
P43487	2	RANBP1	1.31654	0.049398
Q12907	10	LMAN2	1.30511	0.017131
Q9P0L0	2	VAPA	1.29544	0.0267688
Q9GZP4	2	PITHD1	1.29488	0.0134708
P40925	11	MDH1	1.27757	0.000286098
P07108	3	DBI	1.26878	0.00924741
P05452	7	CLEC3B	1.26252	0.0078375
P00736	9	C1R	1.22911	0.00496879
P02751	54	FN1	1.18767	0.00072573
Q9HC38	3	GLOD4	1.15586	0.0273266
P08637	2	FCGR3A	1.1494	0.00410508
Q9Y5Y7	5	LYVE1	1.14298	0.0179562
P55786	8	NPEPPS	1.12727	0.0225274
P24043	3	LAMA2	1.10247	0.0015767
P26038	11	MSN	1.07969	0.0414932
P22061	5	PCMT1	1.05948	0.0146597
P02452	7	COL1A1	1.03763	0.0173485
The 315 significantly upregulated proteins (P-value <0.05 and log2fc >1) in CSF-CCM (n=5) versus CSF-ICM samples (n=3). Statistical significance of the protein ratio was ascertained with Bonferroni corrected t-test.

## Sheet: Supplementary Table 5
Supplementary Table 5. List of significantly downregulated proteins (P <0.05 and fold change < −2) in CSF-CCM versus CSF-ICM
Accession	Unique Peptides	Gene symbol	log2fc	pval log
P04003	8	C4BPA	-4.29197	0.00235549
P01591	3	JCHAIN	-3.96391	0.00831376
P01871	16	IGHM	-3.70919	0.0230679
P02655	4	APOC2	-3.41451	0.0103794
P15169	3	CPN1	-3.23436	0.00319604
P00739	5	HPR	-3.13109	0.00138875
P00738	11	HP	-3.09157	0.000298867
P02775	3	PPBP	-2.9645	0.0424879
P04114	184	APOB	-2.94921	0.00774153
Q06033	14	ITIH3	-2.88215	0.0249765
O95445	4	APOM	-2.71277	0.0070709
P02654	2	APOC1	-2.68096	0.000441312
P02656	3	APOC3	-2.58635	0.0113736
P19823	28	ITIH2	-2.53015	0.00276706
P19827	23	ITIH1	-2.43882	0.000566266
P27169	12	PON1	-2.37146	0.00594489
P02743	6	APCS	-2.36718	0.0037901
P02671	22	FGA	-2.07654	0.00708273
P07360	7	C8G	-2.04709	0.00129687
P01742	2	IGHV1-69	-2.02382	0.0279828
P35542	3	SAA4	-1.97709	0.0111906
Q15084	3	PDIA6	-1.95097	0.0478375
P06312	2	IGKV4-1	-1.92328	0.00650251
P07358	12	C8B	-1.88163	0.00817578
A0A0B4J1X5	2	IGHV3-74	-1.83639	0.0319297
Q14624	24	ITIH4	-1.72669	0.0116471
Q9HD45	2	TM9SF3	-1.71443	0.0453794
O15400	2	STX7	-1.70982	0.0476807
P01876	8	IGHA1	-1.69971	0.00173914
P07357	6	C8A	-1.67317	0.0237622
P12277	14	CKB	-1.62917	0.034728
A0A0B4J1U7	2	IGHV6-1	-1.6279	0.0234076
P13671	9	C6	-1.61101	0.0106852
P02647	21	APOA1	-1.61075	0.00920319
P0DP02	2	IGHV3-30-3	-1.57892	0.00688826
P09493	2	TPM1	-1.57254	0.0032085
P01042	9	KNG1	-1.4802	0.00074119
P02652	4	APOA2	-1.4673	0.00853931
P22792	5	CPN2	-1.4254	0.0262944
P02748	11	C9	-1.42035	0.0499481
P0DOX2	5	IGHA2	-1.40481	0.0347337
P04004	6	VTN	-1.33028	0.00178825
A0A0A0MS15	3	IGHV3-49	-1.3286	0.0162275
P01031	38	C5	-1.31544	0.0190692
P02760	5	AMBP	-1.25429	0.00201565
P07477	2	PRSS1	-1.20536	0.00815903
P03952	7	KLKB1	-1.20392	0.0303458
P0DOX5	8	IGHG2	-1.20062	0.00505254
P0DOX7	3	IGKC	-1.18066	0.0015135
A2NJV5	2	IGKV2-29	-1.17486	0.00922296
A0A0C4DH25	2	IGKV3D-20	-1.1608	0.00616618
P09619	2	PDGFRB	-1.15842	0.0441895
Q9UBG0	3	MRC2	-1.11929	0.0410985
P00747	10	PLG	-1.11633	0.001115
A0A075B6H7	3	IGKV3-7	-1.07565	0.00302752
B9A064	3	IGLL5	-1.07176	0.00697095
P21291	4	CSRP1	-1.06082	0.0455373
A0A0C4DH38	2	IGHV5-51	-1.05585	0.00566188
P04217	12	A1BG	-1.01928	0.00251711
Q96PD5	8	PGLYRP2	-1.01928	0.0251769
P05543	10	SERPINA7	-1.01928	0.0268982
Q96IY4	8	CPB2	-1.01928	0.0431315
The 62 significantly downregulated proteins (P-value <0.05 and log2fc < -1) in CSF-CCM (n=5 patients) versus CSF-ICM samples (n=3 patients). The protein ratio was calculated using median abundance values of the biological replicates in a non-nested design. Statistical significance of the protein ratio was ascertained with Bonferroni corrected t-test.

## Sheet: Supplementary Table 6
Supplementary Table 6. Significantly enriched biological process GO terms related to the upregulated CSF-CCM proteins (P <0.05 and fold change >2)
GO term ID	term description	Number of genes	FDR	Detected proteins
GO:0007399	nervous system development	117	1.85e-27	ADAM22,AGRN,AGT,APLP1,APOD,APOE,APP,AXL,B2M,B3GNT1,B3GNT2,BCAN,BTD,CALR,CAMK2A,CDH2,CELSR2,CHL1,CLU,CNTFR,CNTN1,CNTN2,CNTN4,CNTNAP2,CRTAC1,CSF1R,CST3,CTSZ,DAG1,EFNB2,EPHA4,EPHA5,FGFR1,FN1,GDA,GDI1,GFRA2,GLDN,GSS,HEXB,HSPG2,IGSF21,IGSF8,IL6ST,ISLR2,KLK6,L1CAM,LAMA2,LAMB1,LINGO1,LPHN3,LSAMP,LY6H,MEGF8,NAGLU,NCAM1,NCAM2,NCAN,NEGR1,NEO1,NFASC,NPTX1,NPY,NRCAM,NRP2,NRXN1,NRXN2,NRXN3,NTM,NTNG1,NTRK2,OGN…
GO:0022008	neurogenesis	88	6.01e-22	ADAM22,AGRN,AGT,APOD,APOE,APP,AXL,B2M,B3GNT1,B3GNT2,CALR,CAMK2A,CDH2,CELSR2,CHL1,CLU,CNTN1,CNTN2,CNTN4,CNTNAP2,CRTAC1,CSF1R,CTSZ,DAG1,EFNB2,EPHA4,EPHA5,FGFR1,FN1,GDI1,GFRA2,GLDN,HEXB,IL6ST,ISLR2,KLK6,L1CAM,LAMA2,LAMB1,LINGO1,LPHN3,MEGF8,NAGLU,NCAM1,NCAM2,NEGR1,NEO1,NFASC,NPTX1,NPY,NRCAM,NRP2,NRXN1,NRXN3,NTM,NTNG1,NTRK2,OGN,OLFM1,OMG,OPCML,PENK,PLXNB2,PTPRD,PTPRF,PTPRG,PTPRS,PTPRZ1,RELN,ROBO1,RTN4…
GO:005196	regulation of nervous system development	56	2.13e-16	AGRN,AGT,APOE,APP,B2M,CALR,CDH2,CLSTN1,CNTN1,CNTN2,CNTN4,CTSZ,DAG1,EFNB2,EPHA4,FGFR1,FN1,GDI1,IL6ST,ISLR2,KLK6,L1CAM,LINGO1,LPHN1,LPHN3,LRRC4B,MEGF8,NEGR1,NRCAM,NRXN1,NTRK2,OLFM1,OMG,PLXNB2,PTPRD,PTPRF,PTPRG,PTPRS,PTPRZ1,RELN,ROBO1,RTN4R,RTN4RL2,S100B,SEMA6A,SEMA6D,SEMA7A,SERPINF1,SERPINI1,SEZ6,SLITRK1,SLITRK3,SLITRK4,SPP1,THY1,TNR
GO:0042127	regulation of cell proliferation	48	0.0010	AGT,APOD,APOE,APP,C19orf10,CALR,CD55,CDH13,CDH2,CGREF1,CNTFR,COL18A1,CSF1R,CST3,CTSH,CTSZ,DDAH1,ECM1,EFNB2,FABP3,FBLN1,FGFR1,FN1,IGFBP2,IGFBP6,IGFBP7,IL6ST,LAMB1,LAMC1,MMP2,NDRG2,NRP2,NTRK2,OGN,PRNP,PTPRN,PTPRZ1,ROBO1,S100B,SCG2,SERPINF1,SLC39A10,SPARC,SST,TGFBR3,TIMP1,VCAM1,VSTM2A

## Sheet: Supplementary Table 7
Supplementary Table 7. The top 5 significantly enriched REACTOME pathways related to the downregulated CSF-CCM proteins (P <0.05 and fold change < −2)
pathway ID	pathway description	Number of genes	FDR	Detected proteins
HSA-977606	Regulation of Complement cascade	12	2.23e-16	C4BPA,C5,C6,C8A,C8B,C8G,C9,CFB,CPB2,CPN1,CPN2,VTN
HSA-166658	Complement cascade	12	7.07e-16	C4BPA,C5,C6,C8A,C8B,C8G,C9,CFB,CPB2,CPN1,CPN2,VTN
HSA-114608	Platelet degranulation	13	7.51e-14	A1BG,APOA1,FGA,FGB,FGG,HRG,ITIH3,ITIH4,KNG1,PLG,PPBP,TLN1,VWF
HSA-76005	Response to elevated platelet cytosolic Ca2+	13	8.75e-14	A1BG,APOA1,FGA,FGB,FGG,HRG,ITIH3,ITIH4,KNG1,PLG,PPBP,TLN1,VWF
HSA-168249	Innate Immune System	22	6.24e-11	A1BG,ADAM10,APOB,C4BPA,C5,C6,C8A,C8B,C8G,C9,CFB,CPB2,CPN1,CPN2,CYBB,FGA,FGB,FGG,HP,PGLYRP2,PPBP,VTN

## Sheet: Supplementary Table 8
Supplementary Table 8. The top 5 significantly enriched REACTOME pathways related to the upregulated CSF-CCM proteins (P <0.05 and fold change >2)
pathway ID	pathway description	Number of genes	FDR	Detected proteins
HSA-381426	Regulation of Insulin-like Growth Factor (IGF) transport and uptake by Insulin-like Growth Factor Binding Proteins (IGFBPs)	30	5.38e-21	APLP2,APOE,APP,CDH2,CHGB,CST3,F5,FAM20C,FSTL1,FUCA2,GOLM1,IGFBP2,IGFBP6,IGFBP7,LAMB1,LAMC1,MMP2,NUCB1,PENK,PRKCSH,QSOX1,SCG2,SCG3,SPARCL1,SPP1,TGOLN2,TIMP1,TMEM132A,VCAN, VGF
HSA-1474244	Extracellular matrix organization	41	5.38e-21	ADAM9,AGRN,APP,BCAN,CD44,COL18A1,COL1A1,COL6A1,CTSB,CTSD,CTSL,DAG1,DCN,EFEMP1,EFEMP2,FBLN1,FBLN5,FMOD,HSPG2,ICAM2,ICAM5,LAMA2,LAMB1,LAMC1,MMP17,MMP2,NCAM1,NCAN,NID1,NRXN1,PCOLCE,PPIB,PTPRS,SPARC,SPP1,TIMP1,TNR,TNXB,TTR,VCAM1,VCAN
HSA-8957275	Post-translational protein phosphorylation	27	1.29e-19	APLP2,APOE,APP,CDH2,CHGB,CST3,F5,FAM20C,FSTL1,FUCA2,GOLM1,IGFBP7,LAMB1,LAMC1,NUCB1,PENK,PRKCSH,QSOX1,SCG2,SCG3,SPARCL1,SPP1,TGOLN2,TIMP1,TMEM132A,VCAN,VGF
HSA-3000178	ECM proteoglycans	19	1.54e-13	AGRN,APP,BCAN,COL1A1,COL6A1,DAG1,DCN,FMOD,HSPG2,LAMA2,LAMB1,LAMC1,NCAM1,NCAN,PTPRS,SPARC,TNR,TNXB,VCAN
HSA-6798695	Neutrophil degranulation	36	2.17e-11	AGA,ALDOC,B2M,CANT1,CD14,CD44,CD55,CFD,CHI3L1,CHIT1,CST3,CTSB,CTSD,CTSH,CTSZ,DPP7,FUCA1,FUCA2,GGH,GM2A,HEXB,LAMP2,LTA4H,MANBA,NFASC,NPC2,PRCP,PSAP,PTPRN2,QPCT,QSOX1,RAB5C,RNASET2,SERPINB6,SIRPA,TTR

## Sheet: Supplementary Table 9
Supplementary Table 9. List of the top 158 significantly up-regulated proteins (P <0.05 and fold change >5) in CSF-CCM versus CSF-ICM
Accession	Unique Peptides	Gene symbol	Abundance Normalized mean ICM	Abundance Normalized mean CCM	log2fc	pvalLog
Q9Y6N7	6	ROBO1	0.0001	856489	19.7081	1.26125e-12
Q9Y2I2	3	NTNG1	0.0001	787583	19.5871	1.38639e-12
Q5VSG8	3	MANEAL	0.0001	593851	19.1797	7.68737e-13
Q9H3G5	5	CPVL	0.0001	591479	19.174	3.23381e-10
Q86VZ4	4	LRP11	0.0001	584395	19.1566	2.19809e-13
Q5VU97	4	CACHD1	0.0001	558533	19.0913	1.22093e-10
Q92563	2	SPOCK2	0.0001	553355	19.0778	2.39745e-11
Q6UXK2	3	ISLR2	0.0001	456282	18.7996	1.01253e-11
Q9HCB6	3	SPON1	0.0001	439302	18.7449	9.59799e-14
Q8IWV2	6	CNTN4	0.0001	275159	18.3918	0.0240372
Q9H2E6	3	SEMA6A	0.0001	291826	18.1548	3.29734e-10
Q86SF2	2	GALNT7	0.0001	227812	18.1194	0.0242124
P58417	3	NXPH1	0.0001	272295	18.0548	7.47185e-11
O15335	2	CHAD	0.0001	198685	17.922	0.0240384
Q6UW01	2	CBLN3	0.0001	230990	17.8175	9.73346e-10
Q8N608	2	DPP10	0.0001	206097	17.653	2.39891e-11
Q13443	2	ADAM9	0.0001	200121	17.6105	7.93688e-12
O15031	6	PLXNB2	0.0001	198866	17.6014	2.93649e-10
MASP3	2	Masp1	0.0001	194783	17.5715	2.3373e-10
Q9Y6N8	3	CDH10	0.0001	180083	17.4583	3.8961e-11
P11047	3	LAMC1	0.0001	177265	17.4355	2.54915e-11
P98153	2	DGCR2	0.0001	138279	17.3992	0.0240294
Q9UN70	2	PCDHGC3	0.0001	130802	17.319	0.0240254
Q92485	4	SMPDL3B	0.0001	146474	17.1603	9.9728e-10
Q8IXL6	2	FAM20C	0.0001	144022	17.1359	3.84571e-10
Q9UNW1	2	MINPP1	0.0001	142286	17.1184	3.09409e-11
Q9BXJ3	2	C1QTNF4	0.0001	102435	16.6444	1.26492e-11
P54802	2	NAGLU	0.0001	48553.8	15.5673	2.67849e-12
Q86UX2	11	ITIH5	6942.67	2.19113e+06	6.717	0.00976521
Q01459	4	CTBS	33324.4	1.19609e+06	5.1656	4.33957e-06
O94769	6	ECM2	18632.7	1.78753e+06	4.99903	0.0137414
P61278	2	SST	7001.03	482389	4.52152	0.0146501
P01033	2	TIMP1	235419	4.36528e+06	4.21277	1.19405e-05
Q6ZMI3	6	GLDN	16564.5	867756	4.12616	0.0161114
P20933	5	AGA	144837	2.33474e+06	4.01076	1.15977e-05
P42785	8	PRCP	172402	2.70223e+06	3.9703	0.00163884
Q8NFZ8	3	CADM4	305767	4.4307e+06	3.85703	0.00026876
Q16270	7	IGFBP7	1.95459e+06	2.73951e+07	3.80898	0.00175893
Q8NBI6	5	XXYLT1	11264.6	443125	3.71288	0.0175819
Q9BTY2	8	FUCA2	254163	3.32308e+06	3.70869	0.000264122
Q13822	22	ENPP2	5.00322e+06	6.51262e+07	3.70231	0.00144071
Q8WVQ1	9	CANT1	207370	2.58906e+06	3.64214	0.000715225
Q9BZR6	4	RTN4R	189868	2.30078e+06	3.59906	4.49036e-06
P09486	7	SPARC	181728	2.15914e+06	3.5706	2.66559e-05
Q9NPR2	5	SEMA4B	82539.2	977959	3.56662	2.24804e-05
Q96FE5	10	LINGO1	291096	3.39842e+06	3.54529	0.000517864
P78509	21	RELN	603626	6.93785e+06	3.52276	7.10032e-05
P32004	8	L1CAM	304540	3.47659e+06	3.51297	4.08872e-06
P42658	6	DPP6	32827.3	1.09153e+06	3.47035	0.0183131
O94910	8	ADGRL1	132608	1.45364e+06	3.45443	3.987e-05
P47972	8	NPTX2	308436	3.38033e+06	3.45412	0.000403516
P01303	2	NPY	300657	3.18024e+06	3.40295	0.000950299
O75326	15	SEMA7A	1.76342e+06	1.72726e+07	3.29204	1.11214e-05
Q9UHC6	24	CNTNAP2	607902	5.87579e+06	3.27287	2.70532e-05
Q9UMF0	5	ICAM5	218974	2.11347e+06	3.27078	0.00310852
Q9NT99	9	LRRC4B	694104	6.69613e+06	3.2701	0.000406765
Q9P0K1	7	ADAM22	342408	3.28821e+06	3.26351	0.000128446
Q53EL9	6	SEZ6	225735	2.13061e+06	3.23856	1.79733e-05
Q86UN3	5	RTN4RL2	463243	4.34487e+06	3.22947	9.1196e-05
Q9HCU4	3	CELSR2	143702	1.33539e+06	3.21611	2.62444e-07
Q16620	2	NTRK2	19705.6	540343	3.19224	0.0189878
A6NGN9	2	IGLON5	48872.9	431921	3.14366	0.000125716
Q92752	8	TNR	42266.9	371046	3.134	0.000123894
Q02818	17	NUCB1	770077	6.62111e+06	3.104	0.000301197
O94933	2	SLITRK3	14058.7	360156	3.09412	0.019295
P23468	12	PTPRD	370273	3.15412e+06	3.09057	0.00595231
P11362	4	FGFR1	196555	1.6006e+06	3.02561	0.000303113
Q7Z7M0	16	MEGF8	870711	7.08132e+06	3.02375	5.89407e-05
Q06481	14	APLP2	931116	7.463e+06	3.00272	0.000167
P43121	11	MCAM	676095	5.3572e+06	2.98618	9.9939e-05
Q08174	10	PCDH1	346987	2.74469e+06	2.98369	0.000675766
P63010	8	AP2B1	171757	1.35792e+06	2.98296	0.00148449
Q8NBJ4	6	GOLM1	221752	1.74937e+06	2.97982	0.00127165
P14136	33	GFAP	86939.3	1.13771e+06	2.97	4.4839e-05
P16870	14	CPE	3.36414e+06	2.58215e+07	2.94026	0.000379141
Q9BRK5	7	SDF4	222657	1.68473e+06	2.91962	0.000491182
P08253	13	MMP2	554925	4.17711e+06	2.91214	7.63971e-06
P12259	28	F5	1.05733e+06	7.91904e+06	2.90489	0.000982705
Q9NY97	3	B3GNT2	20218.9	448251	2.88557	0.0201004
Q8IW52	5	SLITRK4	380805	2.80007e+06	2.87834	0.00144459
Q02487	4	DSC2	59761.7	435820	2.86644	0.000347067
Q8N126	5	CADM3	394898	2.87486e+06	2.86394	0.0156699
P01210	5	PENK	1.31299e+06	9.52349e+06	2.85863	4.55766e-05
Q9Y646	7	CPQ	332183	2.3448e+06	2.81942	0.000379519
Q9NYQ8	24	FAT2	250229	1.76547e+06	2.81874	0.00683967
Q99574	14	SERPINI1	3.04183e+06	2.14213e+07	2.81604	0.0020585
P10586	10	PTPRF	278599	1.95136e+06	2.80822	0.00449317
Q9Y5I4	4	PCDHAC2	113810	774594	2.76681	0.000109573
Q12841	3	FSTL1	279342	1.89898e+06	2.76512	0.000482387
P26992	5	CNTFR	343447	2.33014e+06	2.76225	0.00286984
O95206	4	PCDH8	152086	1.02868e+06	2.75784	0.000159071
P08294	7	SOD3	1.74943e+06	1.17863e+07	2.75215	0.000366359
Q92859	22	NEO1	1.85601e+06	1.24705e+07	2.74825	0.000661791
P07942	5	LAMB1	63362.3	424127	2.7428	5.7097e-05
Q16568	2	CARTPT	209774	1.40147e+06	2.74003	0.00121512
P23470	7	PTPRG	705414	4.71064e+06	2.73938	5.24014e-06
Q9UBX5	3	FBLN5	200444	1.33813e+06	2.73894	0.000464214
P04066	7	FUCA1	279253	1.8501e+06	2.72796	4.85541e-05
Q8N3T6	5	TMEM132C	16929.8	332778	2.71196	0.0205358
P36222	13	CHI3L1	3.20317e+06	2.09731e+07	2.71097	0.00580095
P23515	9	OMG	3.13703e+06	2.048e+07	2.70674	1.63889e-06
Q9P2S2	16	NRXN2	980564	6.38506e+06	2.70302	0.00074304
Q9ULB1	21	NRXN1	1.97626e+06	1.28093e+07	2.69635	0.000923755
Q06418	2	TYRO3	78294.9	506472	2.69349	0.000492211
P07711	7	CTSL	783652	5.03474e+06	2.68363	4.26575e-05
Q99969	2	RARRES2	113275	2.17271e+06	2.67663	0.0218499
P18065	4	IGFBP2	463103	2.9457e+06	2.6692	0.000325639
Q08380	12	LGALS3BP	4.92234e+06	3.08374e+07	2.64727	2.52972e-05
O94856	17	NFASC	2.69356e+06	1.67222e+07	2.63417	0.000184284
Q8WZA1	10	POMGNT1	385002	2.38533e+06	2.63125	0.00535068
Q9Y4C0	25	NRXN3	6.46654e+06	4.00613e+07	2.63114	0.000161903
P30530	4	AXL	49654.1	920587	2.62761	0.0216505
P07998	2	RNASE1	658760	4.05673e+06	2.62249	0.000596607
Q12860	35	CNTN1	1.32084e+07	8.13176e+07	2.62212	0.000115044
Q7Z3B1	7	NEGR1	2.54057e+06	1.54776e+07	2.60695	0.000341004
P23471	19	PTPRZ1	3.7817e+06	2.27377e+07	2.58798	2.05656e-05
P45877	2	PPIC	159925	960879	2.58696	0.000241865
O60462	2	NRP2	13175.7	237413	2.58648	0.0211212
O00584	4	RNASET2	708341	4.22627e+06	2.57687	0.000201883
P16519	7	PCSK2	163777	972755	2.57034	0.00669423
Q8IZP7	7	HS6ST3	177712	1.05155e+06	2.5649	0.00142695
P40189	8	IL6ST	775856	4.58537e+06	2.56318	0.000613255
P48058	7	GRIA4	515266	3.02637e+06	2.5542	0.000538197
Q24JP5	13	TMEM132A	1.02089e+06	5.99279e+06	2.5534	0.00303259
P05408	4	SCG5	3.70578e+06	2.16627e+07	2.54736	0.00052088
O00451	2	GFRA2	72749.2	1.26696e+06	2.53734	0.0221279
P52799	3	EFNB2	257746	1.48811e+06	2.52946	0.00175243
Q6UXD5	10	SEZ6L2	927237	5.26328e+06	2.50495	0.00248355
Q12805	8	EFEMP1	5.43804e+06	3.07931e+07	2.50145	5.26026e-05
Q99674	8	CGREF1	495373	2.80155e+06	2.49964	0.00517088
Q9UJA9	10	ENPP5	403915	2.26937e+06	2.49016	0.00126209
O60245	4	PCDH7	87085.8	487671	2.4854	0.00140908
Q13332	19	PTPRS	1.2987e+06	7.2024e+06	2.47141	0.00209907
P06865	8	HEXA	374738	2.07725e+06	2.47072	0.00251291
P61916	6	NPC2	3.48642e+06	1.92962e+07	2.4685	4.43741e-05
Q9ULF5	4	SLC39A10	227387	1.25727e+06	2.46707	0.000166786
O94985	25	CLSTN1	1.83965e+07	1.01615e+08	2.46561	0.000134109
P33908	10	MAN1A1	862378	4.74012e+06	2.45853	5.05016e-05
Q02246	24	CNTN2	3.33946e+06	1.8145e+07	2.44189	0.000311186
P07858	5	CTSB	247987	1.3403e+06	2.43422	0.00862882
P17174	16	GOT1	2.3785e+06	1.28025e+07	2.4283	0.000204449
P39060	7	COL18A1	866897	4.65666e+06	2.42537	0.000333478
Q9Y2T3	7	GDA	626312	3.34147e+06	2.41553	0.0145392
P05060	29	CHGB	3.52025e+07	1.87069e+08	2.40982	0.00260179
O14594	10	NCAN	2.55268e+06	1.35265e+07	2.4057	0.000382012
P54756	2	EPHA5	64717.3	342030	2.4019	6.74597e-05
Q96ID5	3	IGSF21	190076	995140	2.38832	0.00158066
A6NLU5	4	VSTM2B	389088	2.03382e+06	2.38603	0.000809347
Q92820	9	GGH	718120	3.74976e+06	2.3845	0.00173196
P54764	7	EPHA4	2.08256e+06	1.08258e+07	2.37804	0.00187829
O00462	6	MANBA	44810.3	697916	2.37619	0.0225882
O43505	13	B4GAT1	3.2154e+07	1.66594e+08	2.37326	0.000235343
Q5BLP8	2	C4orf48	933838	4.80043e+06	2.36192	0.00218137
Q13449	10	LSAMP	6.76657e+06	3.47813e+07	2.36181	0.000812799
Q9BYH1	8	SEZ6L	2.03469e+06	1.04328e+07	2.35825	0.000696046
Q9UBP4	10	DKK3	2.74353e+07	1.40266e+08	2.35406	0.00134265
O95502	13	NPTXR	1.01022e+07	5.12776e+07	2.34366	0.000284476
P08174	2	CD55	166202	841474	2.33998	0.000942397
The top 158 proteins significantly upregulated (P-value <0.05 and fc >5 (log2fc ≥2.3)) in CSF-CCM (n=5) versus CSF-ICM samples (n=3). The protein ratio was calculated using median abundance values of the biological replicates in a non-nested design. Statistical significance of the protein ratio was ascertained with Bonferroni corrected t-test.

## Sheet: Supplementary Table 10
Supplementary Table 10. List of the top 45 most abundant significantly enriched (P <0.05 and fold change >3) proteins defining signature of CSF-CCM
Accession	Unique Peptides	Gene symbol	Abundance Normalized mean CCM	Abundance Normalized mean ICM	log2fc	adjpvalLog
Q9Y6N7	6	ROBO1	856489	0.0001	19.7081	1.60486e-07
Q9Y2I2	3	NTNG1	787583	0.0001	19.5871	1.60486e-07
Q5VSG8	3	MANEAL	593851	0.0001	19.1797	1.60486e-07
Q9H3G5	5	CPVL	591479	0.0001	19.174	1.49449e-06
Q86VZ4	4	LRP11	584395	0.0001	19.1566	9.74408e-08
Q5VU97	4	CACHD1	558533	0.0001	19.0913	9.15133e-07
Q92563	2	SPOCK2	553355	0.0001	19.0778	4.90392e-07
Q6UXK2	3	ISLR2	456282	0.0001	18.7996	3.86054e-07
Q9HCB6	3	SPON1	439302	0.0001	18.7449	8.17628e-08
Q9H2E6	3	SEMA6A	291826	0.0001	18.1548	1.49449e-06
P58417	3	NXPH1	272295	0.0001	18.0548	7.42008e-07
Q6UW01	2	CBLN3	230990	0.0001	17.8175	2.72922e-06
Q8N608	2	DPP10	206097	0.0001	17.653	4.90392e-07
Q13443	2	ADAM9	200121	0.0001	17.6105	3.54913e-07
O15031	6	PLXNB2	198866	0.0001	17.6014	1.47891e-06
MASP3	2	MASP1	194783	0.0001	17.5715	1.30264e-06
Q9Y6N8	3	CDH10	180083	0.0001	17.4583	5.24202e-07
P11047	3	LAMC1	177265	0.0001	17.4355	4.90392e-07
Q92485	4	SMPDL3B	146474	0.0001	17.1603	2.72922e-06
Q8IXL6	2	FAM20C	144022	0.0001	17.1359	1.57374e-06
Q9UNW1	2	MINPP1	142286	0.0001	17.1184	5.24202e-07
Q9BXJ3	2	C1QTNF4	102435	0.0001	16.6444	4.00173e-07
P54802	2	NAGLU	48553.8	0.0001	15.5673	1.98482e-07
Q9BZR6	4	RTN4R	2.30078e+06	189868	3.59906	0.00675764
P09486	7	SPARC	2.15914e+06	181728	3.5706	0.00195037
O75326	15	SEMA7A	1.72726e+07	1.76342e+06	3.29204	0.000179122
Q9HCU4	3	CELSR2	1.33539e+06	143702	3.21611	7.58854e-06
P16870	14	CPE	2.58215e+07	3.36414e+06	2.94026	0.00277621
P12259	28	F5	7.91904e+06	1.05733e+06	2.90489	0.00740582
P23470	7	PTPRG	4.71064e+06	705414	2.73938	0.000976155
P23515	9	OMG	2.048e+07	3.13703e+06	2.70674	0.000269127
Q06418	2	TYRO3	506472	78294.9	2.69349	0.00363372
P07711	7	CTSL	5.03474e+06	783652	2.68363	0.00051964
Q08380	12	LGALS3BP	3.08374e+07	4.92234e+06	2.64727	0.0071939
Q02246	24	CNTN2	1.8145e+07	3.33946e+06	2.44189	0.00462414
P24592	2	IGFBP6	8.56179e+06	1.73336e+06	2.30434	0.00134057
P07333	4	CSF1R	6.31584e+06	1.40957e+06	2.16372	0.00654973
O43556	4	SGCE	1.30273e+06	313601	2.05453	0.00632634
P08571	5	CD14	1.27863e+07	3.2936e+06	1.95686	0.00385314
P04271	3	S100B	264902	76319.9	1.79533	0.00112738
P55058	14	PLTP	2.11026e+07	6.22524e+06	1.76122	2.79967e-05
P10909	17	CLU	3.83306e+08	1.13122e+08	1.76062	0.00147692
Q9UQM7	2	CAMK2A	1.38331e+06	429162	1.68853	0.000547915
Q6UX71	8	PLXDC2	5.98641e+06	1.90102e+06	1.65492	0.00740582
Q9NRN5	2	OLFML3	128471	43207	1.5721	0.000944299
The top 45 most abundant and significantly enriched (adjP-value <.05, fc >3 (log2fc >1.5) proteins defining signature of 5 CSF-CCM samples (n=5 CCM patients). The protein ratio was calculated using median abundance values of the biological replicates in a non-nested design. Statistical significance of the protein ratio was ascertained with Bonferroni corrected t-test.

[truncated: 2 more sheets: Supplementary Table 11, Supplementary Table 12]
