# Supplementary material for: Injury-specific factors in the cerebrospinal fluid regulate astrocyte plasticity in the human brain
Source: Nat Med. 2023 Dec 8;29(12):3149–61. doi: 10.1038/s41591-023-02644-6 (PMC10719094; doi:10.1038/s41591-023-02644-6)
Supplement: Supplementary file 3 — Statistical source data. [file 41591_2023_2644_MOESM3_ESM.xlsx]

## Sheet: Figure 2f 
		intact CCM							mild CCM				moderate CCM				severe CCM
3 sections per region/patient		intraparenchymal	extraparenchymal	total					intraparenchymal				intraparenchymal				intraparenchymal
		Mib1+	Mib1+	Mib1+	Mib1+GFAP+	% of Mib1+GFAP+/Mib1intra	% of Mib1+GFAP+/Mib1total		Mib1+	Mib1+GFAP+	% of Mib1+GFAP+/Mib1intra		Mib1+	Mib1+GFAP+	% of Mib1+GFAP+/Mib1intra		Mib1+	Mib1+GFAP+	% of Mib1+GFAP+/Mib1intra
CCM ID1		1	9	10	0	0	0		14	3	21.4286		9	3	33.3333		8	1	12.5
CCM ID2		2	7	9	0	0	0		12	3	25		9	3	33.3333		7	0	0
CCM ID3		1	7	8	0	0	0		19	3	15.7895		16	4	25		9	1	11.1111
CCM ID4		4	5	9	0	0	0		17	4	23.5294		22	5	22.7273		11	1	9.09091
% of Mib1+GFAP-						100					81.14				72.87				93.75
% of Mib1+GFAP+						0					18.86				27.13				6.25
Number of values		12			12	12			12	12	12		12	12	12		12	12	12
Minimum		0			0	0			2	0	0		2	0	0		1	0	0
25% Percentile		0			0	0			4	0	0		3	1	20.56		2	0	0
Median		0			0	0			5.5	1	25		4	1	25		3	0	0
75% Percentile		1			0	0			6.75	2	32.14		7.25	2	45.83		4	0.75	18.75
Maximum		4			0	0			8	2	40		9	2	50		4	1	25
Range		4			0	0			6	2	40		7	2	50		3	1	25
95% CI of median
Actual confidence level		96,14%			96,14%	96,14%			96,14%	96,14%	96,14%		96,14%	96,14%	96,14%		96,14%	96,14%	96,14%
Lower confidence limit		0			0	0			4	0	0		3	1	20		2	0	0
Upper confidence limit		1			0	0			7	2	33.33		8	2	50		4	1	25
Mean		0.6667			0	0			5.167	1.083	18.86		4.667	1.25	27.13		2.917	0.25	6.25
Std. Deviation		1.155			0	0			1.801	0.9003	15.35		2.387	0.7538	16.98		1.084	0.4523	11.31
Std. Error of Mean		0.3333			0	0			0.5198	0.2599	4.432		0.689	0.2176	4.903		0.3128	0.1306	3.264
Lower 95% CI of mean		-0.067			0	0			4.023	0.5113	9.103		3.15	0.7711	16.34		2.228	-0.03736	-0.9339
Upper 95% CI of mean		1.4			0	0			6.311	1.655	28.61		6.183	1.729	37.92		3.605	0.5374	13.43
Coefficient of variation		173,2%							34,85%	83,11%	81,41%		51,15%	60,30%	62,60%		37,15%	180,9%	180,9%
Sum		8			0	0			62	13	226.3		56	15	325.6		35	3	75
