# Supplementary material for: Injury-specific factors in the cerebrospinal fluid regulate astrocyte plasticity in the human brain
Source: Nat Med. 2023 Dec 8;29(12):3149–61. doi: 10.1038/s41591-023-02644-6 (PMC10719094; doi:10.1038/s41591-023-02644-6)
Supplement: Supplementary file 4 — Statistical source data. [file 41591_2023_2644_MOESM4_ESM.xlsx]

## Sheet: Figure 3h
	CCM ID1									CCM ID2									CCM ID3									CCM ID4									CCM ID5									CCM ID6
number of dissociated cells (intact)	223000									122000									205000									157000									145000									250000
number of dissociated cells (gliosis)	250000									141000									230000									132000									129000									190000
5000 cells/1ml/well
number of Nsph per 10000 plated cells	2.25	9.375		2.77778	37.2222		1.11111	5		3.33333	11.3333		7.22222	51.1111		2.22222	26.6667		2.33333	18.6667		10.6667	25		6.11111	48.3333		1.33333	9		2.66667	18.3333		2.66667	21.3333		0.666667	15		5.66667	20.6667		7.66667	23.3333		0.333333	4.66667		4
	1° Nsph			2° Nsph			3° Nsph
	intact	gliosis		intact	gliosis		intact	gliosis
CCM ID1	2.25	9.4		2.78	37.22		1.11	5
CCM ID2	3.3	11.3		7.22	51.11		2.22	26.67
CCM ID3	2.3	18.67		10.67	25		6.11	48.33
CCM ID4	1.3	9		2.67	18.33		2.67	21.33
CCM ID5	0.7	15		5.67	20.67		7.67	23.33
CCM ID6	0.33	4.67		4	33.33		5	19.44
CCM ID7	0.67	11.33		6	29.33		3.89	31.67
CCM ID8	2.33	17.33		8.33	43.89		5.56	56.11
Number of values	8	8		8	8		8	8			Mann Whitney test			1°intact vs 1°gliosis			2°intact vs 2°gliosis			3°intact vs 3°gliosis
Minimum	0.33	4.67		2.67	18.33		1.11	5			P value			0.0002			0.0002			0.0012
25% Percentile	0.6775	9.1		3.085	21.75		2.333	19.91			Exact or approximate P value?			Exact			Exact			Exact
Median	1.8	11.32		5.835	31.33		4.445	25			P value summary			***			***			**
75% Percentile	2.323	16.75		8.053	42.22		5.973	44.17			Significantly different (P < 0.05)?			Yes			Yes			Yes
Maximum	3.3	18.67		10.67	51.11		7.67	56.11			One- or two-tailed P value?			Two-tailed			Two-tailed			Two-tailed
											Sum of ranks in column A,B			36 , 100			36 , 100			39,50 , 96,50
Mean	1.654	12.09		5.918	32.36		4.279	28.99			Mann-Whitney U			0			0			3.5
Std. Deviation	1.053	4.664		2.784	11.38		2.205	16.39
Std. Error of Mean	0.3722	1.649		0.9841	4.022		0.7796	5.793			Difference between medians
											Median of column A			1,800, n=8			5,835, n=8			4,445, n=8
Lower 95% CI of mean	0.7737	8.188		3.59	22.85		2.435	15.29			Median of column B			11,32, n=8			31,33, n=8			25,00, n=8
Upper 95% CI of mean	2.534	15.99		8.245	41.87		6.122	42.68			Difference: Actual			9.515			25.5			20.56
											Difference: Hodges-Lehmann			9.535			25.72			20.89
95% CI of median
Actual confidence level	99,22%	99,22%		99,22%	99,22%		99,22%	99,22%
Lower confidence limit	0.33	4.67		2.67	18.33		1.11	5
Upper confidence limit	3.3	18.67		10.67	51.11		7.67	56.11
Coefficient of variation	63,66%	38,58%		47,04%	35,15%		51,53%	56,53%
Geometric mean	1.301	11.19		5.327	30.62		3.676	24.02
Geometric SD factor	2.242	1.559		1.655	1.431		1.895	2.093
Sum	13.23	96.7		47.34	258.9		34.23	231.9
D'Agostino & Pearson normality test
K2	0.9909	0.1025		0.4198	0.5391		0.356	0.5069
P value	0.6093	0.95		0.8107	0.7637		0.8369	0.7761
Passed normality test (alpha=0.05)?	Yes	Yes		Yes	Yes		Yes	Yes
P value summary	ns	ns		ns	ns		ns	ns
Shapiro-Wilk normality test
W	0.9112	0.9596		0.9501	0.9635		0.9777	0.9413
P value	0.3628	0.8067		0.712	0.8429		0.9504	0.624
Passed normality test (alpha=0.05)?	Yes	Yes		Yes	Yes		Yes	Yes
P value summary	ns	ns		ns	ns		ns	ns
KS normality test
KS distance	0.2304	0.1895		0.1295	0.1162		0.1422	0.1849
P value	>0,1000	>0,1000		>0,1000	>0,1000		>0,1000	>0,1000
Passed normality test (alpha=0.05)?	Yes	Yes		Yes	Yes		Yes	Yes
P value summary	ns	ns		ns	ns		ns	ns
[truncated: 15 more columns]

## Sheet: Figure 3j
		CCM ID2												CCM ID3												CCM ID6												CCM ID7
5000 cells/1ml/well		1° Nsph	GM			2° Nsph	GM			3° Nsph	GM			1° Nsph	GM			2° Nsph	GM			3° Nsph	GM			1° Nsph	GM			2° Nsph	GM			3° Nsph	GM			1° Nsph	GM			2° Nsph	GM			3° Nsph	GM
		intact	mild	moderate		intact	mild	moderate		intact	mild	moderate		intact	mild	moderate		intact	mild	moderate		intact	mild	moderate		intact	mild	moderate		intact	mild	moderate		intact	mild	moderate		intact	mild	moderate		intact	mild	moderate		intact	mild	moderate
well 1		1	2	3		1	2	7		0	1	2		2	0	4		1	3	2		3	1	7		0	1	4		3	3	9		1	3	11		0	1	5		1	3	4		1	5	7
well 2		1	1	2		2	1	5		0	2	5		0	1	3		0	1	4		2	2	5		1	1	2		0	5	5		0	1	5		1	2	7		1	6	5		0	3	4
well 3		0	1	3		0	1	5		1	2	5		2	1	4		1	4	2		1	2	10		0	0	5		2	2	12		3	4	6		1	1	2		1	1	4		3	0	8
total cells plated all single wells		15000	15000	15000		15000	15000	15000		15000	15000	15000		15000	15000	15000		15000	15000	15000		15000	15000	15000		15000	15000	15000		15000	15000	15000		15000	15000	15000		15000	15000	15000		15000	15000	15000		15000	15000	15000
number of Nsph per 10000 plated cells		1.33333	2.66667	5.33333		2	2.66667	11.3333		0.666667	3.33333	8		2.66667	1.33333	7.33333		1.33333	5.33333	5.33333		4	3.33333	14.6667		0.666667	1.33333	7.33333		3.33333	6.66667	17.3333		2.66667	5.33333	14.6667		1.33333	2.66667	9.33333		2	6.66667	8.66667		2.66667	5.33333	12.6667
		GM												Tukey's multiple comparisons test	Mean Diff,	95,00% CI of diff,	Below threshold?	Summary	Adjusted P Value			Test details	Mean 1	Mean 2	Mean Diff,	SE of diff,	n1	n2	q	DF
		1°intact	1°mild gliosis	1°mod.gliosis		2°intact	2°mild gliosis	2°mod.gliosis		3°intact	3°mild gliosis	3°mod.gliosis		1° int CCM GM vs. 1° mRG CCM GM	-0.8	-5,159 to 3,559	No	ns	0.9995	A-B		1° int CCM GM vs. 1° mRG CCM GM	1.46	2.26	-0.8	1.322	5	5	0.8557	36
CCM ID2		1.3	2.7	5.3		2	2.7	11.3		0.7	3.3	8		1° int CCM GM vs. 1° moRG CCM GM	-5.72	-10,08 to -1,361	Yes	**	0.0033	A-C		1° int CCM GM vs. 1° moRG CCM GM	1.46	7.18	-5.72	1.322	5	5	6.118	36
CCM ID3		2.7	1.3	7.3		1.3	5.3	5.3		4	3.3	14.7		1° int CCM GM vs. 2° int CCM GM	-1.2	-5,559 to 3,159	No	ns	0.9911	A-D		1° int CCM GM vs. 2° int CCM GM	1.46	2.66	-1.2	1.322	5	5	1.284	36
CCM ID6		0.7	1.3	7.3		3.3	6.7	17.3		2.7	5.3	14.7		1° int CCM GM vs. 2° mRG CCM GM	-4.02	-8,379 to 0,3393	No	ns	0.0904	A-E		1° int CCM GM vs. 2° mRG CCM GM	1.46	5.48	-4.02	1.322	5	5	4.3	36
CCM ID7		1.3	2.7	9.3		2	6.7	8.7		2.7	5.3	12.7		1° int CCM GM vs. 2° moRG CCM GM	-9.72	-14,08 to -5,361	Yes	****	<0,0001	A-F		1° int CCM GM vs. 2° moRG CCM GM	1.46	11.18	-9.72	1.322	5	5	10.4	36
CCM ID8		1.3	3.3	6.7		4.7	6	13.3		2	4.7	10.7		1° int CCM GM vs. 3° int CCM GM	-0.96	-5,319 to 3,399	No	ns	0.998	A-G		1° int CCM GM vs. 3° int CCM GM	1.46	2.42	-0.96	1.322	5	5	1.027	36
														1° int CCM GM vs. 3° mRG CCM GM	-2.92	-7,279 to 1,439	No	ns	0.4219	A-H		1° int CCM GM vs. 3° mRG CCM GM	1.46	4.38	-2.92	1.322	5	5	3.123	36
Number of values		5	5	5		5	5	5		5	5	5		1° int CCM GM vs. 3° moRG CCM GM	-10.7	-15,06 to -6,341	Yes	****	<0,0001	A-I		1° int CCM GM vs. 3° moRG CCM GM	1.46	12.16	-10.7	1.322	5	5	11.45	36
														1° mRG CCM GM vs. 1° moRG CCM GM	-4.92	-9,279 to -0,5607	Yes	*	0.0172	B-C		1° mRG CCM GM vs. 1° moRG CCM GM	2.26	7.18	-4.92	1.322	5	5	5.263	36
Minimum		0.7	1.3	5.3		1.3	2.7	5.3		0.7	3.3	8		1° mRG CCM GM vs. 2° int CCM GM	-0.4	-4,759 to 3,959	No	ns	>0,9999	B-D		1° mRG CCM GM vs. 2° int CCM GM	2.26	2.66	-0.4	1.322	5	5	0.4279	36
25% Percentile		1	1.3	6		1.65	4	7		1.35	3.3	9.35		1° mRG CCM GM vs. 2° mRG CCM GM	-3.22	-7,579 to 1,139	No	ns	0.2966	B-E		1° mRG CCM GM vs. 2° mRG CCM GM	2.26	5.48	-3.22	1.322	5	5	3.444	36
Median		1.3	2.7	7.3		2	6	11.3		2.7	4.7	12.7		1° mRG CCM GM vs. 2° moRG CCM GM	-8.92	-13,28 to -4,561	Yes	****	<0,0001	B-F		1° mRG CCM GM vs. 2° moRG CCM GM	2.26	11.18	-8.92	1.322	5	5	9.541	36
75% Percentile		2	3	8.3		4	6.7	15.3		3.35	5.3	14.7		1° mRG CCM GM vs. 3° int CCM GM	-0.16	-4,519 to 4,199	No	ns	>0,9999	B-G		1° mRG CCM GM vs. 3° int CCM GM	2.26	2.42	-0.16	1.322	5	5	0.1711	36
Maximum		2.7	3.3	9.3		4.7	6.7	17.3		4	5.3	14.7		1° mRG CCM GM vs. 3° mRG CCM GM	-2.12	-6,479 to 2,239	No	ns	0.7967	B-H		1° mRG CCM GM vs. 3° mRG CCM GM	2.26	4.38	-2.12	1.322	5	5	2.268	36
Range		2	2	4		3.4	4	12		3.3	2	6.7		1° mRG CCM GM vs. 3° moRG CCM GM	-9.9	-14,26 to -5,541	Yes	****	<0,0001	B-I		1° mRG CCM GM vs. 3° moRG CCM GM	2.26	12.16	-9.9	1.322	5	5	10.59	36
														1° moRG CCM GM vs. 2° int CCM GM	4.52	0,1607 to 8,879	Yes	*	0.0372	C-D		1° moRG CCM GM vs. 2° int CCM GM	7.18	2.66	4.52	1.322	5	5	4.835	36
95% CI of median														1° moRG CCM GM vs. 2° mRG CCM GM	1.7	-2,659 to 6,059	No	ns	0.9291	C-E		1° moRG CCM GM vs. 2° mRG CCM GM	7.18	5.48	1.7	1.322	5	5	1.818	36
Actual confidence level		93,75%	93,75%	93,75%		93,75%	93,75%	93,75%		93,75%	93,75%	93,75%		1° moRG CCM GM vs. 2° moRG CCM GM	-4	-8,359 to 0,3593	No	ns	0.0935	C-F		1° moRG CCM GM vs. 2° moRG CCM GM	7.18	11.18	-4	1.322	5	5	4.279	36
Lower confidence limit		0.7	1.3	5.3		1.3	2.7	5.3		0.7	3.3	8		1° moRG CCM GM vs. 3° int CCM GM	4.76	0,4007 to 9,119	Yes	*	0.0236	C-G		1° moRG CCM GM vs. 3° int CCM GM	7.18	2.42	4.76	1.322	5	5	5.091	36
Upper confidence limit		2.7	3.3	9.3		4.7	6.7	17.3		4	5.3	14.7		1° moRG CCM GM vs. 3° mRG CCM GM	2.8	-1,559 to 7,159	No	ns	0.4778	C-H		1° moRG CCM GM vs. 3° mRG CCM GM	7.18	4.38	2.8	1.322	5	5	2.995	36
														1° moRG CCM GM vs. 3° moRG CCM GM	-4.98	-9,339 to -0,6207	Yes	*	0.0153	C-I		1° moRG CCM GM vs. 3° moRG CCM GM	7.18	12.16	-4.98	1.322	5	5	5.327	36
Mean		1.46	2.26	7.18		2.66	5.48	11.18		2.42	4.38	12.16		2° int CCM GM vs. 2° mRG CCM GM	-2.82	-7,179 to 1,539	No	ns	0.4683	D-E		2° int CCM GM vs. 2° mRG CCM GM	2.66	5.48	-2.82	1.322	5	5	3.016	36
Std. Deviation		0.7403	0.9099	1.439		1.35	1.659	4.547		1.203	1.016	2.856		2° int CCM GM vs. 2° moRG CCM GM	-8.52	-12,88 to -4,161	Yes	****	<0,0001	D-F		2° int CCM GM vs. 2° moRG CCM GM	2.66	11.18	-8.52	1.322	5	5	9.113	36
Std. Error of Mean		0.3311	0.4069	0.6437		0.6038	0.7419	2.033		0.538	0.4543	1.277		2° int CCM GM vs. 3° int CCM GM	0.24	-4,119 to 4,599	No	ns	>0,9999	D-G		2° int CCM GM vs. 3° int CCM GM	2.66	2.42	0.24	1.322	5	5	0.2567	36
														2° int CCM GM vs. 3° mRG CCM GM	-1.72	-6,079 to 2,639	No	ns	0.9246	D-H		2° int CCM GM vs. 3° mRG CCM GM	2.66	4.38	-1.72	1.322	5	5	1.84	36
Lower 95% CI of mean		0.5408	1.13	5.393		0.9835	3.42	5.535		0.9264	3.119	8.614		2° int CCM GM vs. 3° moRG CCM GM	-9.5	-13,86 to -5,141	Yes	****	<0,0001	D-I		2° int CCM GM vs. 3° moRG CCM GM	2.66	12.16	-9.5	1.322	5	5	10.16	36
Upper 95% CI of mean		2.379	3.39	8.967		4.336	7.54	16.83		3.914	5.641	15.71		2° mRG CCM GM vs. 2° moRG CCM GM	-5.7	-10,06 to -1,341	Yes	**	0.0034	E-F		2° mRG CCM GM vs. 2° moRG CCM GM	5.48	11.18	-5.7	1.322	5	5	6.097	36
														2° mRG CCM GM vs. 3° int CCM GM	3.06	-1,299 to 7,419	No	ns	0.3605	E-G		2° mRG CCM GM vs. 3° int CCM GM	5.48	2.42	3.06	1.322	5	5	3.273	36
Coefficient of variation		50,70%	40,26%	20,05%		50,76%	30,27%	40,67%		49,71%	23,19%	23,49%		2° mRG CCM GM vs. 3° mRG CCM GM	1.1	-3,259 to 5,459	No	ns	0.995	E-H		2° mRG CCM GM vs. 3° mRG CCM GM	5.48	4.38	1.1	1.322	5	5	1.177	36
														2° mRG CCM GM vs. 3° moRG CCM GM	-6.68	-11,04 to -2,321	Yes	***	0.0004	E-I		2° mRG CCM GM vs. 3° moRG CCM GM	5.48	12.16	-6.68	1.322	5	5	7.145	36
Sum		7.3	11.3	35.9		13.3	27.4	55.9		12.1	21.9	60.8		2° moRG CCM GM vs. 3° int CCM GM	8.76	4,401 to 13,12	Yes	****	<0,0001	F-G		2° moRG CCM GM vs. 3° int CCM GM	11.18	2.42	8.76	1.322	5	5	9.37	36
														2° moRG CCM GM vs. 3° mRG CCM GM	6.8	2,441 to 11,16	Yes	***	0.0003	F-H		2° moRG CCM GM vs. 3° mRG CCM GM	11.18	4.38	6.8	1.322	5	5	7.273	36
Shapiro-Wilk test														2° moRG CCM GM vs. 3° moRG CCM GM	-0.98	-5,339 to 3,379	No	ns	0.9977	F-I		2° moRG CCM GM vs. 3° moRG CCM GM	11.18	12.16	-0.98	1.322	5	5	1.048	36
W		0.8061	0.8392	0.9482		0.9083	0.8157	0.9984		0.9641	0.7954	0.8997		3° int CCM GM vs. 3° mRG CCM GM	-1.96	-6,319 to 2,399	No	ns	0.8562	G-H		3° int CCM GM vs. 3° mRG CCM GM	2.42	4.38	-1.96	1.322	5	5	2.096	36
P value		0.0908	0.1628	0.7245		0.4573	0.1081	0.9992		0.8363	0.0743	0.4085		3° int CCM GM vs. 3° moRG CCM GM	-9.74	-14,10 to -5,381	Yes	****	<0,0001	G-I		3° int CCM GM vs. 3° moRG CCM GM	2.42	12.16	-9.74	1.322	5	5	10.42	36
Passed normality test (alpha=0.05)?		Yes	Yes	Yes		Yes	Yes	Yes		Yes	Yes	Yes		3° mRG CCM GM vs. 3° moRG CCM GM	-7.78	-12,14 to -3,421	Yes	****	<0,0001	H-I		3° mRG CCM GM vs. 3° moRG CCM GM	4.38	12.16	-7.78	1.322	5	5	8.322	36
P value summary		ns	ns	ns		ns	ns	ns		ns	ns	ns
[truncated: 9 more columns]

## Sheet: Figure 3k
		CCM ID2												CCM ID3												CCM ID6												CCM ID7
5000 cells/1ml/well		1° Nsph	WM			2° Nsph	WM			3° Nsph	WM			1° Nsph	WM			2° Nsph	WM			3° Nsph	WM			1° Nsph	WM			2° Nsph	WM			3° Nsph	WM			1° Nsph	WM			2° Nsph	WM			3° Nsph	WM
		intact	mild	moderate		intact	mild	moderate		intact	mild	moderate		intact	mild	moderate		intact	mild	moderate		intact	mild	moderate		intact	mild	moderate		intact	mild	moderate		intact	mild	moderate		intact	mild	moderate		intact	mild	moderate		intact	mild	moderate
well 1		2	3	6		0	3	7		5	6	3		1	3	6		2	9	5		3	3	10		2	4	5		1	3	8		0	5	8		1	3	5		3	4	7		1	3	7
well 2		2	0	3		4	5	9		5	5	8		1	3	3		5	4	7		5	7	8		2	1	5		3	2	5		3	3	9		1	0	3		3	5	4		3	4	8
well 3		1	3	8		3	5	4		1	8	4		2	1	5		0	4	5		2	6	11		2	3	3		1	3	6		3	3	5		1	2	5		4	4	4		4	5	5
total cells plated all single wells		15000	15000	15000		15000	15000	15000		15000	15000	15000		15000	15000	15000		15000	15000	15000		15000	15000	15000		15000	15000	15000		15000	15000	15000		15000	15000	15000		15000	15000	15000		15000	15000	15000		15000	15000	15000
total Nsph		5	6	17		7	13	20		11	19	15		4	7	14		7	17	17		10	16	29		6	8	13		5	8	19		6	11	22		3	5	13		10	13	15		8	12	20
number of Nsph per 10000 plated cells		3.33333	4	11.3333		4.66667	8.66667	13.3333		7.33333	12.6667	10		2.66667	4.66667	9.33333		4.66667	11.3333	11.3333		6.66667	10.6667	19.3333		4	5.33333	8.66667		3.33333	5.33333	12.6667		4	7.33333	14.6667		2	3.33333	8.66667		6.66667	8.66667	10		5.33333	8	13.3333
		WM												Tukey's multiple comparisons test	Mean Diff,	95,00% CI of diff,	Below threshold?	Summary	Adjusted P Value			Test details	Mean 1	Mean 2	Mean Diff,	SE of diff,	n1	n2	q	DF
		1°intact	1°mild gliosis	1°mod.gliosis		2°intact	2°mild gliosis	2°mod.gliosis		3°intact	3°mild gliosis	3°mod.gliosis		1° int CCM WM vs. 1° mRG CCM WM	-1.466	-5,498 to 2,566	No	ns	0.9516	A-B		1° int CCM WM vs. 1° mRG CCM WM	2.934	4.4	-1.466	1.223	5	5	1.695	36
CCM ID2		3.33	4	11.33		4.67	8.67	13.33		7.33	12.67	10		1° int CCM WM vs. 1° moRG CCM WM	-6.132	-10,16 to -2,100	Yes	***	0.0004	A-C		1° int CCM WM vs. 1° moRG CCM WM	2.934	9.066	-6.132	1.223	5	5	7.091	36
CCM ID3		2.67	4.67	9.33		4.67	11.33	11.33		6.67	10.67	19.33		1° int CCM WM vs. 2° int CCM WM	-2	-6,032 to 2,032	No	ns	0.7794	A-D		1° int CCM WM vs. 2° int CCM WM	2.934	4.934	-2	1.223	5	5	2.313	36
CCM ID6		4	5.33	8.67		3.33	5.33	12.67		4	7.33	14.67		1° int CCM WM vs. 2° mRG CCM WM	-6	-10,03 to -1,968	Yes	***	0.0006	A-E		1° int CCM WM vs. 2° mRG CCM WM	2.934	8.934	-6	1.223	5	5	6.938	36
CCM ID7		2	3.33	8.67		6.67	8.67	10		5.33	8	13.33		1° int CCM WM vs. 2° moRG CCM WM	-9.732	-13,76 to -5,700	Yes	****	<0,0001	A-F		1° int CCM WM vs. 2° moRG CCM WM	2.934	12.67	-9.732	1.223	5	5	11.25	36
CCM ID8		2.67	4.67	7.33		5.33	10.67	16		6.67	8.67	16		1° int CCM WM vs. 3° int CCM WM	-3.066	-7,098 to 0,9664	No	ns	0.2624	A-G		1° int CCM WM vs. 3° int CCM WM	2.934	6	-3.066	1.223	5	5	3.545	36
														1° int CCM WM vs. 3° mRG CCM WM	-6.534	-10,57 to -2,502	Yes	***	0.0002	A-H		1° int CCM WM vs. 3° mRG CCM WM	2.934	9.468	-6.534	1.223	5	5	7.555	36
Number of values		5	5	5		5	5	5		5	5	5		1° int CCM WM vs. 3° moRG CCM WM	-11.73	-15,76 to -7,700	Yes	****	<0,0001	A-I		1° int CCM WM vs. 3° moRG CCM WM	2.934	14.67	-11.73	1.223	5	5	13.57	36
														1° mRG CCM WM vs. 1° moRG CCM WM	-4.666	-8,698 to -0,6336	Yes	*	0.0135	B-C		1° mRG CCM WM vs. 1° moRG CCM WM	4.4	9.066	-4.666	1.223	5	5	5.395	36
Minimum		2	3.33	7.33		3.33	5.33	10		4	7.33	10		1° mRG CCM WM vs. 2° int CCM WM	-0.534	-4,566 to 3,498	No	ns	>0,9999	B-D		1° mRG CCM WM vs. 2° int CCM WM	4.4	4.934	-0.534	1.223	5	5	0.6175	36
25% Percentile		2.335	3.665	8		4	7	10.67		4.665	7.665	11.67		1° mRG CCM WM vs. 2° mRG CCM WM	-4.534	-8,566 to -0,5016	Yes	*	0.0179	B-E		1° mRG CCM WM vs. 2° mRG CCM WM	4.4	8.934	-4.534	1.223	5	5	5.243	36
Median		2.67	4.67	8.67		4.67	8.67	12.67		6.67	8.67	14.67		1° mRG CCM WM vs. 2° moRG CCM WM	-8.266	-12,30 to -4,234	Yes	****	<0,0001	B-F		1° mRG CCM WM vs. 2° moRG CCM WM	4.4	12.67	-8.266	1.223	5	5	9.558	36
75% Percentile		3.665	5	10.33		6	11	14.67		7	11.67	17.67		1° mRG CCM WM vs. 3° int CCM WM	-1.6	-5,632 to 2,432	No	ns	0.9223	B-G		1° mRG CCM WM vs. 3° int CCM WM	4.4	6	-1.6	1.223	5	5	1.85	36
Maximum		4	5.33	11.33		6.67	11.33	16		7.33	12.67	19.33		1° mRG CCM WM vs. 3° mRG CCM WM	-5.068	-9,100 to -1,036	Yes	**	0.0055	B-H		1° mRG CCM WM vs. 3° mRG CCM WM	4.4	9.468	-5.068	1.223	5	5	5.86	36
Range		2	2	4		3.34	6	6		3.33	5.34	9.33		1° mRG CCM WM vs. 3° moRG CCM WM	-10.27	-14,30 to -6,234	Yes	****	<0,0001	B-I		1° mRG CCM WM vs. 3° moRG CCM WM	4.4	14.67	-10.27	1.223	5	5	11.87	36
														1° moRG CCM WM vs. 2° int CCM WM	4.132	0,09955 to 8,164	Yes	*	0.0411	C-D		1° moRG CCM WM vs. 2° int CCM WM	9.066	4.934	4.132	1.223	5	5	4.778	36
95% CI of median														1° moRG CCM WM vs. 2° mRG CCM WM	0.132	-3,900 to 4,164	No	ns	>0,9999	C-E		1° moRG CCM WM vs. 2° mRG CCM WM	9.066	8.934	0.132	1.223	5	5	0.1526	36
Actual confidence level		93,75%	93,75%	93,75%		93,75%	93,75%	93,75%		93,75%	93,75%	93,75%		1° moRG CCM WM vs. 2° moRG CCM WM	-3.6	-7,632 to 0,4324	No	ns	0.1117	C-F		1° moRG CCM WM vs. 2° moRG CCM WM	9.066	12.67	-3.6	1.223	5	5	4.163	36
Lower confidence limit		2	3.33	7.33		3.33	5.33	10		4	7.33	10		1° moRG CCM WM vs. 3° int CCM WM	3.066	-0,9664 to 7,098	No	ns	0.2624	C-G		1° moRG CCM WM vs. 3° int CCM WM	9.066	6	3.066	1.223	5	5	3.545	36
Upper confidence limit		4	5.33	11.33		6.67	11.33	16		7.33	12.67	19.33		1° moRG CCM WM vs. 3° mRG CCM WM	-0.402	-4,434 to 3,630	No	ns	>0,9999	C-H		1° moRG CCM WM vs. 3° mRG CCM WM	9.066	9.468	-0.402	1.223	5	5	0.4648	36
														1° moRG CCM WM vs. 3° moRG CCM WM	-5.6	-9,632 to -1,568	Yes	**	0.0016	C-I		1° moRG CCM WM vs. 3° moRG CCM WM	9.066	14.67	-5.6	1.223	5	5	6.475	36
Mean		2.934	4.4	9.066		4.934	8.934	12.67		6	9.468	14.67		2° int CCM WM vs. 2° mRG CCM WM	-4	-8,032 to 0,03245	No	ns	0.0533	D-E		2° int CCM WM vs. 2° mRG CCM WM	4.934	8.934	-4	1.223	5	5	4.625	36
Std. Deviation		0.7591	0.7609	1.46		1.213	2.339	2.261		1.334	2.183	3.431		2° int CCM WM vs. 2° moRG CCM WM	-7.732	-11,76 to -3,700	Yes	****	<0,0001	D-F		2° int CCM WM vs. 2° moRG CCM WM	4.934	12.67	-7.732	1.223	5	5	8.941	36
Std. Error of Mean		0.3395	0.3403	0.6528		0.5423	1.046	1.011		0.5965	0.9762	1.534		2° int CCM WM vs. 3° int CCM WM	-1.066	-5,098 to 2,966	No	ns	0.9932	D-G		2° int CCM WM vs. 3° int CCM WM	4.934	6	-1.066	1.223	5	5	1.233	36
														2° int CCM WM vs. 3° mRG CCM WM	-4.534	-8,566 to -0,5016	Yes	*	0.0179	D-H		2° int CCM WM vs. 3° mRG CCM WM	4.934	9.468	-4.534	1.223	5	5	5.243	36
Lower 95% CI of mean		1.991	3.455	7.254		3.428	6.03	9.859		4.344	6.758	10.41		2° int CCM WM vs. 3° moRG CCM WM	-9.732	-13,76 to -5,700	Yes	****	<0,0001	D-I		2° int CCM WM vs. 3° moRG CCM WM	4.934	14.67	-9.732	1.223	5	5	11.25	36
Upper 95% CI of mean		3.877	5.345	10.88		6.44	11.84	15.47		7.656	12.18	18.93		2° mRG CCM WM vs. 2° moRG CCM WM	-3.732	-7,764 to 0,3004	No	ns	0.0882	E-F		2° mRG CCM WM vs. 2° moRG CCM WM	8.934	12.67	-3.732	1.223	5	5	4.315	36
														2° mRG CCM WM vs. 3° int CCM WM	2.934	-1,098 to 6,966	No	ns	0.3151	E-G		2° mRG CCM WM vs. 3° int CCM WM	8.934	6	2.934	1.223	5	5	3.393	36
Coefficient of variation		25,87%	17,29%	16,10%		24,58%	26,18%	17,85%		22,23%	23,06%	23,39%		2° mRG CCM WM vs. 3° mRG CCM WM	-0.534	-4,566 to 3,498	No	ns	>0,9999	E-H		2° mRG CCM WM vs. 3° mRG CCM WM	8.934	9.468	-0.534	1.223	5	5	0.6175	36
														2° mRG CCM WM vs. 3° moRG CCM WM	-5.732	-9,764 to -1,700	Yes	**	0.0012	E-I		2° mRG CCM WM vs. 3° moRG CCM WM	8.934	14.67	-5.732	1.223	5	5	6.628	36
Sum		14.67	22	45.33		24.67	44.67	63.33		30	47.34	73.33		2° moRG CCM WM vs. 3° int CCM WM	6.666	2,634 to 10,70	Yes	***	0.0001	F-G		2° moRG CCM WM vs. 3° int CCM WM	12.67	6	6.666	1.223	5	5	7.708	36
														2° moRG CCM WM vs. 3° mRG CCM WM	3.198	-0,8344 to 7,230	No	ns	0.216	F-H		2° moRG CCM WM vs. 3° mRG CCM WM	12.67	9.468	3.198	1.223	5	5	3.698	36
														2° moRG CCM WM vs. 3° moRG CCM WM	-2	-6,032 to 2,032	No	ns	0.7794	F-I		2° moRG CCM WM vs. 3° moRG CCM WM	12.67	14.67	-2	1.223	5	5	2.313	36
Shapiro-Wilk test														3° int CCM WM vs. 3° mRG CCM WM	-3.468	-7,500 to 0,5644	No	ns	0.1401	G-H		3° int CCM WM vs. 3° mRG CCM WM	6	9.468	-3.468	1.223	5	5	4.01	36
W		0.9614	0.96	0.9317		0.9622	0.9133	0.9774		0.9043	0.9227	0.9952		3° int CCM WM vs. 3° moRG CCM WM	-8.666	-12,70 to -4,634	Yes	****	<0,0001	G-I		3° int CCM WM vs. 3° moRG CCM WM	6	14.67	-8.666	1.223	5	5	10.02	36
P value		0.8174	0.8082	0.6078		0.8235	0.4878	0.92		0.4342	0.5472	0.9943		3° mRG CCM WM vs. 3° moRG CCM WM	-5.198	-9,230 to -1,166	Yes	**	0.0041	H-I		3° mRG CCM WM vs. 3° moRG CCM WM	9.468	14.67	-5.198	1.223	5	5	6.011	36
Passed normality test (alpha=0.05)?		Yes	Yes	Yes		Yes	Yes	Yes		Yes	Yes	Yes
P value summary		ns	ns	ns		ns	ns	ns		ns	ns	ns
Kolmogorov-Smirnov test
KS distance		0.236	0.2387	0.2282		0.2138	0.2551	0.1845		0.2923	0.2427	0.1487
P value		>0,1000	>0,1000	>0,1000		>0,1000	>0,1000	>0,1000		>0,1000	>0,1000	>0,1000
Passed normality test (alpha=0.05)?		Yes	Yes	Yes		Yes	Yes	Yes		Yes	Yes	Yes
P value summary		ns	ns	ns		ns	ns	ns		ns	ns	ns
Number of values		5	5	5		5	5	5		5	5	5
[truncated: 9 more columns]

## Sheet: Figure 3m
	ICM ID1							ICM ID2							ICM ID3							ICM ID4							CCM ID3							CCM ID4							CCM ID5
5000 cells/1ml/well		heterotypic	homotypic		heterotypic	homotypic			heterotypic	homotypic		heterotypic	homotypic			heterotypic	homotypic		heterotypic	homotypic			heterotypic	homotypic		heterotypic	homotypic			homotypic	heterotypic		homotypic	heterotypic			homotypic	heterotypic		homotypic	heterotypic			homotypic	heterotypic		homotypic	heterotypic
	intact	+ CSF CCM	+ CSF ICM	gliosis	+ CSF CCM	+ CSF ICM		intact	+ CSF CCM	+ CSF ICM	gliosis	+ CSF CCM	+ CSF ICM		intact	+ CSF CCM	+ CSF ICM	gliosis	+ CSF CCM	+ CSF ICM		intact	+ CSF CCM	+ CSF ICM	gliosis	+ CSF CCM	+ CSF ICM		intact	+ CSF CCM	+ CSF ICM	gliosis	+ CSF CCM	+ CSF ICM		intact	+ CSF CCM	+ CSF ICM	gliosis	+ CSF CCM	+ CSF ICM		intact	+ CSF CCM	+ CSF ICM	gliosis	+ CSF CCM	+ CSF ICM
well 1	1	2	1	3	4	2		1	3	1	2	3	3		0	2	0	3	6	3		0	2	0	3	4	4		1	3	1	10	9	5		0	2	0	7	11	6		0	3	1	9	8	4
well 2	2	3	1	3	5	3		2	2	1	3	6	4		1	3	1	2	4	2		3	3	1	2	6	3		0	3	1	8	14	5		1	3	0	5	8	0		1	3	0	6	10	3
well 3	0	5	2	4	4	3		1	2	1	1	6	3		0	1	1	1	4	3		0	3	2	3	5	4		1	4	0	9	10	7		0	3	1	4	10	3		1	4	1	8	16	8
total cells plated in all single wells	18000	18000	18000	18000	18000	18000		18000	18000	18000	18000	18000	18000		18000	18000	18000	18000	18000	18000		18000	18000	18000	18000	18000	18000		18000	18000	18000	18000	18000	18000		18000	18000	18000	18000	18000	18000		18000	18000	18000	18000	18000	18000
total Nsph	3	10	4	10	13	8		4	7	3	6	15	10		1	6	2	6	14	8		3	8	3	8	15	11		2	10	2	27	33	17		1	8	1	16	29	9		2	10	2	23	34	15
number of Nsph per 10000 plated cells	1.66667	5.55556	2.22222	5.55556	7.22222	4.44444		2.22222	3.88889	1.66667	3.33333	8.33333	5.55556		0.555556	3.33333	1.11111	3.33333	7.77778	4.44444		1.66667	4.44444	1.66667	4.44444	8.33333	6.11111		1.11111	5.55556	1.11111	15	18.3333	9.44444		0.555556	4.44444	0.555556	8.88889	16.1111	5		1.11111	5.55556	1.11111	12.7778	18.8889	8.33333
	1°intact	1°intact CSF CCM	1°intact CSF ICM	1°gliosis wo	1°gliosis CSF CCM	1°gliosis CSF ICM																														1°intact	1°intact CSF CCM	1°intact CSF ICM	1°gliosis wo	1°gliosis CSF CCM	1°gliosis CSF ICM
ICM ID1	1.7	5.6	2.2	5.6	7.2	4.4																												CCM ID3		1	5.6	1.1	15	18.3	9.4
ICM ID2	2.2	3.9	1.7	3.3	8.3	5.6																												CCM ID4		0.6	4.4	0.6	8.9	16.1	5
ICM ID3	0.6	3.3	1.1	3.3	7.8	4.4																												CCM ID5		1.1	5.7	1.11	12.8	18.9	8.3
ICM ID4	1.7	4.4	1.67	4.4	8.3	6.1																												CCM ID7		0.6	4.4	0.6	11.1	16.7	12.2
Number of values	4	4	4	4	4	4		Tukey's multiple comparisons test	Mean Diff,	95,00% CI of diff,	Below threshold?	Summary	Adjusted P Value																					Number of values		4	4	4	4	4	4		Tukey's multiple comparisons test	Mean Diff,	95,00% CI of diff,	Below threshold?	Summary	Adjusted P Value
								1°intact ICM vs. 1°intact ICM CSF CCM	-2.75	-4,509 to -0,9905	Yes	**	0.0012	A-B																													1°intact CCM vs. 1°intact CCM CSF CCM	-4.2	-8,079 to -0,3209	Yes	*	0.0295	A-B
Minimum	0.6	3.3	1.1	3.3	7.2	4.4		1°intact ICM vs. 1°intact ICM CSF ICM	-0.1175	-1,877 to 1,642	No	ns	>0,9999	A-C																				Minimum		0.6	4.4	0.67	8.9	16.1	5		1°intact CCM vs. 1°intact CCM CSF ICM	-0.045	-3,924 to 3,834	No	ns	>0,9999	A-C
25% Percentile	0.875	3.45	1.243	3.3	7.35	4.5		1°intact ICM vs. 1°gliosis ICM wo	-2.6	-4,359 to -0,8405	Yes	**	0.0021	A-D																				25% Percentile		0.625	4.425	0.6775	9.45	16.25	5.825		1°intact CCM vs. 1°gliosis CCM wo	-11.1	-14,98 to -7,221	Yes	****	<0,0001	A-D
Median	1.7	4.15	1.685	3.85	8.05	5.2		1°intact ICM vs. 1°gliosis ICM CSF CCM	-6.35	-8,109 to -4,591	Yes	****	<0,0001	A-E																				Median		0.85	5.05	0.9	11.95	17.5	8.85		1°intact CCM vs. 1°gliosis CCM CSF CCM	-16.65	-20,53 to -12,77	Yes	****	<0,0001	A-E
75% Percentile	2.075	5.3	2.075	5.3	8.3	5.975		1°intact ICM vs. 1°gliosis ICM CSF ICM	-3.675	-5,434 to -1,916	Yes	****	<0,0001	A-F																				75% Percentile		1.075	5.675	1.108	14.45	18.75	11.5		1°intact CCM vs. 1°gliosis CCM CSF ICM	-7.875	-11,75 to -3,996	Yes	****	<0,0001	A-F
Maximum	2.2	5.6	2.2	5.6	8.3	6.1		1°intact ICM CSF CCM vs. 1°intact ICM CSF ICM	2.633	0,8730 to 4,392	Yes	**	0.0019	B-C																				Maximum		1.1	5.7	1.11	15	18.9	12.2		1°intact CCM CSF CCM vs. 1°intact CCM CSF ICM	4.155	0,2759 to 8,034	Yes	*	0.0318	B-C
								1°intact ICM CSF CCM vs. 1°gliosis ICM wo	0.15	-1,609 to 1,909	No	ns	0.9998	B-D																													1°intact CCM CSF CCM vs. 1°gliosis CCM wo	-6.9	-10,78 to -3,021	Yes	***	0.0003	B-D
Mean	1.55	4.3	1.668	4.15	7.9	5.225		1°intact ICM CSF CCM vs. 1°gliosis ICM CSF CCM	-3.6	-5,359 to -1,841	Yes	****	<0,0001	B-E																				Mean		0.85	5.05	0.895	11.95	17.5	8.725		1°intact CCM CSF CCM vs. 1°gliosis CCM CSF CCM	-12.45	-16,33 to -8,571	Yes	****	<0,0001	B-E
Std. Deviation	0.6758	0.9764	0.4497	1.097	0.5228	0.7676		1°intact ICM CSF CCM vs. 1°gliosis ICM CSF ICM	-0.925	-2,684 to 0,8345	No	ns	0.5662	B-F																				Std. Deviation		0.238	0.6952	0.2428	2.585	1.317	2.977		1°intact CCM CSF CCM vs. 1°gliosis CCM CSF ICM	-3.675	-7,554 to 0,2041	No	ns	0.0693	B-F
Std. Error of Mean	0.3379	0.4882	0.2248	0.5485	0.2614	0.3838		1°intact ICM CSF ICM vs. 1°gliosis ICM wo	-2.483	-4,242 to -0,7230	Yes	**	0.0033	C-D																				Std. Error of Mean		0.119	0.3476	0.1214	1.293	0.6583	1.488		1°intact CCM CSF ICM vs. 1°gliosis CCM wo	-11.06	-14,93 to -7,176	Yes	****	<0,0001	C-D
								1°intact ICM CSF ICM vs. 1°gliosis ICM CSF CCM	-6.233	-7,992 to -4,473	Yes	****	<0,0001	C-E																													1°intact CCM CSF ICM vs. 1°gliosis CCM CSF CCM	-16.61	-20,48 to -12,73	Yes	****	<0,0001	C-E
Lower 95% CI of mean	0.4747	2.746	0.9519	2.404	7.068	4.004		1°intact ICM CSF ICM vs. 1°gliosis ICM CSF ICM	-3.558	-5,317 to -1,798	Yes	****	<0,0001	C-F																				Lower 95% CI of mean		0.4712	3.944	0.5086	7.836	15.41	3.988		1°intact CCM CSF ICM vs. 1°gliosis CCM CSF ICM	-7.83	-11,71 to -3,951	Yes	****	<0,0001	C-F
Upper 95% CI of mean	2.625	5.854	2.383	5.896	8.732	6.446		1°gliosis ICM wo vs. 1°gliosis ICM CSF CCM	-3.75	-5,509 to -1,991	Yes	****	<0,0001	D-E																				Upper 95% CI of mean		1.229	6.156	1.281	16.06	19.59	13.46		1°gliosis CCM wo vs. 1°gliosis CCM CSF CCM	-5.55	-9,429 to -1,671	Yes	**	0.0029	D-E
								1°gliosis ICM wo vs. 1°gliosis ICM CSF ICM	-1.075	-2,834 to 0,6845	No	ns	0.4105	D-F																													1°gliosis CCM wo vs. 1°gliosis CCM CSF ICM	3.225	-0,6541 to 7,104	No	ns	0.1373	D-F
95% CI of median								1°gliosis ICM CSF CCM vs. 1°gliosis ICM CSF ICM	2.675	0,9155 to 4,434	Yes	**	0.0016	E-F																				95% CI of median									1°gliosis CCM CSF CCM vs. 1°gliosis CCM CSF ICM	8.775	4,896 to 12,65	Yes	****	<0,0001	E-F
Actual confidence level	87,50%	87,50%	87,50%	87,50%	87,50%	87,50%																												Actual confidence level		87,50%	87,50%	87,50%	87,50%	87,50%	87,50%
Lower confidence limit	0.6	3.3	1.1	3.3	7.2	4.4		Test details	Mean 1	Mean 2	Mean Diff,	SE of diff,	n1	n2	q	DF																		Lower confidence limit		0.6	4.4	0.67	8.9	16.1	5		Test details	Mean 1	Mean 2	Mean Diff,	SE of diff,	n1	n2
Upper confidence limit	2.2	5.6	2.2	5.6	8.3	6.1		1°intact ICM vs. 1°intact ICM CSF CCM	1.55	4.3	-2.75	0.5536	4	4	7.025	18																		Upper confidence limit		1.1	5.7	1.11	15	18.9	12.2		1°intact CCM vs. 1°intact CCM CSF CCM	0.85	5.05	-4.2	1.221	4	4
								1°intact ICM vs. 1°intact ICM CSF ICM	1.55	1.668	-0.1175	0.5536	4	4	0.3001	18																											1°intact CCM vs. 1°intact CCM CSF ICM	0.85	0.895	-0.045	1.221	4	4
Coefficient of variation	43,6%	22,71%	26,97%	26,43%	6,618%	14,69%		1°intact ICM vs. 1°gliosis ICM wo	1.55	4.15	-2.6	0.5536	4	4	6.642	18																		Coefficient of variation		28,01%	13,77%	27,13%	21,63%	7,523%	34,12%		1°intact CCM vs. 1°gliosis CCM wo	0.85	11.95	-11.1	1.221	4	4
								1°intact ICM vs. 1°gliosis ICM CSF CCM	1.55	7.9	-6.35	0.5536	4	4	16.22	18																											1°intact CCM vs. 1°gliosis CCM CSF CCM	0.85	17.5	-16.65	1.221	4	4
Geometric mean	1.398	4.22	1.619	4.047	7.887	5.183		1°intact ICM vs. 1°gliosis ICM CSF ICM	1.55	5.225	-3.675	0.5536	4	4	9.388	18																		Geometric mean		0.8244	5.014	0.8699	11.74	17.46	8.306		1°intact CCM vs. 1°gliosis CCM CSF ICM	0.85	8.725	-7.875	1.221	4	4
Geometric SD factor	1.78	1.249	1.332	1.291	1.07	1.159		1°intact ICM CSF CCM vs. 1°intact ICM CSF ICM	4.3	1.668	2.633	0.5536	4	4	6.725	18																		Geometric SD factor		1.333	1.148	1.319	1.248	1.078	1.454		1°intact CCM CSF CCM vs. 1°intact CCM CSF ICM	5.05	0.895	4.155	1.221	4	4
								1°intact ICM CSF CCM vs. 1°gliosis ICM wo	4.3	4.15	0.15	0.5536	4	4	0.3832	18																											1°intact CCM CSF CCM vs. 1°gliosis CCM wo	5.05	11.95	-6.9	1.221	4	4
Sum	6.2	17.2	6.67	16.6	31.6	20.9		1°intact ICM CSF CCM vs. 1°gliosis ICM CSF CCM	4.3	7.9	-3.6	0.5536	4	4	9.196	18																		Sum		3.4	20.2	3.58	47.8	70	34.9		1°intact CCM CSF CCM vs. 1°gliosis CCM CSF CCM	5.05	17.5	-12.45	1.221	4	4
								1°intact ICM CSF CCM vs. 1°gliosis ICM CSF ICM	4.3	5.225	-0.925	0.5536	4	4	2.363	18																											1°intact CCM CSF CCM vs. 1°gliosis CCM CSF ICM	5.05	8.725	-3.675	1.221	4	4
D'Agostino & Pearson normality test								1°intact ICM CSF ICM vs. 1°gliosis ICM wo	1.668	4.15	-2.483	0.5536	4	4	6.341	18																		D'Agostino & Pearson normality test									1°intact CCM CSF ICM vs. 1°gliosis CCM wo	0.895	11.95	-11.06	1.221	4	4
K2	N too small	N too small	N too small	N too small	N too small	N too small		1°intact ICM CSF ICM vs. 1°gliosis ICM CSF CCM	1.668	7.9	-6.233	0.5536	4	4	15.92	18																		K2		N too small	N too small	N too small	N too small	N too small	N too small		1°intact CCM CSF ICM vs. 1°gliosis CCM CSF CCM	0.895	17.5	-16.61	1.221	4	4
P value								1°intact ICM CSF ICM vs. 1°gliosis ICM CSF ICM	1.668	5.225	-3.558	0.5536	4	4	9.087	18																		P value									1°intact CCM CSF ICM vs. 1°gliosis CCM CSF ICM	0.895	8.725	-7.83	1.221	4	4
Passed normality test (alpha=0.05)?								1°gliosis ICM wo vs. 1°gliosis ICM CSF CCM	4.15	7.9	-3.75	0.5536	4	4	9.579	18																		Passed normality test (alpha=0.05)?									1°gliosis CCM wo vs. 1°gliosis CCM CSF CCM	11.95	17.5	-5.55	1.221	4	4
P value summary								1°gliosis ICM wo vs. 1°gliosis ICM CSF ICM	4.15	5.225	-1.075	0.5536	4	4	2.746	18																		P value summary									1°gliosis CCM wo vs. 1°gliosis CCM CSF ICM	11.95	8.725	3.225	1.221	4	4
								1°gliosis ICM CSF CCM vs. 1°gliosis ICM CSF ICM	7.9	5.225	2.675	0.5536	4	4	6.833	18																											1°gliosis CCM CSF CCM vs. 1°gliosis CCM CSF ICM	17.5	8.725	8.775	1.221	4	4
Shapiro-Wilk normality test																																		Shapiro-Wilk normality test
W	0.8826	0.968	0.9545	0.8617	0.8588	0.9582																												W		0.911	0.7991	0.7694	0.9988	0.9227	0.9903
P value	0.3499	0.8291	0.7445	0.2662	0.2558	0.7678																												P value		0.4877	0.1006	0.0577	0.9965	0.5524	0.9591
Passed normality test (alpha=0.05)?	Yes	Yes	Yes	Yes	Yes	Yes																												Passed normality test (alpha=0.05)?		Yes	Yes	Yes	Yes	Yes	Yes
P value summary	ns	ns	ns	ns	ns	ns																												P value summary		ns	ns	ns	ns	ns	ns
KS normality test																																		KS normality test
KS distance	N too small	N too small	N too small	N too small	N too small	N too small																												KS distance		N too small	N too small	N too small	N too small	N too small	N too small
P value																																		P value
Passed normality test (alpha=0.05)?																																		Passed normality test (alpha=0.05)?
P value summary																																		P value summary
One sample t test																																		One sample t test
Theoretical mean	0	0	0	0	0	0																												Theoretical mean		0	0	0	0	0	0
Actual mean	1.55	4.3	1.668	4.15	7.9	5.225																												Actual mean		0.85	5.05	0.895	11.95	17.5	8.725
Discrepancy	1.55	4.3	1.668	4.15	7.9	5.225																												Discrepancy		0.85	5.05	0.895	11.95	17.5	8.725
95% CI of discrepancy	0,4747 to 2,625	2,746 to 5,854	0,9519 to 2,383	2,404 to 5,896	7,068 to 8,732	4,004 to 6,446																												95% CI of discrepancy		0,4712 to 1,229	3,944 to 6,156	0,5086 to 1,281	7,836 to 16,06	15,41 to 19,59	3,988 to 13,46
t, df	t=4,587, df=3	t=8,808, df=3	t=7,416, df=3	t=7,566, df=3	t=30,22, df=3	t=13,61, df=3																												t, df		t=7,141, df=3	t=14,53, df=3	t=7,371, df=3	t=9,245, df=3	t=26,58, df=3	t=5,862, df=3
P value (two tailed)	0.0195	0.0031	0.0051	0.0048	<0,0001	0.0009																												P value (two tailed)		0.0057	0.0007	0.0052	0.0027	0.0001	0.0099
Significant (alpha=0.05)?	Yes	Yes	Yes	Yes	Yes	Yes																												Significant (alpha=0.05)?		Yes	Yes	Yes	Yes	Yes	Yes
Wilcoxon Signed Rank Test																																		Wilcoxon Signed Rank Test
Theoretical median	0	0	0	0	0	0																												Theoretical median		0	0	0	0	0	0
Actual median	1.7	4.15	1.685	3.85	8.05	5.2																												Actual median		0.85	5.05	0.9	11.95	17.5	8.85
Discrepancy	1.7	4.15	1.685	3.85	8.05	5.2																												Discrepancy		0.85	5.05	0.9	11.95	17.5	8.85
Sum of signed ranks (W)	10	10	10	10	10	10																												Sum of signed ranks (W)		10	10	10	10	10	10
Sum of positive ranks	10	10	10	10	10	10																												Sum of positive ranks		10	10	10	10	10	10
Sum of negative ranks	0	0	0	0	0	0																												Sum of negative ranks		0	0	0	0	0	0
P value (two tailed)	0.125	0.125	0.125	0.125	0.125	0.125																												P value (two tailed)		0.125	0.125	0.125	0.125	0.125	0.125
Exact or estimate?	Exact	Exact	Exact	Exact	Exact	Exact																												Exact or estimate?		Exact	Exact	Exact	Exact	Exact	Exact
Significant (alpha=0.05)?	No	No	No	No	No	No																												Significant (alpha=0.05)?		No	No	No	No	No	No
[truncated: 6 more columns]

## Sheet: Figure 3n
	CCM ID3												CCM ID4												CCM ID5												CCM ID7												ICM ID1
	intact 1°			CSF CCM			gliotic 1°			CSF CCM			intact 1°			CSF CCM			gliotic 1°			CSF CCM			intact 1°			CSF CCM			gliotic 1°			CSF CCM			intact 1°			CSF CCM			gliotic 1°			CSF CCM			intact 1°
capacityl of Nsph	gliogenic	neuro-and gliogenic		gliogenic	neuro-and gliogenic		gliogenic	neuro-and gliogenic		gliogenic	neuro-and gliogenic		gliogenic	neuro-and gliogenic		gliogenic	neuro-and gliogenic		gliogenic	neuro-and gliogenic		gliogenic	neuro-and gliogenic		gliogenic	neuro-and gliogenic		gliogenic	neuro-and gliogenic		gliogenic	neuro-and gliogenic		gliogenic	neuro-and gliogenic		gliogenic	neuro-and gliogenic		gliogenic	neuro-and gliogenic		gliogenic	neuro-and gliogenic		gliogenic	neuro-and gliogenic		gliogenic
	9	1		10	3		7	3		4	8		7	1		7	3		5	7		3	9		5	1		4	2		3	7		4	7		10	1		7	1		2	10		2	7		4
number of analyzed Nsph	10			13			10			12			8			10			12			12			6			6			10			11			11			8			12			9			4
% of Nsp	90	10		76.9231	23.0769		70	30		33.3333	66.6667		87.5	12.5		70	30		41.6667	58.3333		25	75		83.3333	16.6667		66.6667	33.3333		30	70		36.3636	63.6364		90.9091	9.09091		87.5	12.5		16.6667	83.3333		22.2222	77.7778		100
	intact 1°			intact 1°	CSF CCM		gliotic 1°			gliotic 1°	CSF CCM
	gliogenic	neuro and gliogenic		gliogenic	neuro and gliogenic		gliogenic	neuro and gliogenic		gliogenic	neuro and gliogenic
ID CCM3	90	10		76.9231	23.0769		70	30		33.3333	66.6667
ID CCM4	87.5	12.5	0	70	30	0	41.6667	58.3333		25	75
ID CCM5	83.3333	16.6667	0	66.6667	33.3333	0	30	70		36.3636	63.6364
ID CCM7	90.9091	9.09091	0	87.5	12.5	0	16.6667	83.3333		22.2222	77.7778
mean CCM n=4	87.9356	12.0644	0	75.2724	24.7276	0	39.5833	60.4167		29.2298	70.7702
	intact 1°			intact 1°	CSF CCM		gliotic 1°			gliotic 1°	CSF CCM
	gliogenic	neuro and gliogenic		gliogenic	neuro and gliogenic		gliogenic	neuro and gliogenic		gliogenic	neuro and gliogenic
ID ICM1	100	0	0	66.6667	33.3333	0	75	25	0	60	40
ID ICM2	100	0	0	0	0	0	66.6667	33.3333	0	42.8571	57.1429
ID ICM3	66.6667	33.3333	0	80	20	0	50	50	0	66.6667	33.3333
ID ICM4			0	100	0	0	66.6667	33.3333	0	40	60
mean ICM n=4	88.8889	11.1111	0	61.6667	13.3333	0	64.5833	35.4167	0	52.381	47.619
[truncated: 31 more columns]
