# Supplementary material for: Injury-specific factors in the cerebrospinal fluid regulate astrocyte plasticity in the human brain
Source: Nat Med. 2023 Dec 8;29(12):3149–61. doi: 10.1038/s41591-023-02644-6 (PMC10719094; doi:10.1038/s41591-023-02644-6)
Supplement: Supplementary file 5 — Statistical source data. [file 41591_2023_2644_MOESM5_ESM.xlsx]

## Sheet: Figure 4a
Accession	Unique Peptides	Gene symbol	Abundance Normalized ICM n=1	Abundance Normalized ICM n=2	Abundance Normalized ICM n=3	Abundance Normalized mean ICM	Abundance Normalized CCM n=1	Abundance Normalized CCM n=2	Abundance Normalized CCM n=3	Abundance Normalized CCM n=4	Abundance Normalized CCM n=5	Abundance Normalized mean CCM	log2fc CCM/ICM	pval log	pval Ilog10I
Q9Y6N7	6	ROBO1	0.0001	0.0001	0.0001	0.0001	1.00219e+06	665742	972274	696119	946121	856489	19.7081	1.26125e-12	11.8992
Q9Y2I2	3	NTNG1	0.0001	0.0001	0.0001	0.0001	855838	971064	625860	629109	856044	787583	19.5871	1.38639e-12	11.8581
Q5VSG8	3	MANEAL	0.0001	0.0001	0.0001	0.0001	709998	460824	618050	517508	662875	593851	19.1797	7.68737e-13	12.1142
Q9H3G5	5	CPVL	0.0001	0.0001	0.0001	0.0001	1.0308e+06	478106	289506	435643	723339	591479	19.174	3.23381e-10	9.49029
Q86VZ4	4	LRP11	0.0001	0.0001	0.0001	0.0001	479038	611218	522434	620772	688511	584395	19.1566	2.19809e-13	12.658
Q5VU97	4	CACHD1	0.0001	0.0001	0.0001	0.0001	829913	475316	277410	539671	670358	558533	19.0913	1.22093e-10	9.91331
Q92563	2	SPOCK2	0.0001	0.0001	0.0001	0.0001	786454	548336	348709	443174	640100	553355	19.0778	2.39745e-11	10.6203
Q6UXK2	3	ISLR2	0.0001	0.0001	0.0001	0.0001	533389	298737	374208	518538	556540	456282	18.7996	1.01253e-11	10.9946
Q9HCB6	3	SPON1	0.0001	0.0001	0.0001	0.0001	456858	460154	365124	505253	409120	439302	18.7449	9.59799e-14	13.0178
Q8IWV2	6	CNTN4	0.0001	0.0001	0.0001	0.0001	358414	0.0001	341704	227323	448356	275159	18.3918	0.0240372	1.61912
Q9H2E6	3	SEMA6A	0.0001	0.0001	0.0001	0.0001	523376	202810	158147	226767	348032	291826	18.1548	3.29734e-10	9.48184
Q86SF2	2	GALNT7	0.0001	0.0001	0.0001	0.0001	507872	86471.8	280005	0.0001	264712	227812	18.1194	0.0242124	1.61596
P58417	3	NXPH1	0.0001	0.0001	0.0001	0.0001	137353	257777	336144	316506	313694	272295	18.0548	7.47185e-11	10.1266
O15335	2	CHAD	0.0001	0.0001	0.0001	0.0001	366527	203757	0.0001	220973	202166	198685	17.922	0.0240384	1.61909
Q6UW01	2	CBLN3	0.0001	0.0001	0.0001	0.0001	398740	88659.4	176103	214397	277052	230990	17.8175	9.73346e-10	9.01173
Q8N608	2	DPP10	0.0001	0.0001	0.0001	0.0001	261558	186138	230102	231118	121569	206097	17.653	2.39891e-11	10.62
Q13443	2	ADAM9	0.0001	0.0001	0.0001	0.0001	207788	216721	125903	236743	213451	200121	17.6105	7.93688e-12	11.1004
O15031	6	PLXNB2	0.0001	0.0001	0.0001	0.0001	282653	246082	111440	241643	112509	198866	17.6014	2.93649e-10	9.53217
MASP3	2	Masp1	0.0001	0.0001	0.0001	0.0001	313221	204187	129315	104434	222755	194783	17.5715	2.3373e-10	9.63129
Q9Y6N8	3	CDH10	0.0001	0.0001	0.0001	0.0001	234798	128140	208043	115696	213740	180083	17.4583	3.8961e-11	10.4094
P11047	3	LAMC1	0.0001	0.0001	0.0001	0.0001	187094	156241	107503	242122	193363	177265	17.4355	2.54915e-11	10.5936
P98153	2	DGCR2	0.0001	0.0001	0.0001	0.0001	0.0001	119724	183078	190053	198542	138279	17.3992	0.0240294	1.61926
Q9UN70	2	PCDHGC3	0.0001	0.0001	0.0001	0.0001	146362	165628	212261	0.0001	129761	130802	17.319	0.0240254	1.61933
Q92485	4	SMPDL3B	0.0001	0.0001	0.0001	0.0001	166371	160435	52420.5	222953	130188	146474	17.1603	9.9728e-10	9.00118
Q8IXL6	2	FAM20C	0.0001	0.0001	0.0001	0.0001	174908	63545.5	128976	222673	130007	144022	17.1359	3.84571e-10	9.41502
Q9UNW1	2	MINPP1	0.0001	0.0001	0.0001	0.0001	228710	109695	119345	109473	144207	142286	17.1184	3.09409e-11	10.5095
Q9BXJ3	2	C1QTNF4	0.0001	0.0001	0.0001	0.0001	86569.1	74479.4	100352	99943.5	150832	102435	16.6444	1.26492e-11	10.8979
Q6ZRP7	2	QSOX2	0.0001	0.0001	0.0001	0.0001	110755	0.0001	63578.5	0.0001	90888.3	53044.4	16.4319	0.115886	0.935969
P54802	2	NAGLU	0.0001	0.0001	0.0001	0.0001	51747.5	57816.6	45540.7	34910.3	52754.1	48553.8	15.5673	2.67849e-12	11.5721
Q96NY7	4	CLIC6	0.0001	0.0001	0.0001	0.0001	0.0001	51028.7	38335.8	53550.8	0.0001	28583	15.5398	0.11586	0.936066
Q86UX2	11	ITIH5	0.0001	0.0001	20828	6942.67	2.8653e+06	2.06308e+06	1.35884e+06	2.00832e+06	2.66009e+06	2.19113e+06	6.717	0.00976521	2.01032
Q01459	4	CTBS	23982.9	25884	50106.3	33324.4	1.32775e+06	1.11663e+06	771812	1.55277e+06	1.21149e+06	1.19609e+06	5.1656	4.33957e-06	5.36255
O94769	6	ECM2	0.0001	0.0001	55898	18632.7	1.57946e+06	2.07178e+06	1.96024e+06	1.54451e+06	1.78167e+06	1.78753e+06	4.99903	0.0137414	1.86197
P61278	2	SST	0.0001	0.0001	21003.1	7001.03	479949	723282	515260	224829	468626	482389	4.52152	0.0146501	1.83416
P20062	6	TCN2	87400.2	0.0001	30116.8	39172.3	1.16839e+06	971509	962115	941794	1.54819e+06	1.1184e+06	4.25049	0.0932092	1.03054
P01033	2	TIMP1	359684	210910	135663	235419	4.89053e+06	3.62811e+06	5.1475e+06	3.67183e+06	4.48845e+06	4.36528e+06	4.21277	1.19405e-05	4.92298
Q6ZMI3	6	GLDN	0.0001	0.0001	49693.5	16564.5	1.38201e+06	716262	724218	634783	881511	867756	4.12616	0.0161114	1.79287
P20933	5	AGA	201015	137600	95895.1	144837	3.04148e+06	2.30778e+06	2.11248e+06	1.60146e+06	2.6105e+06	2.33474e+06	4.01076	1.15977e-05	4.93563
P42785	8	PRCP	47388.6	112388	357430	172402	3.2552e+06	3.50932e+06	887168	3.36517e+06	2.49432e+06	2.70223e+06	3.9703	0.00163884	2.78546
Q8NFZ8	3	CADM4	486299	184003	246999	305767	6.43976e+06	2.56692e+06	5.71106e+06	2.33882e+06	5.09692e+06	4.4307e+06	3.85703	0.00026876	3.57064
Q16270	7	IGFBP7	1.4087e+06	985195	3.46988e+06	1.95459e+06	3.21156e+07	3.06131e+07	6.94485e+06	3.65954e+07	3.07068e+07	2.73951e+07	3.80898	0.00175893	2.75475
Q8NBI6	5	XXYLT1	33793.8	0.0001	0.0001	11264.6	385473	260634	810426	212360	546732	443125	3.71288	0.0175819	1.75494
Q9BTY2	8	FUCA2	133142	116610	512737	254163	4.14253e+06	2.78301e+06	2.52181e+06	3.5206e+06	3.64744e+06	3.32308e+06	3.70869	0.000264122	3.5782
Q13822	22	ENPP2	3.94865e+06	3.35442e+06	7.70658e+06	5.00322e+06	8.11989e+07	7.74413e+07	1.67068e+07	8.06642e+07	6.96196e+07	6.51262e+07	3.70231	0.00144071	2.84142
Q8WVQ1	9	CANT1	462151	80946.3	79013.8	207370	3.41084e+06	1.87068e+06	2.66439e+06	2.07169e+06	2.92768e+06	2.58906e+06	3.64214	0.000715225	3.14556
Q9BZR6	4	RTN4R	194246	139663	235695	189868	2.5653e+06	1.94299e+06	2.27811e+06	1.81032e+06	2.9072e+06	2.30078e+06	3.59906	4.49036e-06	5.34772
P09486	7	SPARC	222606	191767	130812	181728	2.5628e+06	2.46094e+06	1.22282e+06	2.3463e+06	2.20284e+06	2.15914e+06	3.5706	2.66559e-05	4.57421
Q9NPR2	5	SEMA4B	115156	80517.7	51943.4	82539.2	977451	749483	1.05714e+06	810064	1.29566e+06	977959	3.56662	2.24804e-05	4.6482
Q96FE5	10	LINGO1	467806	255540	149943	291096	3.85747e+06	3.95372e+06	1.38278e+06	4.39158e+06	3.40655e+06	3.39842e+06	3.54529	0.000517864	3.28578
P43146	9	DCC	101803	78316.8	0.0001	60039.9	1.17753e+06	872293	1.35371e+06	736829	1.05653e+06	1.03938e+06	3.52869	0.1133	0.945769
P78509	21	RELN	655979	380499	774401	603626	9.5933e+06	6.48418e+06	3.91555e+06	6.80643e+06	7.88977e+06	6.93785e+06	3.52276	7.10032e-05	4.14872
P32004	8	L1CAM	388519	205298	319803	304540	3.85218e+06	3.42366e+06	2.83271e+06	3.78904e+06	3.48535e+06	3.47659e+06	3.51297	4.08872e-06	5.38841
Q6MZW2	14	FSTL4	436393	207679	0.0001	214691	4.57437e+06	3.78093e+06	1.89496e+06	4.18404e+06	3.90101e+06	3.66706e+06	3.50933	0.117067	0.931566
P42658	6	DPP6	98482	0.0001	0.0001	32827.3	1.33219e+06	919210	1.04507e+06	889463	1.27172e+06	1.09153e+06	3.47035	0.0183131	1.73724
O94910	8	ADGRL1	170990	70221.2	156613	132608	1.56577e+06	1.25696e+06	1.66535e+06	1.14734e+06	1.63277e+06	1.45364e+06	3.45443	3.987e-05	4.39935
P47972	8	NPTX2	619170	128840	177297	308436	2.5191e+06	3.8423e+06	3.07481e+06	4.2958e+06	3.16967e+06	3.38033e+06	3.45412	0.000403516	3.39414
Q5KU26	3	COLEC12	195629	45257.2	0.0001	80295.3	1.70234e+06	1.07557e+06	1.22836e+06	1.0862e+06	1.4098e+06	1.30045e+06	3.43259	0.108502	0.964561
Q8IZS8	6	CACNA2D3	59398.6	0.0001	37027.3	32142	554527	341545	760733	393761	534142	516942	3.42251	0.113286	0.945826
O15354	2	GPR37	0.0001	76995.7	67191	48062.2	333143	588576	876530	1.31897e+06	720753	767595	3.41241	0.118115	0.927696
P01303	2	NPY	648470	171641	81861.7	300657	3.20775e+06	2.62204e+06	3.49771e+06	2.81025e+06	3.76347e+06	3.18024e+06	3.40295	0.000950299	3.02214
Q96JF0	3	ST6GAL2	168532	51601.2	0.0001	73377.6	1.50141e+06	1.15516e+06	924142	848846	1.25638e+06	1.13719e+06	3.36902	0.112299	0.949623
Q9H4D0	4	CLSTN2	44133.2	0.0001	41376.3	28503.2	632789	408601	247915	418230	420618	425631	3.31544	0.116334	0.934294
O75326	15	SEMA7A	2.12437e+06	1.63533e+06	1.53056e+06	1.76342e+06	2.39256e+07	1.50623e+07	1.19024e+07	1.68975e+07	1.85754e+07	1.72726e+07	3.29204	1.11214e-05	4.95384
Q9UHC6	24	CNTNAP2	849185	373487	601034	607902	5.72382e+06	6.8283e+06	4.41821e+06	6.67851e+06	5.73014e+06	5.87579e+06	3.27287	2.70532e-05	4.56778
Q9UMF0	5	ICAM5	561449	32216.8	63255.2	218974	2.13692e+06	2.04561e+06	1.97188e+06	2.19355e+06	2.21938e+06	2.11347e+06	3.27078	0.00310852	2.50745
Q9NT99	9	LRRC4B	1.23626e+06	583185	262866	694104	8.74632e+06	5.44484e+06	5.79826e+06	6.16361e+06	7.32763e+06	6.69613e+06	3.2701	0.000406765	3.39066
Q9P0K1	7	ADAM22	593240	223962	210021	342408	3.96529e+06	2.481e+06	3.82231e+06	2.82978e+06	3.34265e+06	3.28821e+06	3.26351	0.000128446	3.89128
Q53EL9	6	SEZ6	198288	156947	321970	225735	2.3867e+06	2.07922e+06	1.56823e+06	2.26172e+06	2.35716e+06	2.13061e+06	3.23856	1.79733e-05	4.74537
Q86UN3	5	RTN4RL2	767297	377586	244846	463243	5.2495e+06	4.29946e+06	3.77426e+06	4.04331e+06	4.35784e+06	4.34487e+06	3.22947	9.1196e-05	4.04002
Q9HCU4	3	CELSR2	155435	129134	146537	143702	1.10253e+06	1.31526e+06	1.60367e+06	1.33685e+06	1.31863e+06	1.33539e+06	3.21611	2.62444e-07	6.58096
Q16620	2	NTRK2	0.0001	59116.8	0.0001	19705.6	681026	378622	503954	533488	604626	540343	3.19224	0.0189878	1.72152
A6NGN9	2	IGLON5	70182.4	35864.2	40572	48872.9	583758	299618	532464	281193	462569	431921	3.14366	0.000125716	3.90061
Q92752	8	TNR	32198.9	23319.9	71281.8	42266.9	440842	329882	377339	297635	409531	371046	3.134	0.000123894	3.90695
Q02818	17	NUCB1	834658	398313	1.07726e+06	770077	8.16169e+06	7.73154e+06	3.57739e+06	6.7477e+06	6.8872e+06	6.62111e+06	3.104	0.000301197	3.52115
O94933	2	SLITRK3	0.0001	42176.1	0.0001	14058.7	434571	428394	193139	407685	336991	360156	3.09412	0.019295	1.71456
P23468	12	PTPRD	789361	274104	47354.4	370273	3.43862e+06	2.29312e+06	4.59589e+06	1.98927e+06	3.45369e+06	3.15412e+06	3.09057	0.00595231	2.22531
P22304	6	IDS	249082	0.0001	254123	167735	2.74979e+06	2.00227e+06	1.82316e+06	1.76659e+06	2.30629e+06	2.12962e+06	3.08138	0.126831	0.896775
P11362	4	FGFR1	341791	129802	118071	196555	2.06213e+06	1.0796e+06	1.32886e+06	1.60265e+06	1.92977e+06	1.6006e+06	3.02561	0.000303113	3.5184
Q7Z7M0	16	MEGF8	1.17058e+06	951362	490187	870711	8.62018e+06	6.71311e+06	5.81881e+06	6.26692e+06	7.98755e+06	7.08132e+06	3.02375	5.89407e-05	4.22958
Q06481	14	APLP2	1.37702e+06	492361	923965	931116	9.08108e+06	7.89738e+06	5.02562e+06	6.90811e+06	8.40282e+06	7.463e+06	3.00272	0.000167	3.77728
P43121	11	MCAM	933147	446894	648244	676095	7.41041e+06	3.94187e+06	5.43465e+06	3.8607e+06	6.13837e+06	5.3572e+06	2.98618	9.9939e-05	4.00026
Q08174	10	PCDH1	684008	171337	185616	346987	3.07883e+06	2.13484e+06	3.32628e+06	2.10375e+06	3.07973e+06	2.74469e+06	2.98369	0.000675766	3.1702
P63010	8	AP2B1	303117	54031.7	158122	171757	1.21002e+06	1.06469e+06	1.95452e+06	945984	1.61438e+06	1.35792e+06	2.98296	0.00148449	2.82842
Q8NBJ4	6	GOLM1	474603	92133.9	98518.1	221752	2.09601e+06	1.70734e+06	2.04423e+06	1.18644e+06	1.71283e+06	1.74937e+06	2.97982	0.00127165	2.89563
P14136	33	GFAP	63469.8	66293.7	131054	86939.3	1.39422e+06	956428	1.19638e+06	698612	1.44292e+06	1.13771e+06	2.97	4.4839e-05	4.34834
P16870	14	CPE	4.13662e+06	2.74391e+06	3.2119e+06	3.36414e+06	3.55499e+07	2.85465e+07	1.12913e+07	2.83835e+07	2.53366e+07	2.58215e+07	2.94026	0.000379141	3.4212
Q9BRK5	7	SDF4	362386	104624	200961	222657	1.83805e+06	1.9169e+06	993089	1.90113e+06	1.77446e+06	1.68473e+06	2.91962	0.000491182	3.30876
P08253	13	MMP2	714184	526266	424324	554925	4.5701e+06	4.30453e+06	3.15699e+06	4.4555e+06	4.39845e+06	4.17711e+06	2.91214	7.63971e-06	5.11692
P12259	28	F5	1.02107e+06	1.2779e+06	873032	1.05733e+06	9.81118e+06	8.77812e+06	2.87811e+06	1.02424e+07	7.88536e+06	7.91904e+06	2.90489	0.000982705	3.00758
Q9BQT9	3	CLSTN3	51402.7	31150	0.0001	27517.6	331355	333436	231156	325083	314058	307017	2.89493	0.123778	0.907358
Q9NY72	3	SCN3B	138933	53934.2	0.0001	64289.2	713831	694883	629511	773926	768308	716092	2.89253	0.123822	0.907203
Q9NY97	3	B3GNT2	60656.7	0.0001	0.0001	20218.9	601058	327986	487729	360182	464299	448251	2.88557	0.0201004	1.6968
Q8IW52	5	SLITRK4	687791	344000	110623	380805	2.78825e+06	2.18908e+06	2.6058e+06	2.9118e+06	3.50542e+06	2.80007e+06	2.87834	0.00144459	2.84025
Q02487	4	DSC2	85713.1	68292.5	25279.5	59761.7	525301	352058	475766	430195	395781	435820	2.86644	0.000347067	3.45959
Q8N126	5	CADM3	827764	338350	18581.2	394898	2.9037e+06	2.35575e+06	3.30142e+06	2.88652e+06	2.92693e+06	2.87486e+06	2.86394	0.0156699	1.80493
P01210	5	PENK	1.91331e+06	812299	1.21336e+06	1.31299e+06	1.07261e+07	9.02998e+06	1.02216e+07	7.82166e+06	9.81811e+06	9.52349e+06	2.85863	4.55766e-05	4.34126
P21802	4	FGFR2	551764	130966	0.0001	227577	2.70083e+06	1.29215e+06	3.64228e+06	1.42334e+06	3.11599e+06	2.43492e+06	2.83448	0.127999	0.892793
Q9Y646	7	CPQ	240149	194192	562206	332183	2.84361e+06	2.13542e+06	1.48257e+06	2.48744e+06	2.77496e+06	2.3448e+06	2.81942	0.000379519	3.42077
Q9NYQ8	24	FAT2	46103.1	73723.1	630860	250229	2.64093e+06	1.69457e+06	911589	1.52127e+06	2.05901e+06	1.76547e+06	2.81874	0.00683967	2.16496
Q99574	14	SERPINI1	5.22066e+06	2.63986e+06	1.26496e+06	3.04183e+06	2.66585e+07	2.48528e+07	9.40885e+06	2.53329e+07	2.08537e+07	2.14213e+07	2.81604	0.0020585	2.68645
P10586	10	PTPRF	487196	295899	52702.5	278599	2.45134e+06	1.35681e+06	2.3643e+06	1.62501e+06	1.95934e+06	1.95136e+06	2.80822	0.00449317	2.34745
Q9Y5I4	4	PCDHAC2	178661	91663.2	71105.6	113810	949428	665030	819193	642876	796446	774594	2.76681	0.000109573	3.96029
Q12841	3	FSTL1	517519	136261	184245	279342	2.23408e+06	1.65632e+06	1.66276e+06	1.96052e+06	1.98124e+06	1.89898e+06	2.76512	0.000482387	3.3166
P26992	5	CNTFR	776600	125735	128008	343447	2.93489e+06	1.76085e+06	2.81608e+06	1.62496e+06	2.51391e+06	2.33014e+06	2.76225	0.00286984	2.54214
O95206	4	PCDH8	238313	106214	111731	152086	980342	939705	1.47007e+06	789781	963508	1.02868e+06	2.75784	0.000159071	3.79841
O43567	2	RNF13	24272.1	0.0001	32230.4	18834.2	220529	108302	255834	78766.9	288331	190353	2.75228	0.131625	0.880662
P08294	7	SOD3	2.22994e+06	1.16372e+06	1.85462e+06	1.74943e+06	1.7624e+07	1.13625e+07	6.27178e+06	1.11814e+07	1.24916e+07	1.17863e+07	2.75215	0.000366359	3.43609
Q92859	22	NEO1	3.27913e+06	1.42363e+06	865273	1.85601e+06	1.4625e+07	9.16546e+06	1.55134e+07	9.97047e+06	1.30783e+07	1.24705e+07	2.74825	0.000661791	3.17928
Q9Y4L1	3	HYOU1	111224	0.0001	115067	75430.3	892198	563453	882766	649814	799701	757587	2.74323	0.132433	0.878005
P07942	5	LAMB1	97129.8	42278.3	50678.8	63362.3	465886	388289	485759	392926	387777	424127	2.7428	5.7097e-05	4.24339
Q16568	2	CARTPT	382562	136180	110580	209774	821397	1.33315e+06	2.20991e+06	1.3579e+06	1.285e+06	1.40147e+06	2.74003	0.00121512	2.91538
P23470	7	PTPRG	786024	753240	576979	705414	4.75166e+06	3.48894e+06	5.0174e+06	4.7468e+06	5.54842e+06	4.71064e+06	2.73938	5.24014e-06	5.28066
Q9UBX5	3	FBLN5	200149	88951.4	312232	200444	1.5231e+06	1.22494e+06	1.22513e+06	1.03937e+06	1.67808e+06	1.33813e+06	2.73894	0.000464214	3.33328
Q9BXJ0	2	C1QTNF5	68150.8	40286.6	0.0001	36145.8	519956	412721	198165	324830	345216	360177	2.73185	0.130365	0.884839
P04066	7	FUCA1	365240	299456	173064	279253	2.2442e+06	1.7401e+06	1.47546e+06	1.85342e+06	1.93733e+06	1.8501e+06	2.72796	4.85541e-05	4.31377
P55283	4	CDH4	246361	108321	0.0001	118227	1.12185e+06	908777	1.66588e+06	1.02553e+06	1.13879e+06	1.17216e+06	2.72458	0.131581	0.880806
Q8N3T6	5	TMEM132C	50789.5	0.0001	0.0001	16929.8	364162	268581	380446	312747	337956	332778	2.71196	0.0205358	1.68749
P36222	13	CHI3L1	5.6208e+06	2.38117e+06	1.60756e+06	3.20317e+06	1.84789e+07	1.13957e+07	4.33095e+07	9.50396e+06	2.21777e+07	2.09731e+07	2.71097	0.00580095	2.2365
P23515	9	OMG	3.6235e+06	2.93142e+06	2.85618e+06	3.13703e+06	2.51003e+07	1.95184e+07	1.79158e+07	1.80069e+07	2.18584e+07	2.048e+07	2.70674	1.63889e-06	5.78545
Q9P2S2	16	NRXN2	1.88595e+06	533831	521910	980564	7.82434e+06	5.61095e+06	6.98184e+06	5.09419e+06	6.41399e+06	6.38506e+06	2.70302	0.00074304	3.12899
Q9ULB1	21	NRXN1	3.709e+06	1.46522e+06	754569	1.97626e+06	1.40555e+07	1.15467e+07	1.39263e+07	1.12452e+07	1.32729e+07	1.28093e+07	2.69635	0.000923755	3.03444
Q06418	2	TYRO3	95689.5	61346.5	77848.8	78294.9	337502	413394	849160	319061	613241	506472	2.69349	0.000492211	3.30785
P07711	7	CTSL	736215	675923	938820	783652	6.62821e+06	5.58215e+06	3.25282e+06	4.53324e+06	5.17726e+06	5.03474e+06	2.68363	4.26575e-05	4.37
Q99969	2	RARRES2	0.0001	0.0001	339826	113275	2.3763e+06	2.44514e+06	1.08151e+06	2.94421e+06	2.01638e+06	2.17271e+06	2.67663	0.0218499	1.66055
P18065	4	IGFBP2	632540	199394	557375	463103	2.85884e+06	2.85506e+06	2.97907e+06	3.00203e+06	3.0335e+06	2.9457e+06	2.6692	0.000325639	3.48726
Q08380	12	LGALS3BP	6.28014e+06	4.52542e+06	3.96147e+06	4.92234e+06	3.79985e+07	3.1212e+07	2.15681e+07	3.12065e+07	3.22021e+07	3.08374e+07	2.64727	2.52972e-05	4.59693
O94856	17	NFASC	4.20157e+06	2.43457e+06	1.44456e+06	2.69356e+06	1.68924e+07	1.42036e+07	1.95418e+07	1.64337e+07	1.65394e+07	1.67222e+07	2.63417	0.000184284	3.73451
Q8WZA1	10	POMGNT1	836839	224528	93639.3	385002	2.73336e+06	1.53262e+06	3.09081e+06	1.57696e+06	2.99288e+06	2.38533e+06	2.63125	0.00535068	2.27159
Q9Y4C0	25	NRXN3	1.05559e+07	5.04788e+06	3.7958e+06	6.46654e+06	4.64279e+07	4.02641e+07	3.93982e+07	3.55155e+07	3.87006e+07	4.00613e+07	2.63114	0.000161903	3.79075
P30530	4	AXL	148962	0.0001	0.0001	49654.1	1.00095e+06	734502	1.33663e+06	518136	1.01272e+06	920587	2.62761	0.0216505	1.66453
P07998	2	RNASE1	1.06974e+06	571026	335513	658760	3.66326e+06	2.82848e+06	3.7571e+06	4.26953e+06	5.76527e+06	4.05673e+06	2.62249	0.000596607	3.22431
Q12860	35	CNTN1	2.0215e+07	1.1319e+07	8.09115e+06	1.32084e+07	1.00161e+08	7.13787e+07	7.50248e+07	7.39785e+07	8.60452e+07	8.13176e+07	2.62212	0.000115044	3.93914
Q7Z3B1	7	NEGR1	3.97146e+06	2.43734e+06	1.21293e+06	2.54057e+06	1.8377e+07	1.41707e+07	1.4701e+07	1.34778e+07	1.66613e+07	1.54776e+07	2.60695	0.000341004	3.46724
P23471	19	PTPRZ1	5.12478e+06	3.24629e+06	2.97403e+06	3.7817e+06	2.61243e+07	1.92735e+07	2.56885e+07	1.93474e+07	2.32547e+07	2.27377e+07	2.58798	2.05656e-05	4.68686
P04180	5	LCAT	132152	502980	0.0001	211711	3.60519e+06	2.20026e+06	1.13281e+06	1.23791e+06	1.36894e+06	1.90902e+06	2.5877	0.135389	0.868417
P45877	2	PPIC	214577	188313	76884.7	159925	940646	900069	857068	1.09705e+06	1.00957e+06	960879	2.58696	0.000241865	3.61643
O60462	2	NRP2	39527.2	0.0001	0.0001	13175.7	312838	184210	316714	153680	219624	237413	2.58648	0.0211212	1.67528
O00584	4	RNASET2	491997	510217	1.12281e+06	708341	4.84001e+06	3.74546e+06	3.05566e+06	4.75749e+06	4.73274e+06	4.22627e+06	2.57687	0.000201883	3.6949
P16519	7	PCSK2	257889	39002.3	194441	163777	1.07371e+06	1.17584e+06	716941	518247	1.37904e+06	972755	2.57034	0.00669423	2.1743
Q8IZP7	7	HS6ST3	349382	71670.5	112084	177712	869952	1.01775e+06	1.32907e+06	1.12598e+06	914986	1.05155e+06	2.5649	0.00142695	2.84559
P40189	8	IL6ST	1.34149e+06	595156	390927	775856	5.1386e+06	3.68747e+06	5.65639e+06	3.62971e+06	4.81468e+06	4.58537e+06	2.56318	0.000613255	3.21236
Q14112	5	NID2	327144	0.0001	77677	134940	1.2373e+06	970282	1.41638e+06	1.19236e+06	1.13819e+06	1.1909e+06	2.5567	0.129885	0.886442
P48058	7	GRIA4	733909	546979	264909	515266	4.65284e+06	2.65901e+06	2.63852e+06	2.35142e+06	2.83005e+06	3.02637e+06	2.5542	0.000538197	3.26906
Q24JP5	13	TMEM132A	2.32213e+06	411475	329066	1.02089e+06	5.86223e+06	5.32068e+06	6.654e+06	6.29885e+06	5.8282e+06	5.99279e+06	2.5534	0.00303259	2.51819
O14786	3	NRP1	0.0001	58063.9	148383	68815.5	712426	463314	768094	470307	612780	605384	2.55208	0.133226	0.875411
P05408	4	SCG5	5.93251e+06	3.45964e+06	1.72519e+06	3.70578e+06	2.56531e+07	2.2035e+07	1.91334e+07	1.73239e+07	2.41679e+07	2.16627e+07	2.54736	0.00052088	3.28326
O00451	2	GFRA2	218247	0.0001	0.0001	72749.2	1.21879e+06	828052	1.99156e+06	967112	1.32929e+06	1.26696e+06	2.53734	0.0221279	1.65506
P52799	3	EFNB2	264157	80812.8	428268	257746	1.70963e+06	1.30501e+06	1.52047e+06	1.45038e+06	1.45506e+06	1.48811e+06	2.52946	0.00175243	2.75636
Q9Y287	3	ITM2B	108369	0.0001	264122	124164	1.10532e+06	1.33412e+06	719964	1.2347e+06	897727	1.05836e+06	2.50656	0.136745	0.86409
Q6UXD5	10	SEZ6L2	1.68593e+06	804655	291131	927237	5.22963e+06	4.24568e+06	6.59338e+06	4.1678e+06	6.07992e+06	5.26328e+06	2.50495	0.00248355	2.60493
Q12805	8	EFEMP1	8.09109e+06	4.23986e+06	3.98315e+06	5.43804e+06	3.49533e+07	2.76776e+07	3.1602e+07	2.79554e+07	3.17773e+07	3.07931e+07	2.50145	5.26026e-05	4.27899
Q99674	8	CGREF1	1.05674e+06	313545	115835	495373	2.65606e+06	2.52425e+06	3.92483e+06	2.02279e+06	2.87984e+06	2.80155e+06	2.49964	0.00517088	2.28644
Q9UJA9	10	ENPP5	674117	206949	330680	403915	2.09236e+06	1.46752e+06	3.35127e+06	1.79205e+06	2.64363e+06	2.26937e+06	2.49016	0.00126209	2.89891
O60245	4	PCDH7	97455.2	29066.3	134736	87085.8	468202	486383	472829	505178	505766	487671	2.4854	0.00140908	2.85106
Q16288	3	NTRK3	76232.1	0.0001	66690.7	47640.9	354658	421897	469362	279556	473130	399721	2.48376	0.137688	0.861104
Q13332	19	PTPRS	2.57076e+06	810822	514502	1.2987e+06	7.98467e+06	5.37281e+06	8.78188e+06	5.72249e+06	8.15015e+06	7.2024e+06	2.47141	0.00209907	2.67797
P06865	8	HEXA	235733	129523	758956	374738	2.56458e+06	1.7626e+06	1.62264e+06	2.06828e+06	2.36817e+06	2.07725e+06	2.47072	0.00251291	2.59982
P61916	6	NPC2	4.80569e+06	3.29758e+06	2.35599e+06	3.48642e+06	2.31433e+07	1.78455e+07	1.75109e+07	1.76869e+07	2.02945e+07	1.92962e+07	2.4685	4.43741e-05	4.35287
Q9ULF5	4	SLC39A10	368375	173665	140121	227387	1.26552e+06	1.31692e+06	1.34026e+06	1.19944e+06	1.16423e+06	1.25727e+06	2.46707	0.000166786	3.77784
O94985	25	CLSTN1	2.94525e+07	1.35671e+07	1.21698e+07	1.83965e+07	1.09121e+08	1.01103e+08	9.02252e+07	1.03798e+08	1.03828e+08	1.01615e+08	2.46561	0.000134109	3.87254
P33908	10	MAN1A1	1.26078e+06	703765	622585	862378	5.5654e+06	4.81305e+06	4.48348e+06	4.20472e+06	4.63393e+06	4.74012e+06	2.45853	5.05016e-05	4.2967
Q02246	24	CNTN2	3.64311e+06	3.0249e+06	3.35037e+06	3.33946e+06	2.57373e+07	1.7798e+07	9.45504e+06	1.87367e+07	1.89981e+07	1.8145e+07	2.44189	0.000311186	3.50698
P07858	5	CTSB	95981.9	60829.2	587150	247987	2.04894e+06	1.0848e+06	1.45926e+06	726718	1.38179e+06	1.3403e+06	2.43422	0.00862882	2.06405
P17174	16	GOT1	3.60648e+06	1.97014e+06	1.55889e+06	2.3785e+06	1.45175e+07	1.08236e+07	1.56072e+07	9.81049e+06	1.32536e+07	1.28025e+07	2.4283	0.000204449	3.68941
P39060	7	COL18A1	1.19389e+06	475488	931316	866897	5.7257e+06	3.40556e+06	5.14964e+06	3.99272e+06	5.0097e+06	4.65666e+06	2.42537	0.000333478	3.47693
Q9Y2T3	7	GDA	1.15646e+06	654104	68369.5	626312	3.82903e+06	4.01156e+06	2.5367e+06	2.86151e+06	3.46854e+06	3.34147e+06	2.41553	0.0145392	1.83746
P05060	29	CHGB	6.5397e+07	2.50606e+07	1.51497e+07	3.52025e+07	2.27861e+08	1.38843e+08	2.41446e+08	1.16891e+08	2.10305e+08	1.87069e+08	2.40982	0.00260179	2.58473
O14594	10	NCAN	4.07673e+06	2.16131e+06	1.42001e+06	2.55268e+06	1.40793e+07	1.083e+07	1.66079e+07	1.18118e+07	1.43035e+07	1.35265e+07	2.4057	0.000382012	3.41792
P54756	2	EPHA5	81278.1	48823.1	64050.8	64717.3	313173	298164	312603	289710	496501	342030	2.4019	6.74597e-05	4.17096
Q96ID5	3	IGSF21	315207	177874	77147	190076	900487	929301	1.42153e+06	771344	953034	995140	2.38832	0.00158066	2.80116
A6NLU5	4	VSTM2B	605404	377090	184770	389088	1.88898e+06	1.53633e+06	2.12914e+06	1.88005e+06	2.73462e+06	2.03382e+06	2.38603	0.000809347	3.09187
Q92820	9	GGH	879900	268858	1.0056e+06	718120	5.00556e+06	3.50166e+06	3.03899e+06	3.02312e+06	4.17947e+06	3.74976e+06	2.3845	0.00173196	2.76146
P54764	7	EPHA4	3.8014e+06	1.63906e+06	807229	2.08256e+06	1.0346e+07	8.35952e+06	1.38746e+07	9.70385e+06	1.18449e+07	1.08258e+07	2.37804	0.00187829	2.72624
O00462	6	MANBA	134431	0.0001	0.0001	44810.3	1.06351e+06	638572	422461	529481	835559	697916	2.37619	0.0225882	1.64612
O43505	13	B4GAT1	5.12631e+07	2.67067e+07	1.84923e+07	3.2154e+07	1.62774e+08	1.5599e+08	1.77838e+08	1.54028e+08	1.82339e+08	1.66594e+08	2.37326	0.000235343	3.6283
P80723	3	BASP1	82236.5	52505.6	0.0001	44914	358942	284371	472663	257609	358473	346411	2.36229	0.140025	0.853793
Q5BLP8	2	C4orf48	1.74077e+06	653131	407614	933838	5.79248e+06	3.8308e+06	6.30363e+06	3.33546e+06	4.7398e+06	4.80043e+06	2.36192	0.00218137	2.66127
Q13449	10	LSAMP	1.12451e+07	5.06575e+06	3.9889e+06	6.76657e+06	4.06404e+07	2.83881e+07	4.48923e+07	2.38378e+07	3.61476e+07	3.47813e+07	2.36181	0.000812799	3.09002
Q9BYH1	8	SEZ6L	3.45398e+06	1.58537e+06	1.06471e+06	2.03469e+06	1.12251e+07	8.46777e+06	1.28676e+07	8.75603e+06	1.08475e+07	1.04328e+07	2.35825	0.000696046	3.15736
Q9UBP4	10	DKK3	4.75804e+07	2.184e+07	1.28854e+07	2.74353e+07	1.60521e+08	1.08934e+08	1.77917e+08	1.04357e+08	1.496e+08	1.40266e+08	2.35406	0.00134265	2.87204
O95502	13	NPTXR	1.68389e+07	7.14577e+06	6.32196e+06	1.01022e+07	4.90154e+07	4.8701e+07	5.36215e+07	5.66471e+07	4.8403e+07	5.12776e+07	2.34366	0.000284476	3.54595
P08174	2	CD55	192173	82742.2	223690	166202	1.02856e+06	578619	1.07267e+06	656449	871066	841474	2.33998	0.000942397	3.02577
Q9H8J5	3	MANSC1	243743	46159.1	49032.1	112978	485114	436445	877827	335539	712761	569537	2.33375	0.00646182	2.18965
P35052	4	GPC1	221511	0.0001	105375	108962	1.32401e+06	867739	183443	841538	892587	821862	2.33011	0.148921	0.827043
Q16849	6	PTPRN	1.70102e+06	343328	275024	773123	2.94779e+06	3.21588e+06	6.10811e+06	3.39059e+06	3.72181e+06	3.87684e+06	2.32611	0.00532792	2.27344
Q15223	2	NECTIN1	149214	67185.2	0.0001	72133.2	615918	339663	711307	431802	611123	541962	2.3245	0.140991	0.850809
O75078	3	ADAM11	50779.4	0.0001	137985	62921.6	562379	364108	410510	391739	621577	470063	2.31626	0.138588	0.858274
P02649	24	APOE	3.37401e+08	1.77901e+08	1.91155e+08	2.35486e+08	1.5222e+09	9.08665e+08	1.27896e+09	8.48987e+08	1.29754e+09	1.17127e+09	2.31436	0.000248809	3.60413
P24592	2	IGFBP6	2.0614e+06	1.46231e+06	1.67636e+06	1.73336e+06	1.05324e+07	6.12527e+06	8.47614e+06	7.80095e+06	9.87413e+06	8.56179e+06	2.30434	3.66931e-05	4.43542
P13521	17	SCG2	1.72531e+07	3.99084e+06	4.38794e+06	8.54396e+06	3.43929e+07	3.5356e+07	5.66307e+07	4.25917e+07	3.90195e+07	4.15982e+07	2.28354	0.00259176	2.5864
P61769	4	B2M	6.74332e+07	4.57069e+07	3.53583e+07	4.94995e+07	2.74185e+08	2.24716e+08	2.79686e+08	1.84756e+08	2.40854e+08	2.4084e+08	2.28259	7.96951e-05	4.09857
P09668	4	CTSH	497084	299147	683541	493257	3.37757e+06	2.42967e+06	2.30745e+06	1.78877e+06	2.082e+06	2.39709e+06	2.28087	0.000371599	3.42993
Q9NX62	8	IMPAD1	604986	417366	698213	573522	3.15144e+06	1.99199e+06	2.84414e+06	2.50454e+06	3.4308e+06	2.78458e+06	2.27954	8.40623e-05	4.0754
Q6NW40	4	RGMB	466487	197485	91191.2	251721	1.18228e+06	968110	1.22594e+06	1.28008e+06	1.43977e+06	1.21924e+06	2.27608	0.00239469	2.62075
Q5FWE3	3	PRRT3	480412	229088	47764.3	252422	1.35025e+06	921760	1.76701e+06	843488	1.22299e+06	1.2211e+06	2.27427	0.011036	1.95719
P55286	6	CDH8	251523	0.0001	0.0001	83841	977679	1.14435e+06	1.40349e+06	1.25877e+06	1.27702e+06	1.21226e+06	2.26894	0.0229401	1.6394
Q969H8	2	MYDGF	50030.8	40108.1	75423	55187.3	244320	242545	295980	283808	258105	264951	2.26332	3.32395e-05	4.47835
Q96PX8	6	SLITRK1	3.23906e+06	676195	302809	1.40602e+06	5.44531e+06	5.82029e+06	9.54075e+06	5.01507e+06	7.73749e+06	6.71178e+06	2.25508	0.00924375	2.03415
Q14515	23	SPARCL1	6.31215e+07	2.43268e+07	1.34868e+07	3.3645e+07	1.93556e+08	1.30233e+08	1.81093e+08	1.16881e+08	1.77122e+08	1.59777e+08	2.24759	0.00267584	2.57254
Q8IV08	6	PLD3	453815	257886	786241	499314	2.69734e+06	2.32818e+06	2.19602e+06	2.29187e+06	2.33737e+06	2.37016e+06	2.24696	0.000453484	3.34344
Q9UHI8	2	ADAMTS1	364240	88950.1	0.0001	151063	1.26922e+06	705477	1.48615e+06	378994	1.5202e+06	1.07201e+06	2.24213	0.14339	0.84348
P14314	8	PRKCSH	887609	316399	864879	689629	3.5625e+06	2.99999e+06	4.32121e+06	2.01165e+06	3.40753e+06	3.26057e+06	2.24123	0.00166432	2.77876
Q9UBQ6	3	EXTL2	1.14364e+06	384036	379921	635866	3.53443e+06	1.94628e+06	4.19442e+06	1.89797e+06	3.40854e+06	2.99633e+06	2.2364	0.00312812	2.50472
O14773	6	TPP1	132653	79281.4	1.76299e+06	658307	3.49295e+06	3.31034e+06	1.21239e+06	4.10935e+06	3.35563e+06	3.09613e+06	2.23363	0.0201071	1.69665
Q13231	2	CHIT1	180760	62925.7	47354.4	97013.3	403770	292336	949188	218518	412571	455277	2.23049	0.0115218	1.93848
Q8NCW5	3	NAXE	124089	0.0001	111628	78572.6	506687	352978	679817	574728	643744	551591	2.22654	0.146493	0.834183
O00468	8	AGRN	1.57612e+06	542946	182792	767286	4.04959e+06	2.86307e+06	4.53452e+06	2.86623e+06	3.62838e+06	3.58836e+06	2.22549	0.00716674	2.14468
Q92823	28	NRCAM	3.61701e+07	1.49699e+07	1.03493e+07	2.04965e+07	1.01673e+08	7.95025e+07	1.17127e+08	7.78862e+07	1.01523e+08	9.55424e+07	2.22077	0.00120897	2.91758
Q92932	8	PTPRN2	3.29663e+06	1.18003e+06	408307	1.62832e+06	6.91094e+06	6.86648e+06	1.02635e+07	5.80519e+06	8.03137e+06	7.5755e+06	2.21795	0.00680547	2.16714
Q8TEU8	2	WFIKKN2	431589	231348	215195	292711	1.6771e+06	1.0754e+06	1.64432e+06	1.0761e+06	1.32323e+06	1.35923e+06	2.21524	0.000274179	3.56197
Q14118	9	DAG1	5.12484e+06	2.79173e+06	2.69427e+06	3.53695e+06	1.87057e+07	1.37859e+07	1.5793e+07	1.41454e+07	1.94838e+07	1.63828e+07	2.2116	0.00012274	3.91102
P05067	19	APP	2.22248e+07	1.49281e+07	1.29568e+07	1.67032e+07	8.49636e+07	9.2085e+07	5.13609e+07	8.13953e+07	7.69485e+07	7.73507e+07	2.21129	0.000139338	3.85593
Q96FE7	2	PIK3IP1	1.30872e+06	625675	257335	730577	4.30678e+06	2.80449e+06	3.90497e+06	2.18215e+06	3.7164e+06	3.38296e+06	2.21118	0.00419957	2.3768
Q8TAG5	5	VSTM2A	8.35363e+06	3.12886e+06	1.77324e+06	4.41858e+06	2.02811e+07	1.52213e+07	3.27995e+07	1.21492e+07	2.18226e+07	2.04547e+07	2.21078	0.00564917	2.24802
Q96BZ4	3	PLD4	82828	0.0001	0.0001	27609.3	397499	317441	600749	188216	404026	381586	2.20382	0.0231945	1.63461
Q8IUX7	2	AEBP1	0.0001	44001.2	0.0001	14667.1	143766	236520	264140	222748	144286	202292	2.20083	0.0226578	1.64478
O00391	9	QSOX1	1.09653e+06	978444	263940	779637	3.26621e+06	3.47234e+06	3.55196e+06	3.89732e+06	3.62593e+06	3.56275e+06	2.19212	0.00238097	2.62325
O15394	19	NCAM2	7.35032e+06	2.82792e+06	1.94084e+06	4.03969e+06	2.1902e+07	1.34301e+07	2.24161e+07	1.35944e+07	2.09406e+07	1.84566e+07	2.19182	0.00236248	2.62663
Q8WXD2	19	SCG3	4.70248e+07	1.92628e+07	1.21191e+07	2.61356e+07	1.1946e+08	9.15882e+07	1.55215e+08	9.40577e+07	1.33401e+08	1.18744e+08	2.18377	0.00208202	2.68151
Q92876	8	KLK6	2.84003e+07	1.58856e+07	7.45176e+06	1.72459e+07	1.1011e+08	5.28262e+07	7.498e+07	6.0404e+07	9.04109e+07	7.77463e+07	2.17252	0.00291016	2.53608
P23142	12	FBLN1	1.56023e+07	9.26207e+06	6.97182e+06	1.06121e+07	5.80591e+07	3.96755e+07	4.95056e+07	4.38819e+07	4.75655e+07	4.77375e+07	2.16942	0.000191425	3.718
Q8NI22	2	MCFD2	93359.4	0.0001	0.0001	31119.8	386827	567794	543629	102216	497056	419504	2.16782	0.0241239	1.61755
P13591	22	NCAM1	3.27002e+07	1.61763e+07	1.10748e+07	1.99838e+07	1.04732e+08	7.11802e+07	1.07149e+08	6.64522e+07	9.92343e+07	8.97496e+07	2.16708	0.00105022	2.97872
P19021	19	PAM	1.08548e+07	5.12969e+06	2.25237e+06	6.07896e+06	2.4697e+07	2.13992e+07	3.73574e+07	2.44111e+07	2.84438e+07	2.72617e+07	2.16498	0.00325029	2.48808
P07333	4	CSF1R	1.72687e+06	1.35306e+06	1.14879e+06	1.40957e+06	6.65072e+06	3.77539e+06	9.74643e+06	4.46417e+06	6.94252e+06	6.31584e+06	2.16372	0.000924335	3.03417
Q96GW7	10	BCAN	4.7989e+06	2.62691e+06	1.77619e+06	3.06733e+06	1.3271e+07	1.49963e+07	9.79052e+06	1.30639e+07	1.75946e+07	1.37433e+07	2.16367	0.000722628	3.14109
Q92520	12	FAM3C	2.73136e+07	1.06033e+07	6.65652e+06	1.48578e+07	6.13228e+07	5.4461e+07	9.24901e+07	5.35982e+07	6.90314e+07	6.61807e+07	2.15519	0.00250166	2.60177
Q9NQ79	21	CRTAC1	1.58688e+07	8.5823e+06	6.19048e+06	1.02139e+07	7.68077e+07	2.96832e+07	4.94748e+07	2.76398e+07	4.33825e+07	4.53976e+07	2.15209	0.00332848	2.47775
P55285	5	CDH6	265256	18239.1	194553	159349	930091	525301	810402	541609	733086	708098	2.15176	0.0218375	1.6608
Q6EMK4	6	VASN	1.07341e+06	818869	223411	705231	2.17344e+06	2.34756e+06	5.40521e+06	2.18751e+06	3.52778e+06	3.1283e+06	2.14921	0.00906569	2.0426
P09603	3	CSF1	634107	193006	0.0001	275704	2.51668e+06	1.97214e+06	1.26752e+06	1.35441e+06	1.99716e+06	1.82158e+06	2.13904	0.146178	0.835117
Q9HAT2	7	SIAE	0.0001	96671.6	542601	213091	2.06718e+06	1.82512e+06	459835	1.38148e+06	1.28857e+06	1.40444e+06	2.13549	0.142896	0.844979
O94919	8	ENDOD1	1.32407e+06	325079	1.1347e+06	927948	5.24312e+06	2.31095e+06	5.97501e+06	2.02995e+06	4.82255e+06	4.07632e+06	2.13515	0.0125639	1.90088
P07339	13	CTSD	2.91992e+06	2.50703e+06	1.54635e+07	6.96347e+06	4.08693e+07	3.85349e+07	1.44211e+07	2.79363e+07	3.10521e+07	3.05627e+07	2.1339	0.0111045	1.9545
Q9UHL4	4	DPP7	88698.2	84962.4	325322	166328	1.07666e+06	666101	556996	561648	780794	728440	2.13078	0.00374029	2.42709
P51693	18	APLP1	7.70294e+07	3.13826e+07	2.25612e+07	4.36577e+07	1.97221e+08	1.70593e+08	2.41448e+08	1.54309e+08	1.89385e+08	1.90591e+08	2.12617	0.00137777	2.86082
O15197	2	EPHB6	66997.3	0.0001	51317.3	39438.2	275270	119500	504937	121143	265150	257200	2.12026	0.153138	0.814918
Q15818	9	NPTX1	5.11022e+06	3.82867e+06	2.4835e+06	3.80747e+06	1.73065e+07	1.59513e+07	1.61163e+07	1.65317e+07	1.68485e+07	1.65509e+07	2.12	6.53656e-05	4.18465
O14498	5	ISLR	1.37856e+06	747458	1.07227e+06	1.0661e+06	3.41393e+06	2.37815e+06	9.39643e+06	2.88607e+06	5.08878e+06	4.63267e+06	2.11951	0.00781308	2.10718
P36955	17	SERPINF1	9.33442e+07	6.06233e+07	6.28606e+07	7.2276e+07	3.50658e+08	2.78762e+08	3.05786e+08	2.90583e+08	3.35282e+08	3.12214e+08	2.11095	1.43184e-05	4.84411
P19022	11	CDH2	8.1829e+06	3.52912e+06	3.08242e+06	4.93148e+06	2.08856e+07	1.95373e+07	2.60467e+07	1.75446e+07	2.22823e+07	2.12593e+07	2.108	0.000646828	3.18921
P17900	5	GM2A	1.27123e+07	7.00864e+06	4.73394e+06	8.15163e+06	3.98333e+07	2.88403e+07	4.04652e+07	2.77293e+07	3.73165e+07	3.48369e+07	2.09546	0.000656694	3.18264
P78324	11	SIRPA	7.16337e+06	3.733e+06	3.39098e+06	4.76245e+06	3.07546e+07	1.38175e+07	2.26205e+07	1.19187e+07	2.21575e+07	2.02538e+07	2.08841	0.00241167	2.61768
Q16653	3	MOG	146548	34569.1	0.0001	60372.3	413522	355495	388869	356957	403427	383654	2.08288	0.139047	0.856838
Q16769	7	QPCT	1.45307e+06	1.31326e+06	630504	1.13228e+06	5.24827e+06	3.68021e+06	5.32202e+06	4.46341e+06	5.20931e+06	4.78464e+06	2.07919	0.000430289	3.36624
P98160	17	HSPG2	1.07333e+06	723736	1.28185e+06	1.02631e+06	5.19373e+06	3.52256e+06	4.48789e+06	3.74015e+06	4.69385e+06	4.32764e+06	2.07612	8.72371e-05	4.0593
O00533	33	CHL1	5.26868e+07	2.27313e+07	2.27691e+07	3.27291e+07	1.36082e+08	1.2303e+08	1.67152e+08	1.20311e+08	1.40174e+08	1.3735e+08	2.06921	0.00045588	3.34115
Q9P121	7	NTM	6.61412e+06	3.2551e+06	2.03058e+06	3.9666e+06	1.63593e+07	1.40837e+07	2.37138e+07	1.36165e+07	1.52314e+07	1.66009e+07	2.06529	0.00168119	2.77438
Q9UHG2	6	PCSK1N	9.66405e+06	4.61629e+06	2.21013e+06	5.49682e+06	1.93544e+07	2.85244e+07	2.33763e+07	2.82077e+07	1.55398e+07	2.30005e+07	2.065	0.00390128	2.40879
P04216	4	THY1	1.21834e+07	5.66213e+06	4.54637e+06	7.46398e+06	3.66846e+07	2.2882e+07	3.97045e+07	2.40845e+07	3.27892e+07	3.1229e+07	2.06487	0.0012715	2.89568
O75173	2	ADAMTS4	219258	37818	0.0001	85692.1	570704	542955	462244	571454	524675	534406	2.05574	0.136914	0.863551
Q9BY67	4	CADM1	1.43703e+06	671605	2.13929e+06	1.41597e+06	6.25541e+06	5.18695e+06	6.34911e+06	4.29289e+06	7.347e+06	5.88627e+06	2.05556	0.00157561	2.80255
O43556	4	SGCE	337200	241245	362359	313601	1.37295e+06	1.14907e+06	1.73239e+06	774770	1.48446e+06	1.30273e+06	2.05453	0.000482725	3.3163
O60279	3	SUSD5	252808	72338.9	37442.1	120863	600937	342448	678990	327372	540115	497972	2.04269	0.00993638	2.00277
Q8TCZ2	3	CD99L2	2.80378e+06	779051	662212	1.41501e+06	6.4267e+06	3.65894e+06	1.0135e+07	3.49637e+06	5.28684e+06	5.80077e+06	2.03543	0.0104211	1.98209
Q14982	5	OPCML	3.39713e+06	1.64116e+06	665664	1.90132e+06	8.77817e+06	5.47104e+06	1.12649e+07	5.51241e+06	7.92586e+06	7.79047e+06	2.03471	0.00686482	2.16337
Q9NS98	5	SEMA3G	307736	217007	0.0001	174914	1.28102e+06	949501	1.36414e+06	532846	1.22351e+06	1.0702e+06	2.0282	0.154848	0.810094
O60888	5	CUTA	2.94738e+06	1.47804e+06	3.50568e+06	2.6437e+06	1.44162e+07	7.9238e+06	8.6518e+06	7.87241e+06	1.4992e+07	1.07712e+07	2.02655	0.00200489	2.69791
P23284	7	PPIB	734028	497644	1.71409e+06	981920	5.01583e+06	4.33772e+06	2.35522e+06	4.18389e+06	4.03723e+06	3.98598e+06	2.02126	0.00315695	2.50073
P14543	12	NID1	1.08127e+06	964040	1.28281e+06	1.10937e+06	4.75269e+06	4.55147e+06	4.18375e+06	4.45082e+06	4.53145e+06	4.49404e+06	2.01827	7.39131e-07	6.13128
P69891	8	HBG1	4.93785e+06	4.11013e+06	8.4872e+06	5.84506e+06	9.90912e+06	4.76296e+07	1.14478e+06	4.45868e+07	1.50835e+07	2.36708e+07	2.01782	0.393375	0.405193
Q8IUK5	4	PLXDC1	202821	45587.8	0.0001	82803.1	710698	396246	553780	228187	621393	502061	2.01514	0.144497	0.840142
Q969P0	9	IGSF8	2.426e+06	1.33072e+06	976507	1.57774e+06	7.806e+06	4.80873e+06	7.8705e+06	4.58559e+06	6.69387e+06	6.35294e+06	2.00956	0.00117892	2.92852
P55290	11	CDH13	1.52637e+07	6.13669e+06	5.80829e+06	9.06955e+06	3.44812e+07	3.23098e+07	4.69091e+07	3.14459e+07	3.69805e+07	3.64253e+07	2.00584	0.000974	3.01144
P02766	13	TTR	5.47113e+08	4.5911e+08	7.54389e+08	5.8687e+08	2.98841e+09	2.59654e+09	1.11683e+09	2.64608e+09	2.39967e+09	2.34951e+09	2.00124	0.0019069	2.71967
O94772	2	LY6H	554936	344440	160189	353188	996415	1.5735e+06	2.04871e+06	1.11562e+06	1.33132e+06	1.41311e+06	2.00037	0.00335502	2.47431
Q9HAR2	5	ADGRL3	2.33087e+06	1.11791e+06	774915	1.4079e+06	6.59246e+06	6.15298e+06	7.13219e+06	3.12923e+06	5.14209e+06	5.62979e+06	1.99954	0.00321632	2.49264
Q15582	16	TGFBI	1.8774e+06	1.39408e+06	2.55186e+06	1.94111e+06	7.24506e+06	8.41874e+06	6.24299e+06	8.6221e+06	8.07144e+06	7.72006e+06	1.99173	8.45807e-05	4.07273
P61970	3	NUTF2	329831	298230	627389	418484	825888	1.13982e+06	1.27364e+06	4.23405e+06	829486	1.66058e+06	1.98844	0.0317192	1.49868
Q9UPU3	2	SORCS3	235313	77665.6	0.0001	104326	748109	608153	0.0001	569384	553019	495733	1.98543	0.629314	0.201133
Q15113	6	PCOLCE	2.86191e+06	1.49499e+06	1.72193e+06	2.02627e+06	8.69804e+06	6.77358e+06	8.69336e+06	7.55741e+06	8.31315e+06	8.00711e+06	1.98245	0.000108884	3.96304
Q15904	6	ATP6AP1	3.22402e+06	2.39774e+06	1.5188e+06	2.38019e+06	1.07747e+07	7.80959e+06	6.60903e+06	1.17891e+07	9.97966e+06	9.39243e+06	1.98042	0.000622962	3.20554
Q86UD1	4	OAF	206330	178202	0.0001	128177	780338	708388	517205	847611	930408	756790	1.97679	0.15446	0.811185
Q99435	11	NELL2	1.85628e+07	9.8765e+06	6.48003e+06	1.16398e+07	5.42931e+07	3.63057e+07	5.56818e+07	3.55169e+07	4.70884e+07	4.57772e+07	1.97556	0.00136297	2.86551
P52758	2	RIDA	72105.3	0.0001	38934.7	37013.3	237058	236861	288225	112703	212975	217564	1.97036	0.150718	0.821836
P08571	5	CD14	3.01912e+06	3.17798e+06	3.6837e+06	3.2936e+06	1.68681e+07	8.47502e+06	1.451e+07	9.3788e+06	1.46995e+07	1.27863e+07	1.95686	0.000394636	3.4038
P04156	4	PRNP	2.33724e+06	968225	678225	1.3279e+06	5.78342e+06	4.4826e+06	6.25255e+06	3.88232e+06	5.24074e+06	5.12833e+06	1.94935	0.00231685	2.6351
Q9Y5F6	9	PCDHGC5	494088	237391	571219	434233	1.56273e+06	1.59729e+06	1.77669e+06	1.55954e+06	1.8724e+06	1.67373e+06	1.94653	0.000455625	3.34139
Q9ULZ9	2	MMP17	73820.4	0.0001	0.0001	24606.8	218581	254177	353144	322967	269209	283616	1.94185	0.0238335	1.62281
Q96B86	2	RGMA	157341	92424.1	0.0001	83255.1	520458	486380	456719	441044	493139	479548	1.9411	0.152175	0.817656
O75752	3	B3GALNT1	389062	0.0001	182655	190572	1.17631e+06	741520	1.0896e+06	1.30847e+06	1.13329e+06	1.08984e+06	1.93074	0.153948	0.812626
P05413	3	FABP3	226028	78711.6	221055	175265	445662	732657	809734	706924	617682	662532	1.91845	0.00273901	2.56241
O75503	2	CLN5	40010.7	114715	0.0001	51575.1	373015	276354	55824.2	395537	356901	291526	1.91392	0.157224	0.803481
P41222	9	PTGDS	7.0586e+08	4.06855e+08	2.75389e+08	4.62701e+08	2.04006e+09	1.41135e+09	1.8147e+09	1.35041e+09	1.91987e+09	1.70728e+09	1.88355	0.000976835	3.01018
Q8NFY4	4	SEMA6D	167708	0.0001	0.0001	55902.8	862927	478382	612985	402660	716595	614710	1.87395	0.0246094	1.6089
P00441	6	SOD1	1.92713e+07	1.22626e+07	1.43976e+07	1.53105e+07	6.50913e+07	4.75052e+07	5.99735e+07	4.69643e+07	6.08514e+07	5.60771e+07	1.87289	6.21854e-05	4.20631
P30044	5	PRDX5	2.0658e+07	7.3527e+06	4.34026e+06	1.07836e+07	2.7097e+07	2.9294e+07	6.24135e+07	3.10748e+07	4.73891e+07	3.94537e+07	1.87131	0.0104777	1.97973
P78310	2	CXADR	38436.8	0.0001	54934.4	31123.7	187736	28134.7	283076	0.0001	182708	136331	1.86799	0.655664	0.183319
P22105	9	TNXB	178884	272943	448417	300081	1.30319e+06	1.01083e+06	1.2082e+06	853275	1.07618e+06	1.09033e+06	1.86134	0.000802641	3.09548
O00461	3	GOLIM4	162742	0.0001	0.0001	54247.5	659297	305416	811074	380381	783753	587984	1.85319	0.0249813	1.60239
P12109	18	COL6A1	2.3624e+06	1.95101e+06	1.10152e+07	5.10953e+06	2.28344e+07	1.72802e+07	1.30395e+07	1.89835e+07	2.01511e+07	1.84577e+07	1.85296	0.00907212	2.04229
P10645	18	CHGA	1.39263e+08	4.52988e+07	1.33524e+07	6.59713e+07	2.29931e+08	1.46564e+08	3.96115e+08	1.39559e+08	2.75831e+08	2.376e+08	1.84863	0.0279722	1.55327
Q9Y2S2	4	CRYL1	45546.3	48560	142383	78829.7	66006.9	365121	378489	215982	392953	283710	1.84761	0.0546551	1.26237
Q9UN36	4	NDRG2	296339	177587	206653	226860	1.04407e+06	845418	1.03688e+06	611121	525964	812691	1.84091	0.00111103	2.95428
P01019	17	AGT	1.1941e+08	9.57572e+07	6.23173e+07	9.24948e+07	4.49661e+08	3.21242e+08	1.91807e+08	3.01536e+08	3.90894e+08	3.31028e+08	1.83951	0.00178131	2.74926
P07602	8	PSAP	1.01974e+07	5.37652e+06	1.58586e+07	1.04775e+07	2.035e+07	1.71414e+07	1.07207e+08	1.49379e+07	2.77827e+07	3.74837e+07	1.83897	0.0922465	1.03505
Q9UBR2	3	CTSZ	409265	195669	520228	375054	1.69814e+06	1.29711e+06	1.21941e+06	1.21358e+06	1.28044e+06	1.34174e+06	1.83893	0.00111224	2.9538
Q96KN2	22	CNDP1	8.48745e+07	4.39331e+07	2.10947e+07	4.99674e+07	2.64441e+08	1.09255e+08	1.94828e+08	1.02999e+08	2.17647e+08	1.77834e+08	1.83147	0.0128827	1.88999
P22748	2	CA4	103801	0.0001	0.0001	34600.4	546570	291629	361743	271382	372108	368686	1.82857	0.0245843	1.60934
P16070	3	CD44	2.15851e+06	1.67832e+06	4.91182e+06	2.91622e+06	1.14234e+07	9.07996e+06	9.90139e+06	9.08296e+06	1.20195e+07	1.03014e+07	1.82068	0.00154095	2.81221
O14917	7	PCDH17	0.0001	303374	564719	289364	1.43443e+06	1.69307e+06	853142	1.97542e+06	1.62952e+06	1.51712e+06	1.80541	0.160305	0.795052
Q92673	3	SORL1	0.0001	72659.8	186712	86457.3	870829	513315	206229	412014	257414	451960	1.80117	0.159517	0.797193
P04271	3	S100B	75873.3	86746.6	66339.7	76319.9	330179	301999	221800	208152	262378	264902	1.79533	7.76552e-05	4.10983
Q9NZ53	4	PODXL2	348473	103229	187418	213040	871479	575433	831203	570211	837592	737183	1.7909	0.00337168	2.47215
P43251	7	BTD	3.57632e+06	2.45862e+06	1.59922e+06	2.54472e+06	1.10747e+07	7.39397e+06	6.9744e+06	7.61448e+06	1.09153e+07	8.79458e+06	1.78911	0.00107154	2.96999
P31150	8	GDI1	347840	566466	734199	549502	2.85529e+06	1.33181e+06	1.82703e+06	865916	2.59287e+06	1.89458e+06	1.78569	0.011678	1.93263
Q9UJJ9	3	GNPTG	174480	0.0001	0.0001	58159.9	572917	650535	451613	854943	476955	601393	1.78525	0.0249277	1.60332
P07585	6	DCN	284711	87521.3	604037	325423	1.31578e+06	1.26922e+06	664329	1.24986e+06	1.02054e+06	1.10395e+06	1.76228	0.0163301	1.78701
P55058	14	PLTP	6.08342e+06	5.91106e+06	6.68124e+06	6.22524e+06	1.99242e+07	2.28728e+07	2.25853e+07	2.25668e+07	1.75638e+07	2.11026e+07	1.76122	3.07756e-06	5.51179
P10909	17	CLU	1.27031e+08	1.09962e+08	1.02372e+08	1.13122e+08	3.82775e+08	3.75893e+08	3.73675e+08	4.49028e+08	3.3516e+08	3.83306e+08	1.76062	4.27464e-06	5.3691
P05937	8	CALB1	115166	329153	0.0001	148107	1.2162e+06	474858	589384	537265	916024	746746	1.74902	0.158127	0.800995
P01034	10	CST3	4.69844e+08	2.53399e+08	1.69775e+08	2.97672e+08	1.01283e+09	9.37869e+08	1.15406e+09	8.13743e+08	9.20978e+08	9.67897e+08	1.70113	0.00151979	2.81822
Q9UQM7	2	CAMK2A	480393	387618	419476	429162	1.64535e+06	1.42421e+06	1.16515e+06	1.56139e+06	1.12045e+06	1.38331e+06	1.68853	4.79664e-05	4.31906
P20774	11	OGN	1.34653e+07	6.23461e+06	1.23008e+07	1.06669e+07	3.6085e+07	3.28469e+07	3.874e+07	2.78194e+07	3.55713e+07	3.42125e+07	1.68138	0.00075146	3.12409
P28161	6	GSTM2	615289	535510	945638	698812	1.12851e+06	2.07025e+06	4.46893e+06	1.4849e+06	2.00894e+06	2.23231e+06	1.67556	0.0176191	1.75402
Q16610	12	ECM1	6.73796e+06	3.97816e+06	2.79889e+06	4.505e+06	1.59286e+07	8.733e+06	2.11271e+07	9.33471e+06	1.61672e+07	1.42581e+07	1.66219	0.00762616	2.11769
Q6UX71	8	PLXDC2	2.32372e+06	1.6965e+06	1.68285e+06	1.90102e+06	7.17584e+06	4.26915e+06	6.74064e+06	4.58245e+06	7.16397e+06	5.98641e+06	1.65492	0.000570365	3.24385
P13473	4	LAMP2	4.70667e+06	2.63138e+06	6.83724e+06	4.7251e+06	1.51586e+07	1.16427e+07	1.49995e+07	1.37509e+07	1.83016e+07	1.47707e+07	1.64432	0.00176827	2.75245
Q9Y617	4	PSAT1	281408	99877	81489.6	154258	355559	421276	738100	370554	515531	480204	1.6383	0.00919554	2.03642
P09871	12	C1S	9.34562e+06	1.35859e+07	5.95098e+06	9.62751e+06	3.12865e+07	2.66732e+07	3.28981e+07	2.46641e+07	3.08968e+07	2.92837e+07	1.60486	0.000840582	3.07542
P19320	6	VCAM1	393381	246856	165222	268486	817662	593629	1.35985e+06	520819	759510	810295	1.5936	0.00828307	2.08181
O75787	4	ATP6AP2	0.0001	78720.8	232649	103790	478864	591215	178503	717877	380916	469475	1.59242	0.163374	0.786816
Q9BRK3	2	MXRA8	0.0001	35786.1	73176.1	36320.7	189620	99298.2	228986	120124	182317	164069	1.59048	0.161526	0.791758
Q6UXB8	4	PI16	818908	355737	370192	514946	1.93216e+06	1.5572e+06	1.29081e+06	1.1853e+06	1.77251e+06	1.54759e+06	1.58753	0.0025018	2.60175
O75223	2	GGCT	37390.7	0.0001	32185.1	23191.9	102915	115500	106119	101010	95390.9	104187	1.58252	0.161042	0.793061
P51148	2	RAB5C	1.53467e+06	813867	1.83264e+06	1.39373e+06	3.57323e+06	2.69972e+06	5.7734e+06	3.94601e+06	4.87028e+06	4.17253e+06	1.58198	0.00423135	2.37352
Q9H0R4	2	HDHD2	61874.1	88101.9	140490	96822.1	189712	229456	339926	329813	355932	288968	1.5775	0.003483	2.45805
Q9HC56	3	PCDH9	0.0001	0.0001	154655	51551.7	575833	448351	485823	344676	452410	461419	1.57702	0.0256945	1.59016
Q06828	4	FMOD	630661	92892.4	413904	379152	1.28293e+06	1.35405e+06	317146	1.56092e+06	1.13762e+06	1.13053e+06	1.57615	0.0750808	1.12447
O15240	22	VGF	5.1764e+07	1.85757e+07	5.83789e+06	2.53926e+07	5.89953e+07	7.49387e+07	1.07377e+08	6.63465e+07	7.05191e+07	7.56353e+07	1.57465	0.0248259	1.60509
Q9NRN5	2	OLFML3	42449.7	39239	47932.5	43207	114246	145099	142232	116684	124094	128471	1.5721	8.88154e-06	5.05151
P48637	6	GSS	275691	158227	555355	329758	743104	1.06435e+06	1.16708e+06	982292	924392	976243	1.56583	0.00543381	2.2649
Q13508	4	ART3	1.28725e+06	184266	235578	569030	1.86879e+06	1.25747e+06	1.53868e+06	1.60408e+06	2.04448e+06	1.6627e+06	1.54695	0.0194495	1.71109
P09972	8	ALDOC	1.87128e+06	2.20524e+06	1.23323e+06	1.76992e+06	6.43039e+06	4.22463e+06	6.06592e+06	3.64506e+06	5.40353e+06	5.15391e+06	1.54199	0.00138021	2.86006
Q96S96	7	PEBP4	3.00756e+06	2.14572e+06	1.94648e+06	2.36659e+06	9.65179e+06	5.60694e+06	6.2162e+06	5.13793e+06	7.64973e+06	6.85252e+06	1.53383	0.00108046	2.96639
Q99784	3	OLFM1	139269	0.0001	0.0001	46423	393849	470562	337652	310996	500879	402788	1.53215	0.0258904	1.58686
O43493	4	TGOLN2	417190	136307	427399	326966	1.16195e+06	747639	1.25192e+06	573452	980761	943144	1.52834	0.01462	1.83505
P00746	3	CFD	942139	660441	592805	731795	2.09277e+06	1.34327e+06	3.32666e+06	1.37749e+06	2.23893e+06	2.07582e+06	1.50417	0.00659375	2.18087
P35237	6	SERPINB6	236635	161014	394833	264160	580325	588292	1.05647e+06	457884	1.0452e+06	745636	1.49706	0.012094	1.91743
Q14C87	7	TMEM132D	120448	0.0001	0.0001	40149.2	113216	330780	610858	196103	429889	336169	1.48078	0.0273326	1.56332
Q9Y6R7	15	FCGBP	451251	1.911e+06	1.25714e+06	1.20646e+06	3.69849e+06	4.43112e+06	1.71463e+06	4.10208e+06	2.79759e+06	3.34878e+06	1.47285	0.0271981	1.56546
O94760	7	DDAH1	514975	387835	268600	390470	1.19372e+06	884054	1.18707e+06	874189	1.21832e+06	1.07147e+06	1.45631	0.000935006	3.02919
P27797	11	CALR	3.32516e+06	1.69411e+06	5.93171e+06	3.65033e+06	1.43222e+07	6.50796e+06	1.12566e+07	8.17104e+06	9.75449e+06	1.00025e+07	1.45426	0.0139263	1.85616
P05090	6	APOD	4.73773e+07	4.45178e+07	5.05534e+07	4.74828e+07	1.83066e+08	9.23767e+07	1.57796e+08	8.80189e+07	1.285e+08	1.29952e+08	1.4525	0.00248606	2.60449
Q08554	2	DSC1	118032	0.0001	0.0001	39344.1	232770	0.0001	447842	0.0001	283832	192889	1.44555	0.509258	0.293063
Q03167	4	TGFBR3	96280.5	140781	713453	316838	948272	728080	1.07069e+06	790589	759965	859520	1.43978	0.023548	1.62805
Q9UJZ1	2	STOML2	2.24302e+06	950131	429376	1.20751e+06	3.26688e+06	2.20023e+06	6.72926e+06	1.28191e+06	2.85741e+06	3.26714e+06	1.43599	0.0778607	1.10868
P10451	10	SPP1	5.45105e+07	3.97693e+07	2.98444e+07	4.13747e+07	1.59509e+08	9.07493e+07	1.11169e+08	7.06674e+07	1.23495e+08	1.11118e+08	1.42527	0.00463616	2.33384
P02792	6	FTL	1.19152e+06	948546	2.28442e+06	1.47483e+06	720119	1.62535e+06	1.00711e+07	1.50901e+06	5.72779e+06	3.93067e+06	1.41423	0.397993	0.400125
Q9P2E7	3	PCDH10	93442.8	91239.4	0.0001	61560.7	247821	193286	290991	248383	246662	245429	1.41026	0.169329	0.77127
Q96DG6	4	CMBL	188604	187897	816523	397674	213289	1.44763e+06	1.48107e+06	1.24753e+06	871033	1.05211e+06	1.40362	0.13476	0.870438
P13611	9	VCAN	1.69701e+06	1.40676e+06	652555	1.25211e+06	3.92668e+06	3.28947e+06	2.62153e+06	3.16643e+06	3.46731e+06	3.29429e+06	1.3956	0.00416329	2.38056
P22352	4	GPX3	2.66379e+06	2.16175e+06	1.18086e+06	2.00213e+06	6.91639e+06	4.84476e+06	4.33867e+06	4.18031e+06	5.43028e+06	5.14208e+06	1.36081	0.00386186	2.4132
P29120	2	PCSK1	91507.2	0.0001	0.0001	30502.4	119164	189871	244767	215894	380043	229948	1.32935	0.0271699	1.56591
P62987	4	UBA52	3.0506e+07	1.97788e+07	3.47014e+07	2.83287e+07	7.02509e+07	6.05532e+07	9.76135e+07	5.72757e+07	6.96857e+07	7.10758e+07	1.32709	0.0018225	2.73933
P09104	12	ENO2	3.62215e+06	6.57826e+06	3.89768e+06	4.69936e+06	8.7769e+06	1.44562e+07	7.86595e+06	1.73797e+07	1.00645e+07	1.17086e+07	1.31704	0.00991449	2.00373
P43487	2	RANBP1	29256.2	74542.3	169349	91049.1	125473	296079	154820	317825	239672	226774	1.31654	0.049398	1.30629
Q12907	10	LMAN2	3.49587e+06	1.2697e+06	4.99402e+06	3.25319e+06	8.12556e+06	7.75893e+06	9.22556e+06	5.92532e+06	9.15832e+06	8.03874e+06	1.30511	0.017131	1.76622
Q9P0L0	2	VAPA	0.0001	0.0001	99796.2	33265.4	257344	218383	238007	244689	266334	244951	1.29544	0.0267688	1.57237
Q9GZP4	2	PITHD1	205011	88915.5	262003	185310	380840	329873	609521	523723	429391	454670	1.29488	0.0134708	1.87061
P40925	11	MDH1	3.41446e+06	3.04992e+06	5.14097e+06	3.86845e+06	8.66221e+06	9.07125e+06	9.84899e+06	9.98935e+06	9.31973e+06	9.37831e+06	1.27757	0.000286098	3.54349
P07108	3	DBI	2.68762e+06	1.27302e+06	1.18202e+06	1.71422e+06	3.73631e+06	3.45855e+06	5.85108e+06	3.0381e+06	4.56861e+06	4.13053e+06	1.26878	0.00924741	2.03398
P07686	5	HEXB	66216.3	1.05654e+06	537011	553255	1.46032e+06	1.34703e+06	1.11303e+06	1.56934e+06	1.16271e+06	1.33049e+06	1.26594	0.0673781	1.17148
P05452	7	CLEC3B	9.80214e+06	7.0019e+06	3.34287e+06	6.71564e+06	1.56314e+07	1.39199e+07	1.46599e+07	1.67409e+07	1.96067e+07	1.61117e+07	1.26252	0.0078375	2.10582
P13598	2	ICAM2	154469	59820.4	88496.6	100929	284430	74264.4	334472	207629	290604	238280	1.23932	0.0971208	1.01269
P00736	9	C1R	5.7399e+06	9.56902e+06	3.81046e+06	6.37313e+06	1.68499e+07	1.21014e+07	1.51519e+07	1.38087e+07	1.67882e+07	1.494e+07	1.22911	0.00496879	2.30375
P02751	54	FN1	6.56717e+07	4.89414e+07	4.5289e+07	5.33007e+07	1.38883e+08	9.94003e+07	1.35523e+08	1.00311e+08	1.32934e+08	1.2141e+08	1.18767	0.00072573	3.13923
P15311	4	EZR	0.0001	34116.2	241091	91735.8	102765	592910	316596	342675	203159	311621	1.17927	0.166571	0.778401
Q9HC38	3	GLOD4	136034	223168	516762	291988	426695	835952	716503	655832	618006	650598	1.15586	0.0273266	1.56341
P08637	2	FCGR3A	199811	263335	274619	245922	701858	390802	564577	416619	653681	545507	1.1494	0.00410508	2.38668
P02461	3	COL3A1	401738	231589	95207.9	242845	558218	642162	735669	169079	578454	536716	1.14412	0.12169	0.914744
Q9Y5Y7	5	LYVE1	1.82323e+06	1.11876e+06	2.62915e+06	1.85705e+06	4.66238e+06	2.89475e+06	5.66885e+06	2.93191e+06	4.34727e+06	4.10103e+06	1.14298	0.0179562	1.74579
P07451	4	CA3	56113.3	101812	767641	308522	0.0001	1.03002e+06	0.0001	706954	289907	405377	1.13085	0.336234	0.473359
P30740	9	SERPINB1	426568	235754	1.45791e+06	706743	524229	2.059e+06	1.60691e+06	2.09624e+06	1.44487e+06	1.54625e+06	1.12951	0.110007	0.958581
P55786	8	NPEPPS	179754	312724	736086	409522	711262	888672	994619	931346	947015	894583	1.12727	0.0225274	1.64729
P24043	3	LAMA2	1.33182e+06	1.64885e+06	949262	1.30998e+06	2.82652e+06	2.52394e+06	2.38289e+06	2.94092e+06	3.38974e+06	2.8128e+06	1.10247	0.0015767	2.80225
P26038	11	MSN	465336	434391	1.9384e+06	946042	1.31573e+06	2.01697e+06	2.34451e+06	2.18467e+06	2.13583e+06	1.99954e+06	1.07969	0.0414932	1.38202
P55083	2	MFAP4	393739	252726	2.74232e+06	1.12959e+06	3.29895e+06	817032	2.70851e+06	2.08991e+06	2.97524e+06	2.37793e+06	1.0739	0.10735	0.969198
P22061	5	PCMT1	538225	633090	1.48165e+06	884323	1.94381e+06	2.02022e+06	1.92642e+06	1.41364e+06	1.91134e+06	1.84309e+06	1.05948	0.0146597	1.83387
P02452	7	COL1A1	955574	429363	1.25731e+06	880749	1.5916e+06	1.85206e+06	2.21345e+06	1.69727e+06	1.68587e+06	1.80805e+06	1.03763	0.0173485	1.76074
P02794	6	FTH1	1.8472e+06	1.17038e+06	3.91424e+06	2.31061e+06	1.77331e+06	2.92178e+06	1.11155e+07	3.07677e+06	4.76465e+06	4.73039e+06	1.03369	0.237325	0.624657
Q10471	6	GALNT2	200328	139841	1.64588e+06	662017	1.47696e+06	1.04618e+06	1.02466e+06	1.04971e+06	2.16733e+06	1.35297e+06	1.03119	0.0744243	1.12829
O95967	2	EFEMP2	0.0001	0.0001	140867	46955.8	364863	222285	351595	211553	254557	280970	0.996081	0.0285439	1.54449
P09960	2	LTA4H	68326.5	67428	231196	122317	178445	301720	247916	288004	200692	243355	0.992441	0.0412978	1.38407
Q99523	2	SORT1	0.0001	41954.1	147084	63012.8	288443	162624	101692	134864	251125	187749	0.99013	0.178067	0.749416
P60174	13	TPI1	8.05547e+06	7.07316e+06	1.42114e+07	9.78e+06	9.97063e+06	2.25656e+07	2.31816e+07	2.34147e+07	1.73039e+07	1.92873e+07	0.979744	0.0440896	1.35566
P10643	11	C7	1.02198e+07	1.0333e+07	8.52955e+06	9.69412e+06	2.46108e+07	1.36106e+07	1.99282e+07	1.55922e+07	2.13163e+07	1.90116e+07	0.971698	0.00476593	2.32185
P18669	7	PGAM1	1.76517e+06	1.1632e+06	2.72965e+06	1.88601e+06	1.71155e+06	4.5488e+06	5.18415e+06	3.3041e+06	3.63444e+06	3.67661e+06	0.963041	0.0787589	1.1037
Q9NS85	2	CA10	221040	128984	0.0001	116675	219648	627359	0.0001	305121	209240	272274	0.959533	0.68597	0.163695
P0C0L4	4	C4A	2.63291e+06	3.63524e+06	2.75422e+06	3.00745e+06	7.17745e+06	5.70175e+06	5.45157e+06	5.1826e+06	5.71803e+06	5.84628e+06	0.958976	0.000695035	3.15799
Q99536	5	VAT1	97848.9	61413.6	886447	348570	0.0001	651180	1.07237e+06	541742	433838	539826	0.952976	0.613686	0.212054
Q13228	18	SELENBP1	7.73847e+06	6.44746e+06	1.40264e+07	9.40412e+06	1.09294e+07	2.15058e+07	2.00128e+07	2.25273e+07	1.57628e+07	1.81476e+07	0.948416	0.0328549	1.4834
P52565	3	ARHGDIA	176344	178386	826261	393664	433890	895255	835393	1.02274e+06	587190	754894	0.939309	0.0834035	1.07882
P06396	26	GSN	1.10208e+08	1.07532e+08	1.30498e+08	1.16079e+08	2.44001e+08	1.93897e+08	2.34202e+08	1.99107e+08	2.38384e+08	2.21918e+08	0.934914	0.000170653	3.76789
O43598	3	DNPH1	137049	148466	238958	174824	138882	498445	261859	355533	414927	333929	0.933638	0.118315	0.926959
P14550	4	AKR1A1	135871	60972.5	191002	129282	93330.5	199285	348336	312753	268857	244512	0.919385	0.157786	0.801931
P00505	3	GOT2	141329	107335	308957	185874	364846	318313	310086	354994	406308	350909	0.916777	0.0221827	1.65398
P60983	2	GMFB	73269.4	0.0001	113093	62120.8	139296	185870	231093	142265	0.0001	139705	0.906199	0.682498	0.165898
P30086	9	PEBP1	1.05841e+07	7.81182e+06	1.01928e+07	9.52955e+06	1.61255e+07	1.84054e+07	1.83443e+07	1.77736e+07	1.77061e+07	1.7671e+07	0.890902	0.000184015	3.73515
P61088	4	UBE2N	59276.7	87911.1	538366	228518	60605.9	495176	467082	606065	488555	423497	0.890045	0.298415	0.52518
Q13510	5	ASAH1	87212.6	66944.2	1.6477e+06	600620	1.55911e+06	956999	903762	1.03969e+06	1.07453e+06	1.10682e+06	0.881895	0.0757841	1.12042
P54727	3	RAD23B	209412	83450.2	376959	223274	233055	405923	605309	398375	409886	410510	0.878601	0.0989715	1.00449
P07195	12	LDHB	1.33425e+07	8.94227e+06	9.77444e+06	1.06864e+07	1.73346e+07	2.04657e+07	2.71416e+07	1.40151e+07	1.92276e+07	1.96369e+07	0.877792	0.012104	1.91707
Q16706	3	MAN2A1	178834	0.0001	57579.8	78804.4	207833	253122	246452	203167	170728	216261	0.871459	0.180495	0.743536
Q14019	5	COTL1	572975	671693	1.01154e+06	752070	653289	1.47319e+06	2.15263e+06	1.22318e+06	1.36693e+06	1.37384e+06	0.86928	0.0966463	1.01481
Q14165	6	MLEC	93458.9	126942	1.74481e+06	655071	1.37423e+06	781554	1.17714e+06	1.09785e+06	1.4959e+06	1.18534e+06	0.855574	0.0837675	1.07692
Q9Y279	2	VSIG4	192232	71490.1	504310	256011	554219	276217	596396	240565	622261	457932	0.838928	0.157244	0.803427
Q13740	8	ALCAM	2.82756e+06	1.31739e+06	7.84245e+06	3.9958e+06	8.87114e+06	6.16003e+06	8.38339e+06	5.54941e+06	6.76403e+06	7.1456e+06	0.838571	0.0820359	1.086
P04070	3	PROC	172577	219432	294095	228701	332808	344100	238875	801580	326394	408751	0.837759	0.131281	0.881798
Q9NZ08	2	ERAP1	0.0001	0.0001	51061.1	17020.4	66625.4	130358	86406.6	97388.6	74449.5	91045.7	0.834365	0.0291837	1.53486
P49773	2	HINT1	124206	0.0001	467184	197130	0.0001	1.23068e+06	424594	334988	113638	420779	0.830881	0.696664	0.156976
Q5JZY3	2	EPHA10	121250	0.0001	84182.6	68477.6	130884	127366	363371	108597	0.0001	146044	0.829659	0.693852	0.158733
Q15631	3	TSN	35871.6	104593	393103	177856	97384.2	374457	366602	476826	261450	315344	0.826217	0.20459	0.689115
Q9H8L6	3	MMRN2	578389	0.0001	0.0001	192796	1.19723e+06	696877	1.24166e+06	1.05258e+06	925301	1.02273e+06	0.822314	0.0296417	1.5281
P36871	6	PGM1	465056	172456	475210	370908	463180	898427	505553	675186	726896	653848	0.817896	0.0732254	1.13534
P02747	4	C1QC	1.74898e+06	3.02467e+06	980138	1.91793e+06	3.71226e+06	3.00596e+06	4.2219e+06	2.56117e+06	3.40144e+06	3.38055e+06	0.817706	0.0476681	1.32177
P04080	2	CSTB	1.10922e+06	779712	2.45139e+06	1.44677e+06	1.23854e+06	2.59928e+06	4.06156e+06	2.62495e+06	2.16332e+06	2.53753e+06	0.810586	0.137067	0.863067
Q16531	2	DDB1	64695.4	0.0001	118769	61154.8	180933	147851	177909	133078	162145	160383	0.806023	0.187353	0.727339
P68036	2	UBE2L3	4.4081e+06	4.26591e+06	2.23175e+06	3.63525e+06	5.82022e+06	5.77301e+06	6.67811e+06	7.15376e+06	6.29487e+06	6.34399e+06	0.803335	0.0127524	1.89441
Q9UD71	2	PPP1R1B	177908	81906.1	234477	164764	0.0001	244716	313714	333494	257257	229836	0.802137	0.546028	0.262785
P55287	5	CDH11	0.0001	0.0001	286350	95449.9	594664	415438	539208	339078	607398	499157	0.801716	0.0296561	1.52789
Q04828	2	AKR1C1	51674.6	0.0001	441033	164236	70881.1	581207	295083	396980	781770	425184	0.787357	0.18294	0.737692
P49908	3	SELENOP	1.4377e+06	981593	475167	964821	1.53859e+06	1.46524e+06	2.51134e+06	1.38371e+06	1.42254e+06	1.66428e+06	0.786569	0.0699828	1.15501
Q9H299	2	SH3BGRL3	296196	96503.9	419849	270849	303034	570642	570097	352776	538376	466985	0.785885	0.116338	0.934278
Q96FJ2	2	DYNLL2	597586	480940	1.26179e+06	780105	1.06973e+06	1.45822e+06	1.68315e+06	1.20249e+06	1.30803e+06	1.34432e+06	0.78514	0.0396132	1.40216
P54289	22	CACNA2D1	2.83709e+07	1.95057e+07	2.4212e+07	2.40296e+07	4.39304e+07	3.54086e+07	5.35938e+07	3.1835e+07	4.01587e+07	4.09853e+07	0.770297	0.0102451	1.98948
Q99983	7	OMD	578194	529934	8.57979e+06	3.22931e+06	7.13356e+06	4.7749e+06	4.38876e+06	5.60076e+06	5.5395e+06	5.4875e+06	0.764924	0.0899802	1.04585
P02746	4	C1QB	4.14341e+06	5.50799e+06	1.54305e+06	3.73149e+06	6.93969e+06	6.00732e+06	7.08243e+06	5.48297e+06	6.14264e+06	6.33101e+06	0.762686	0.0640912	1.1932
P23435	2	CBLN1	68572.9	104472	152482	108509	254347	153650	106164	0.0001	220714	146975	0.759686	0.53561	0.271151
P62937	5	PPIA	4.42615e+06	5.03626e+06	1.16043e+07	7.02223e+06	5.94135e+06	1.41231e+07	1.17152e+07	1.74242e+07	1.01788e+07	1.18765e+07	0.758113	0.137432	0.861912
Q13421	4	MSLN	784169	0.0001	800499	528223	1.46963e+06	1.34213e+06	923043	1.43103e+06	1.49887e+06	1.33294e+06	0.750432	0.194576	0.71091
P29401	18	TKT	6.56885e+06	7.26629e+06	1.46035e+07	9.47956e+06	1.37189e+07	2.04425e+07	1.14529e+07	1.73093e+07	1.5767e+07	1.57381e+07	0.731373	0.0494764	1.3056
P10599	2	TXN	2.69797e+06	1.61669e+06	4.55325e+06	2.95597e+06	3.441e+06	4.98163e+06	6.37471e+06	5.31487e+06	4.34582e+06	4.89161e+06	0.726677	0.0690592	1.16078
P61626	2	LYZ	880658	1.09031e+06	844908	938626	1.70253e+06	1.34263e+06	1.67187e+06	1.33085e+06	1.61904e+06	1.53338e+06	0.708097	0.00181404	2.74135
P00390	3	GSR	169093	150296	785446	368279	417497	542970	739959	560535	718594	595911	0.694299	0.113316	0.945709
P04075	14	ALDOA	7.28069e+06	6.97739e+06	1.23318e+07	8.86329e+06	1.40503e+07	1.43203e+07	1.71525e+07	1.24488e+07	1.35776e+07	1.43099e+07	0.691101	0.0150678	1.82195
P05155	15	SERPING1	4.82238e+07	5.00975e+07	3.51694e+07	4.44969e+07	7.70284e+07	6.6046e+07	7.8479e+07	6.18274e+07	7.51986e+07	7.17159e+07	0.688588	0.00331205	2.4799
P13639	3	EEF2	43410.9	0.0001	178898	74103	0.0001	121321	258157	194572	141858	143181	0.687207	0.680327	0.167282
P15121	4	AKR1B1	94818.7	128618	522315	248584	156132	503820	627497	198334	506748	398506	0.680869	0.288979	0.539134
P21266	6	GSTM3	404706	1.01062e+06	2.4813e+06	1.29888e+06	622706	2.24058e+06	3.70321e+06	1.62411e+06	2.18599e+06	2.07532e+06	0.67607	0.333563	0.476823
O75368	4	SH3BGRL	836105	601297	1.29432e+06	910573	856571	1.59244e+06	1.65298e+06	1.77997e+06	1.34894e+06	1.44618e+06	0.667403	0.0903823	1.04392
Q08431	2	MFGE8	166248	0.0001	259846	142031	405836	233375	268523	386813	379731	334856	0.652368	0.195852	0.708071
P29762	9	CRABP1	2.02617e+06	3.83854e+06	9.42126e+06	5.09532e+06	2.72802e+06	9.64232e+06	1.46829e+07	7.53233e+06	5.25014e+06	7.96713e+06	0.644887	0.360477	0.443123
Q9NY47	2	CACNA2D2	0.0001	0.0001	39377.6	13125.9	92400.3	36361.1	62918.4	43167	72139.4	61397.3	0.640799	0.030514	1.5155
P28070	2	PSMB4	123658	158512	318070	200080	204216	355419	0.0001	375814	0.0001	187090	0.640121	0.292003	0.534612
Q04760	4	GLO1	722708	764277	2.04267e+06	1.17655e+06	1.31502e+06	2.14563e+06	1.93853e+06	1.77558e+06	1.97641e+06	1.83023e+06	0.637464	0.0884986	1.05306
P07225	9	PROS1	5.09618e+06	6.65057e+06	5.10156e+06	5.6161e+06	1.01088e+07	9.87646e+06	6.60542e+06	7.92974e+06	9.04855e+06	8.71379e+06	0.633732	0.0123701	1.90763
P02745	3	C1QA	2.26474e+06	3.21679e+06	1.30983e+06	2.26379e+06	2.9444e+06	3.45848e+06	3.87364e+06	3.4956e+06	3.75318e+06	3.50506e+06	0.630701	0.0481226	1.31765
P0DMV9	16	HSPA1B	2.41769e+06	1.8808e+06	1.00647e+07	4.78774e+06	2.72326e+06	1.13598e+07	8.4882e+06	8.92486e+06	5.17828e+06	7.33487e+06	0.615428	0.279617	0.553436
Q9C0A0	13	CNTNAP4	2.70761e+06	2.36352e+06	1.80234e+06	2.29115e+06	4.21405e+06	3.33815e+06	2.8744e+06	3.24168e+06	3.67078e+06	3.46781e+06	0.597952	0.0138271	1.85927
P02787	43	TF	1.76246e+09	1.54599e+09	1.08887e+09	1.46577e+09	2.81172e+09	1.77111e+09	2.49489e+09	1.64963e+09	2.36268e+09	2.21801e+09	0.597604	0.0533686	1.27271
Q13867	3	BLMH	372273	141616	522124	345338	304352	617981	429818	626169	618256	519315	0.588602	0.192081	0.716516
P48723	2	HSPA13	0.0001	0.0001	100313	33437.8	127858	195817	179675	85657.7	165108	150823	0.588345	0.0307905	1.51158
Q13404	2	UBE2V1	167612	308362	855321	443765	413786	840696	689238	775925	538332	651595	0.554181	0.185831	0.730882
Q9NR34	2	MAN1C1	0.0001	0.0001	151065	50355.2	258744	125197	76038.9	383449	252593	219204	0.537103	0.0322552	1.4914
P37837	7	TALDO1	1.25299e+06	1.20828e+06	2.73521e+06	1.73216e+06	1.97953e+06	2.7724e+06	2.8544e+06	2.71196e+06	2.17731e+06	2.49912e+06	0.528846	0.0947717	1.02332
Q01469	3	FABP5	379293	236170	513267	376243	515070	479926	760644	505467	444855	541192	0.524475	0.105261	0.977733
P55209	2	NAP1L1	0.0001	43395.9	0.0001	14465.3	0.0001	99983.4	54502.1	71581.2	23360.5	49885.4	0.522987	0.238446	0.622611
Q92597	2	NDRG1	42856.8	0.0001	201305	81387.2	0.0001	223875	157357	211560	107467	140052	0.520053	0.685125	0.16423
P14618	18	PKM	9.41255e+06	7.86748e+06	1.42673e+07	1.05158e+07	1.32082e+07	1.34271e+07	2.12606e+07	1.35593e+07	1.32901e+07	1.49491e+07	0.507501	0.087113	1.05992
P09936	3	UCHL1	665570	756524	459400	627164	629376	1.18987e+06	866804	1.01771e+06	746290	890010	0.504978	0.110242	0.957655
P35080	2	PFN2	38730.6	47818.2	109564	65370.9	41113	110915	171669	81379.5	58735.2	92762.3	0.504891	0.437874	0.358651
P55291	2	CDH15	86939.1	81045	64394.8	77459.6	216642	87783.1	98661.6	52026.4	93511.9	109725	0.502375	0.461622	0.335714
P28066	3	PSMA5	211374	259069	516786	329076	234011	812340	341683	540730	400404	465834	0.501393	0.365916	0.436619
P31946	4	YWHAB	410648	671303	1.5691e+06	883684	633691	1.65739e+06	1.4983e+06	1.41743e+06	1.02563e+06	1.24649e+06	0.496266	0.273397	0.563206
P11142	13	HSPA8	2.24152e+06	1.93065e+06	6.20727e+06	3.45982e+06	2.49937e+06	6.22472e+06	5.99569e+06	5.4187e+06	4.14665e+06	4.85703e+06	0.489378	0.262783	0.580402
Q05707	13	COL14A1	543442	0.0001	810089	451177	357214	798233	1.81263e+06	760929	1.01081e+06	947963	0.486175	0.208967	0.679923
P00492	6	HPRT1	731237	934192	1.66345e+06	1.10962e+06	1.33154e+06	1.98428e+06	1.22099e+06	1.64848e+06	1.5823e+06	1.55352e+06	0.485468	0.119034	0.924329
P11766	2	ADH5	157384	137293	327222	207300	128211	366428	419684	255831	279634	289957	0.484123	0.355692	0.448926
P49189	2	ALDH9A1	195441	155634	450030	267035	237568	492004	467148	393332	276218	373254	0.483128	0.231516	0.635419
P04179	4	SOD2	833481	475503	3.94312e+06	1.7507e+06	2.43e+06	2.19777e+06	3.10553e+06	1.88982e+06	2.59423e+06	2.44347e+06	0.480999	0.174876	0.757271
Q96KP4	8	CNDP2	289417	268619	934401	497479	158869	724346	1.24972e+06	993879	336672	692696	0.477588	0.664249	0.177669
P16152	7	CBR1	352368	690908	1.18755e+06	743607	690367	1.0373e+06	1.5474e+06	957537	938396	1.0342e+06	0.475901	0.230402	0.637515
P30046	3	DDT	407520	749187	1.88065e+06	1.01245e+06	635148	1.89456e+06	992690	2.15777e+06	1.31011e+06	1.39806e+06	0.46557	0.366904	0.435448
P54652	2	HSPA2	471187	402654	305627	393156	541019	537133	309158	696584	627566	542292	0.463967	0.198212	0.70287
Q99497	7	PARK7	4.45362e+06	3.47959e+06	8.09998e+06	5.3444e+06	4.41684e+06	9.94051e+06	9.02827e+06	8.16964e+06	5.07895e+06	7.32684e+06	0.455164	0.287566	0.541262
Q9P232	4	CNTN3	0.0001	0.0001	324873	108291	451087	350446	423119	523650	473941	444449	0.452143	0.031355	1.50369
P04792	6	HSPB1	437119	495858	2.36067e+06	1.09788e+06	141450	1.88951e+06	2.19032e+06	2.34588e+06	930971	1.49963e+06	0.44988	0.747172	0.12658
P02753	6	RBP4	7.17799e+06	6.61966e+06	6.06126e+06	6.61964e+06	9.02746e+06	8.9753e+06	7.67434e+06	1.01629e+07	8.8287e+06	8.93375e+06	0.432514	0.00511409	2.29123
Q14393	4	GAS6	69762.5	121789	399859	197137	291966	170121	320264	250404	291348	264821	0.425819	0.228043	0.641983
Q9UM22	5	EPDR1	371220	334985	7.11034e+06	2.60551e+06	3.65786e+06	2.85357e+06	3.84661e+06	2.9952e+06	3.76531e+06	3.42371e+06	0.393993	0.136802	0.863907
P63104	6	YWHAZ	3.61167e+06	3.14389e+06	7.46282e+06	4.73946e+06	3.65314e+06	7.4193e+06	7.94239e+06	6.35845e+06	5.38475e+06	6.15161e+06	0.376241	0.306054	0.514202
P10768	6	ESD	884298	904014	1.96471e+06	1.25101e+06	1.04967e+06	2.2877e+06	1.87021e+06	1.97348e+06	916764	1.61956e+06	0.372512	0.42038	0.376358
P34932	3	HSPA4	41168.2	48951.9	150980	80366.8	48304.2	143551	86573.9	151536	86167.6	103227	0.361144	0.425013	0.371597
P40926	6	MDH2	555842	625157	1.70348e+06	961493	715347	1.81497e+06	777713	1.80052e+06	1.05579e+06	1.23287e+06	0.358671	0.442689	0.353901
P0C0L5	4	C4B	1.38206e+07	1.73416e+07	6.26109e+06	1.24744e+07	1.46769e+07	1.72819e+07	1.64596e+07	1.47655e+07	1.65458e+07	1.5946e+07	0.354217	0.201862	0.694946
P27348	3	YWHAQ	321224	175960	1.18035e+06	559176	485551	841646	994220	656052	570641	709622	0.343749	0.282069	0.549645
P14174	2	MIF	436211	278498	252809	322506	356328	377618	407780	497542	400416	407937	0.339021	0.123574	0.908072
Q01082	25	SPTBN1	298255	481609	3.80102e+06	1.52696e+06	337657	3.47064e+06	2.14194e+06	2.35627e+06	1.32518e+06	1.92634e+06	0.335197	0.464171	0.333322
Q15019	3	SEPTIN2	125772	112782	325223	187926	103139	389151	139545	302572	249117	236705	0.332926	0.581589	0.235383
P62258	7	YWHAE	2.72952e+06	2.45267e+06	5.91525e+06	3.69915e+06	2.60925e+06	6.71396e+06	5.4624e+06	4.61584e+06	3.88721e+06	4.65773e+06	0.332435	0.40593	0.391549
P23526	5	AHCY	321417	388755	864482	524884	385212	941919	785786	694947	469805	655534	0.32067	0.425743	0.370853
P05154	4	SERPINA5	246000	158626	0.0001	134875	282113	139369	154224	407861	276271	251967	0.316648	0.211407	0.674881
Q9NPH2	3	ISYNA1	128451	0.0001	236194	121548	74956.7	307211	362683	226146	163795	226958	0.315936	0.21371	0.670175
P06703	6	S100A6	2.18508e+06	2.97406e+06	8.16954e+06	4.44289e+06	2.29007e+06	8.73451e+06	4.24317e+06	8.80925e+06	3.28647e+06	5.47269e+06	0.300753	0.624623	0.204382
Q32P51	3	HNRNPA1L2	201217	296250	815311	437593	281322	898168	658936	437167	415824	538283	0.298776	0.475173	0.323148
P06744	10	GPI	1.13498e+06	1.28619e+06	3.66405e+06	2.02841e+06	1.64362e+06	3.33961e+06	2.37182e+06	2.48789e+06	2.5021e+06	2.46901e+06	0.283585	0.342277	0.465622
P16083	3	NQO2	120432	0.0001	286921	135784	63063.2	208949	286741	399850	278475	247415	0.280654	0.214363	0.66885
P09211	8	GSTP1	2.64814e+06	2.01586e+06	6.48317e+06	3.71572e+06	3.47354e+06	4.09973e+06	5.05844e+06	5.26439e+06	4.53047e+06	4.48531e+06	0.271567	0.307294	0.512446
P04040	25	CAT	7.88794e+06	1.99178e+07	3.7421e+07	2.17422e+07	1.05305e+07	4.67012e+07	6.44679e+06	4.82858e+07	1.91976e+07	2.62324e+07	0.270847	0.895735	0.0478206
P00918	12	CA2	8.6789e+06	2.19512e+07	4.18494e+07	2.41598e+07	1.2546e+07	5.35123e+07	9.41201e+06	5.06683e+07	1.93224e+07	2.90922e+07	0.268021	0.826251	0.0828879
P31949	2	S100A11	470300	249156	1.46092e+06	726791	325686	1.14099e+06	998544	1.15236e+06	755464	874609	0.267099	0.489361	0.31037
P00966	10	ASS1	599525	430874	2.75461e+06	1.26167e+06	250169	1.77364e+06	2.81618e+06	1.39902e+06	1.32966e+06	1.51373e+06	0.262777	0.696147	0.157299
O75874	4	IDH1	74000.8	0.0001	413639	162547	0.0001	142525	361302	321230	343004	233612	0.260228	0.695518	0.157692
P06681	16	C2	7.19251e+06	8.19664e+06	3.84381e+06	6.41099e+06	7.64479e+06	6.43757e+06	9.71326e+06	5.97463e+06	8.30436e+06	7.61492e+06	0.248283	0.35502	0.449747
P06733	16	ENO1	1.01457e+07	1.10467e+07	2.07509e+07	1.39811e+07	1.11247e+07	1.91858e+07	1.77921e+07	2.06159e+07	1.41566e+07	1.6575e+07	0.245527	0.405333	0.392188
P05546	14	SERPIND1	1.88057e+07	2.36378e+07	1.06038e+07	1.76824e+07	2.39875e+07	1.9195e+07	2.18116e+07	1.75858e+07	2.20597e+07	2.09279e+07	0.243113	0.297205	0.526944
Q9UHY7	2	ENOPH1	0.0001	0.0001	86954.5	28984.8	38023.8	110093	156028	102921	0.0001	81413.1	0.226927	0.243148	0.61413
P02545	7	LMNA	392224	0.0001	1.62697e+06	673063	0.0001	2.22681e+06	1.05898e+06	598793	790339	934985	0.211166	0.709373	0.149125
P11413	5	G6PD	50504.3	115274	1.11446e+06	426746	0.0001	387379	969793	367210	241999	393276	0.204094	0.567317	0.246174
P29966	5	MARCKS	429908	199052	531404	386788	293784	451553	750735	357764	370150	444797	0.201606	0.608931	0.215432
P07737	5	PFN1	3.34145e+06	2.31146e+06	5.46289e+06	3.70527e+06	2.48895e+06	4.47186e+06	5.28304e+06	4.64572e+06	3.78574e+06	4.13506e+06	0.158331	0.596015	0.224743
Q12765	2	SCRN1	60723.2	216067	186116	154302	34522	237824	186722	208569	189400	171407	0.151671	0.914691	0.0387258
Q01518	5	CAP1	236966	94149.2	1.72016e+06	683757	216028	732512	1.18467e+06	848095	809188	758098	0.1489	0.394026	0.404475
O43707	5	ACTN4	601979	322974	1.00974e+06	644897	127729	955873	993276	880526	615304	714542	0.147949	0.997525	0.0010763
Q9Y2J8	3	PADI2	37820.3	69171.9	0.0001	35664.1	41327.4	0.0001	37039.9	99063.9	0.0001	35486.2	0.144792	0.877902	0.0565537
Q06830	8	PRDX1	5.46368e+06	6.07909e+06	1.68059e+07	9.44957e+06	5.11643e+06	1.22801e+07	1.26396e+07	1.28248e+07	9.35179e+06	1.04425e+07	0.144152	0.617211	0.209566
P51888	3	PRELP	459646	196344	639929	431973	234250	504743	403821	871928	338224	470593	0.123539	0.809414	0.0918292
P13798	10	APEH	56230.7	434673	1.60741e+06	699436	302347	1.50254e+06	172770	1.28743e+06	513876	755793	0.111798	0.608351	0.215846
P05109	5	S100A8	7.1829e+06	3.54726e+06	5.53937e+06	5.42317e+06	2.21003e+06	9.77859e+06	5.1229e+06	8.82596e+06	3.35241e+06	5.85798e+06	0.111265	0.9415	0.0261795
P09382	2	LGALS1	974660	598401	2.19488e+06	1.25598e+06	658743	1.4269e+06	1.5872e+06	1.94197e+06	1.15136e+06	1.35323e+06	0.107598	0.683684	0.165144
O75882	3	ATRN	709417	994923	501395	735245	1.06795e+06	736833	762553	634517	757272	791825	0.106957	0.615087	0.211063
P52209	7	PGD	320555	435878	1.83052e+06	862319	277117	1.76003e+06	956545	1.02277e+06	624837	928259	0.106306	0.721131	0.141986
P22607	2	FGFR3	0.0001	0.0001	364156	121385	554671	179229	602063	140229	466503	388539	0.093503	0.0349908	1.45605
P00558	8	PGK1	2.63271e+06	3.07891e+06	4.47703e+06	3.39622e+06	2.35993e+06	4.80435e+06	3.54314e+06	4.18782e+06	3.21906e+06	3.62286e+06	0.0931996	0.766537	0.115467
P22626	5	HNRNPA2B1	895971	809750	2.86757e+06	1.52443e+06	457298	2.51952e+06	2.07412e+06	1.92973e+06	1.13131e+06	1.6224e+06	0.0898569	0.870496	0.0602332
Q12797	3	ASPH	0.0001	0.0001	306506	102169	305701	273938	427303	268358	351213	325303	0.0858686	0.0334569	1.47551
Q09666	10	AHNAK	1.73735e+06	718084	2.81609e+06	1.75717e+06	508313	3.33449e+06	2.66838e+06	1.98128e+06	814524	1.8614e+06	0.083128	0.970985	0.0127874
P63208	3	SKP1	264996	136297	553993	318429	268748	315534	449186	168465	484110	337208	0.0826696	0.715627	0.145313
P00915	14	CA1	5.36997e+07	1.30074e+08	3.135e+08	1.65758e+08	7.22847e+07	3.13138e+08	4.88453e+07	3.21697e+08	1.18875e+08	1.74968e+08	0.0780157	0.967077	0.0145392
P06702	5	S100A9	9.64866e+06	5.89162e+06	1.23051e+07	9.2818e+06	3.03278e+06	1.55998e+07	8.20041e+06	1.62872e+07	5.36934e+06	9.69791e+06	0.0632683	0.838295	0.0766031
Q8N2Q7	2	NLGN1	601777	76394.5	0.0001	226057	502157	268929	290100	264875	440767	353366	0.0595113	0.19675	0.706085
Q16658	5	FSCN1	280650	201692	1.61838e+06	700242	385851	927050	1.18281e+06	584071	568561	729669	0.0593884	0.482609	0.316404
P55072	12	VCP	1.19286e+06	1.27796e+06	3.60342e+06	2.02475e+06	778747	3.12059e+06	2.6506e+06	2.30698e+06	1.64431e+06	2.10024e+06	0.0528158	0.870458	0.0602521
P15531	3	NME1	182748	298328	968980	483352	297999	946754	242807	599495	417216	500854	0.0513162	0.743165	0.128915
P01011	15	SERPINA3	1.54373e+08	1.74324e+08	9.6597e+07	1.41765e+08	1.65284e+08	1.43046e+08	1.35515e+08	1.26903e+08	1.60728e+08	1.46295e+08	0.0453836	0.712411	0.147269
P30101	7	PDIA3	283173	72758.6	4.65596e+06	1.67063e+06	1.10106e+06	2.28261e+06	1.65639e+06	1.89096e+06	1.63583e+06	1.71337e+06	0.0364448	0.204584	0.689128
P13716	6	ALAD	383412	1.44463e+06	3.78098e+06	1.86967e+06	730373	3.61594e+06	582049	3.12596e+06	1.5182e+06	1.91451e+06	0.0341852	0.834162	0.0787494
P49641	15	MAN2A2	2.34131e+06	1.84486e+06	1.48278e+07	6.33799e+06	5.13231e+06	6.58892e+06	5.85514e+06	9.11784e+06	5.69145e+06	6.47713e+06	0.0313303	0.391035	0.407784
P13489	4	RNH1	116897	336407	1.11816e+06	523822	162953	663933	664690	698155	482113	534369	0.0287602	0.638881	0.19458
Q8WWX9	2	SELENOM	0.0001	0.0001	222330	74109.9	265324	121845	250380	288817	202811	225836	0.0225718	0.0341273	1.4669
O75083	8	WDR1	321834	398357	1.37379e+06	697994	563054	565649	1.07943e+06	863493	470268	708379	0.0213083	0.651234	0.186263
P68032	2	ACTC1	8.1813e+06	6.14993e+06	1.68984e+07	1.04099e+07	5.0198e+06	1.32361e+07	1.2946e+07	1.23979e+07	9.14158e+06	1.05483e+07	0.0190534	0.886489	0.0523265
P22314	10	UBA1	309746	1.29356e+06	3.36232e+06	1.65521e+06	531353	2.4767e+06	1.37085e+06	2.50001e+06	1.50329e+06	1.67644e+06	0.0183892	0.668923	0.174624
Q02952	3	AKAP12	0.0001	0.0001	182384	60794.6	61184.2	273988	187824	234526	165906	184686	0.0180932	0.0349568	1.45647
O00764	3	PDXK	158821	209172	622500	330164	120437	321410	670369	304727	253469	334082	0.0170204	0.91917	0.036604
Q5TDH0	2	DDI2	55924.2	70057.4	399838	175273	0.0001	213605	0.0001	214332	103994	106386	0.0166711	0.28694	0.542209
P23528	7	CFL1	2.5424e+06	2.24403e+06	5.92831e+06	3.57158e+06	1.72634e+06	4.77459e+06	4.85813e+06	4.53724e+06	2.12631e+06	3.60452e+06	0.0132466	0.963768	0.0160276
P00338	12	LDHA	4.16179e+06	2.517e+06	6.43673e+06	4.37184e+06	3.29034e+06	4.45651e+06	6.54862e+06	3.65724e+06	3.92054e+06	4.37465e+06	0.000926394	0.874552	0.0582145
Q01995	4	TAGLN	714404	326297	917371	652691	606742	653860	755573	540099	704338	652122	-0.00125668	0.75084	0.124453
Q04917	4	YWHAH	254249	335647	907420	499105	342624	750613	502276	514115	380552	498036	-0.00309331	0.739156	0.131264
P48506	2	GCLC	0.0001	92621.1	158126	83582.4	79688.9	240655	46812.8	163601	94378.8	125027	-0.00398869	0.228574	0.640973
P54725	2	RAD23A	84800.7	102218	179824	122281	71803.7	166457	155086	127417	88346.5	121822	-0.0054258	0.997597	0.00104474
P20618	4	PSMB1	137688	300932	555573	331397	74732.7	690914	364744	312461	197338	328038	-0.0146986	0.874701	0.0581406
P00352	8	ALDH1A1	1.02559e+06	1.27127e+06	3.32984e+06	1.87557e+06	997973	2.72222e+06	1.90144e+06	2.02644e+06	1.58079e+06	1.84577e+06	-0.0231019	0.841759	0.0748122
P08670	31	VIM	4.38208e+07	1.85409e+07	1.16785e+08	5.97156e+07	1.28266e+07	1.01128e+08	5.93766e+07	8.70225e+07	3.31117e+07	5.86931e+07	-0.0249156	0.97173	0.0124544
P61978	3	HNRNPK	94670.7	420264	908719	474551	168152	690917	457399	644784	367070	465665	-0.0272726	0.709147	0.149264
P16402	2	H1-3	265703	269567	2.80931e+06	1.11486e+06	415964	2.10148e+06	1.19543e+06	1.22143e+06	520705	1.091e+06	-0.0312125	0.540213	0.267435
P06276	3	BCHE	0.0001	115095	0.0001	38364.8	133491	78249.8	79852.1	110088	160832	112503	-0.032861	0.0344403	1.46293
O00299	4	CLIC1	337579	326201	975803	546528	215599	843445	453479	817812	340310	534129	-0.0331071	0.980123	0.00871959
P00491	9	PNP	405093	1.1454e+06	4.13185e+06	1.89411e+06	769827	3.26551e+06	524472	3.48213e+06	1.16255e+06	1.8409e+06	-0.041112	0.872785	0.0590928
P61981	3	YWHAG	527777	720551	916118	721482	326333	807557	1.06063e+06	735275	565258	699011	-0.0456489	0.794608	0.0998469
P02749	3	APOH	3.32021e+06	1.5342e+07	9.33773e+06	9.33331e+06	9.66085e+06	9.90566e+06	7.11172e+06	1.0262e+07	8.25869e+06	9.03978e+06	-0.046101	0.70107	0.154238
P08603	13	CFH	2.74142e+07	3.55962e+07	1.03783e+07	2.44629e+07	2.63045e+07	1.90322e+07	2.53259e+07	2.26468e+07	2.45047e+07	2.35628e+07	-0.0540808	0.790503	0.102097
P07738	7	BPGM	936772	2.01926e+06	4.87395e+06	2.60999e+06	882216	4.66976e+06	802273	4.46505e+06	1.64147e+06	2.49216e+06	-0.0666527	0.872517	0.0592262
Q9UL46	2	PSME2	0.0001	122242	206193	109478	51414	143038	135738	267183	186628	156800	-0.0666776	0.229295	0.639605
P62714	2	PPP2CB	0.0001	0.0001	154990	51663.2	0.0001	177846	92036.4	194859	126199	118188	-0.0691621	0.245947	0.609158
P00742	2	F10	605395	1.37396e+06	580845	853400	703501	876065	650996	1.40477e+06	428842	812836	-0.0702583	0.904009	0.0438271
P11021	19	HSPA5	1.23062e+06	1.18884e+06	1.23462e+07	4.92187e+06	3.82621e+06	5.71819e+06	5.36527e+06	3.97135e+06	4.45659e+06	4.66753e+06	-0.076549	0.365573	0.437026
P17655	2	CAPN2	0.0001	78422	0.0001	26140.7	48683.3	71995.8	101977	0.0001	0.0001	44531.2	-0.0794743	0.540134	0.267499
P02042	8	HBD	4.91794e+07	1.05493e+08	3.19794e+08	1.58156e+08	6.0041e+07	2.7086e+08	4.16296e+07	2.78279e+08	9.73162e+07	1.49625e+08	-0.0799906	0.944179	0.0249455
Q15149	8	PLEC	0.0001	44068	195804	79957.5	0.0001	123630	66700.9	141044	0.0001	66275.1	-0.118764	0.882601	0.0542356
Q9Y639	2	NPTN	124247	60453.2	1.14849e+06	444397	409927	339478	539712	301337	453237	408738	-0.12067	0.351382	0.454221
P35754	2	GLRX	46201.2	161117	566142	257820	151368	309506	162786	287929	263425	235003	-0.133688	0.57803	0.23805
P30043	10	BLVRB	4.89019e+06	1.44531e+07	3.98795e+07	1.97409e+07	6.17613e+06	3.05554e+07	5.62211e+06	3.29259e+07	1.30046e+07	1.76568e+07	-0.160965	0.95123	0.0217144
P13796	12	LCP1	1.98141e+06	920957	4.15851e+06	2.35363e+06	1.27079e+06	1.74034e+06	3.30721e+06	1.95534e+06	2.23432e+06	2.1016e+06	-0.163397	0.965146	0.0154068
P25311	12	AZGP1	3.74876e+07	3.33904e+07	4.57964e+07	3.88915e+07	4.14442e+07	3.19591e+07	3.33215e+07	3.11253e+07	3.51549e+07	3.4601e+07	-0.16864	0.279379	0.553806
P01023	51	A2M	4.79689e+08	4.97915e+08	1.67456e+08	3.81687e+08	3.58604e+08	3.36436e+08	3.38163e+08	3.15708e+08	3.19417e+08	3.33665e+08	-0.193987	0.925318	0.0337089
Q9NZD4	2	AHSP	94678.3	171019	1.12242e+06	462705	146290	740366	138612	694497	267737	397500	-0.219135	0.83384	0.078917
P08195	9	SLC3A2	660154	143736	3.54662e+06	1.45017e+06	1.20401e+06	1.09587e+06	1.57423e+06	1.01606e+06	1.32871e+06	1.24378e+06	-0.221496	0.436992	0.359526
P05156	7	CFI	5.47838e+06	6.32436e+06	2.50979e+06	4.77084e+06	4.21695e+06	3.92028e+06	3.63438e+06	4.20256e+06	4.43431e+06	4.0817e+06	-0.225075	0.708099	0.149906
Q15121	2	PEA15	344258	196843	517922	353008	95957.7	434804	428882	404760	136007	300082	-0.234342	0.596595	0.22432
Q6UX73	7	C16orf89	1.40798e+07	1.16675e+07	3.50341e+06	9.75026e+06	1.17199e+07	6.52842e+06	7.39826e+06	5.75276e+06	9.94689e+06	8.26924e+06	-0.237685	0.913303	0.0393851
P51884	9	LUM	1.82037e+07	1.0738e+07	4.48894e+06	1.11435e+07	1.16107e+07	9.78423e+06	8.17068e+06	7.77741e+06	9.5251e+06	9.37363e+06	-0.249529	0.923487	0.0345691
P30041	11	PRDX6	3.5169e+06	7.58985e+06	1.38726e+07	8.32645e+06	2.65894e+06	1.05321e+07	4.51718e+06	1.1268e+07	6.00311e+06	6.99587e+06	-0.251197	0.740084	0.130719
P01024	86	C3	7.87922e+08	8.6678e+08	3.18758e+08	6.5782e+08	5.43558e+08	4.7265e+08	7.3795e+08	4.61581e+08	5.45699e+08	5.52287e+08	-0.252273	0.711452	0.147854
P18206	12	VCL	923129	577178	2.21301e+06	1.23777e+06	487951	1.27904e+06	1.64306e+06	811843	953231	1.03503e+06	-0.258077	0.80813	0.092519
P21980	3	TGM2	0.0001	0.0001	367752	122584	52319.3	602057	0.0001	505543	57535.7	243491	-0.272937	0.262939	0.580145
Q13813	33	SPTAN1	4.02098e+06	3.68694e+06	1.11532e+07	6.28704e+06	2.5905e+06	1.00698e+07	5.453e+06	4.50875e+06	3.30484e+06	5.18539e+06	-0.277931	0.687341	0.162828
P60842	3	EIF4A1	415698	853969	2.35406e+06	1.20791e+06	362394	2.29313e+06	299735	1.42475e+06	580330	992069	-0.284	0.702881	0.153118
O15540	2	FABP7	88850.8	253683	225481	189338	138459	0.0001	83272.1	0.0001	242594	92865	-0.290792	0.257086	0.589922
P00568	7	AK1	588256	1.09556e+06	2.44596e+06	1.37659e+06	434023	2.30971e+06	349036	1.98089e+06	537428	1.12222e+06	-0.294752	0.587699	0.230845
P32119	9	PRDX2	1.37157e+07	3.39321e+07	9.06635e+07	4.61037e+07	1.83611e+07	6.07364e+07	1.39273e+07	6.56757e+07	2.84697e+07	3.7434e+07	-0.300533	0.850507	0.0703221
P08123	9	COL1A2	728156	34331.5	2.37203e+06	1.04484e+06	205459	605713	1.78401e+06	820244	803501	843785	-0.308331	0.608776	0.215542
O14979	2	HNRNPDL	149494	142083	258728	183435	87962.6	183818	135179	246602	86992.4	148111	-0.30859	0.430307	0.366222
P60709	8	ACTB	4.0578e+07	3.36218e+07	1.00484e+08	5.8228e+07	2.30661e+07	5.59101e+07	5.4666e+07	5.67725e+07	4.26445e+07	4.66118e+07	-0.321017	0.667734	0.175397
P61158	4	ACTR3	238486	54519.1	882508	391838	114465	409919	505916	238285	295391	312795	-0.325038	0.767606	0.114862
P06576	13	ATP5F1B	600164	1.57817e+06	5.89099e+06	2.68977e+06	500563	5.00034e+06	1.69618e+06	1.86841e+06	1.62506e+06	2.13811e+06	-0.331147	0.931226	0.0309447
P02533	8	KRT14	2.73102e+06	1.0158e+06	3.19084e+06	2.31256e+06	2.01274e+06	1.64554e+06	2.24251e+06	1.14839e+06	2.07305e+06	1.82445e+06	-0.342029	0.637388	0.195596
P62826	5	RAN	1.00146e+06	1.37106e+06	3.25888e+06	1.87713e+06	784076	2.28995e+06	1.27064e+06	1.97872e+06	1.05882e+06	1.47644e+06	-0.346408	0.630851	0.200073
P11279	4	LAMP1	289055	156547	4.94637e+06	1.79732e+06	1.70268e+06	1.33768e+06	1.56475e+06	1.19409e+06	1.22695e+06	1.40523e+06	-0.355042	0.329737	0.481832
P68104	8	EEF1A1	1.81729e+06	1.96563e+06	6.85397e+06	3.54563e+06	904090	3.68539e+06	4.78336e+06	2.97269e+06	1.50895e+06	2.7709e+06	-0.35569	0.694656	0.15823
P02538	3	KRT6A	71938.8	127541	838945	346142	98917.5	704907	122096	262167	163234	270264	-0.356992	0.958449	0.0184312
P02511	6	CRYAB	185255	195475	288701	223144	109666	148749	419180	79236.2	113914	174149	-0.357648	0.329134	0.482627
P02790	14	HPX	1.65391e+08	1.70249e+08	1.45777e+08	1.60472e+08	1.46094e+08	1.30505e+08	8.15737e+07	1.51313e+08	1.15617e+08	1.2502e+08	-0.360162	0.126595	0.897583
P02774	15	GC	1.22195e+08	1.04952e+08	1.02896e+08	1.10014e+08	1.0485e+08	8.8524e+07	6.661e+07	8.3045e+07	8.52138e+07	8.56486e+07	-0.361189	0.0489955	1.30984
P08238	6	HSP90AB1	298719	364975	1.53288e+06	732192	153380	827088	672733	872749	309361	567062	-0.368716	0.796498	0.0988152
P31944	2	CASP14	3.36048e+06	1.07878e+07	1.61662e+07	1.01048e+07	3.93529e+06	1.60329e+07	1.92074e+06	1.2085e+07	5.15339e+06	7.82547e+06	-0.368793	0.602974	0.219702
O15144	2	ARPC2	276639	159378	554983	330334	157368	327866	366840	219517	204111	255140	-0.372632	0.615897	0.210492
Q7Z794	3	KRT77	1.36028e+07	3.66326e+06	1.02343e+07	9.1668e+06	1.08635e+07	7.71675e+06	7.98685e+06	3.10967e+06	5.71622e+06	7.07859e+06	-0.372957	0.637202	0.195723
Q14195	9	DPYSL3	221428	175301	510946	302558	96164	602652	45569	275649	145932	233193	-0.375687	0.44132	0.355246
P35527	19	KRT9	7.18726e+07	2.58732e+07	6.70004e+07	5.49154e+07	8.11604e+07	4.73247e+07	3.54122e+07	1.61735e+07	3.12357e+07	4.22613e+07	-0.377874	0.505463	0.29631
P07237	7	P4HB	37046.3	239949	2.42452e+06	900504	368286	1.06196e+06	731577	692871	599221	690783	-0.382501	0.385846	0.413586
Q06323	6	PSME1	710115	399198	1.43632e+06	848543	291085	714851	672132	1.05453e+06	517521	650023	-0.384496	0.603138	0.219583
P68871	13	HBB	1.79263e+09	2.97823e+09	5.72431e+09	3.49839e+09	1.61634e+09	4.23868e+09	1.11961e+09	4.1491e+09	2.16061e+09	2.65687e+09	-0.396965	0.516555	0.286884
P67936	4	TPM4	869447	408312	1.85937e+06	1.04571e+06	118037	1.23032e+06	827063	1.19478e+06	570017	788043	-0.408135	0.602469	0.220065
P69905	18	HBA1	2.69072e+09	5.1046e+09	1.05058e+10	6.10038e+09	2.56672e+09	7.23888e+09	1.69805e+09	7.93615e+09	3.51749e+09	4.59146e+09	-0.409946	0.560828	0.25117
Q9NTK5	2	OLA1	192084	270341	503944	322123	34636.7	369574	226341	350317	229757	242125	-0.411862	0.484449	0.314752
P08493	2	MGP	52774.6	0.0001	500338	184371	199874	306355	148097	174982	206101	207082	-0.417372	0.209967	0.67785
P02750	9	LRG1	1.04814e+07	1.39811e+07	8.97337e+06	1.11453e+07	1.18422e+07	7.82143e+06	3.91444e+06	8.27431e+06	9.18631e+06	8.20773e+06	-0.441379	0.233416	0.631869
P78417	6	GSTO1	1.02932e+06	2.79143e+06	6.18751e+06	3.33608e+06	1.48847e+06	2.96162e+06	2.57016e+06	2.93004e+06	2.0964e+06	2.40934e+06	-0.469519	0.798913	0.0975007
Q13938	6	CAPS	46112.2	0.0001	212791	86300.9	104036	132520	47074.5	90539.4	92651.3	93364.3	-0.471467	0.22786	0.642332
P19652	5	ORM2	5.35083e+07	6.1428e+07	3.55936e+07	5.01766e+07	3.51164e+07	3.22447e+07	3.83106e+07	3.63877e+07	3.71866e+07	3.58492e+07	-0.485074	0.0478717	1.31992
P60900	2	PSMA6	0.0001	0.0001	297808	99269.2	0.0001	284790	223115	159315	181879	169820	-0.488448	0.252156	0.598331
P07437	4	TUBB	707888	1.05422e+06	3.59069e+06	1.78426e+06	421968	1.2924e+06	1.8175e+06	1.76819e+06	1.0499e+06	1.26999e+06	-0.490508	0.695844	0.157488
P08697	11	SERPINF2	1.40222e+07	1.50066e+07	5.60309e+06	1.1544e+07	9.34465e+06	9.75026e+06	5.40647e+06	7.23491e+06	9.23358e+06	8.19397e+06	-0.494506	0.352967	0.452266
P13647	8	KRT5	6.24141e+06	895854	3.08166e+06	3.40631e+06	3.65078e+06	2.3959e+06	3.03264e+06	584202	2.4087e+06	2.41444e+06	-0.496518	0.72039	0.142432
P54709	4	ATP1B3	94752.2	123501	1.07085e+06	429702	0.0001	341765	362161	427370	76710.9	241601	-0.50878	0.492715	0.307404
P21810	4	BGN	1.22038e+06	221174	885510	775688	370194	506376	651403	626521	567272	544353	-0.510933	0.723764	0.140403
P12111	24	COL6A3	255773	245479	7.14003e+06	2.54709e+06	1.98882e+06	1.38172e+06	1.91131e+06	1.62113e+06	2.00882e+06	1.78236e+06	-0.515064	0.348297	0.458051
P63241	3	EIF5A	622402	1.06264e+06	3.12626e+06	1.60377e+06	311102	1.7063e+06	1.09019e+06	1.76085e+06	724425	1.11857e+06	-0.519807	0.602322	0.220171
P06753	3	TPM3	685575	598098	1.53269e+06	938789	262122	973490	784858	798878	448428	653555	-0.522491	0.372081	0.429363
P16157	28	ANK1	143907	1.62446e+06	1.08417e+07	4.20336e+06	1.04814e+06	5.92555e+06	322098	5.86792e+06	1.41507e+06	2.91576e+06	-0.527671	0.83716	0.0771917
P50395	8	GDI2	7.41597e+06	8.99877e+06	6.77154e+06	7.72876e+06	4.68689e+06	6.10082e+06	3.33983e+06	6.386e+06	6.1236e+06	5.32743e+06	-0.536798	0.0656245	1.18293
P09455	2	RBP1	301325	504672	233146	346381	261019	289937	73844.5	272592	289408	237360	-0.545284	0.311731	0.506221
P25787	2	PSMA2	0.0001	0.0001	123487	41162.4	55260.8	88503.2	66473.3	111372	100416	84405	-0.548961	0.037727	1.42335
A0M8Q6	2	IGLC7	147715	119818	64843.6	110792	66567.5	93961.8	24778	122760	69576	75528.7	-0.552763	0.307865	0.51164
P01861	4	IGHG4	2.10416e+07	2.95577e+07	6.91765e+07	3.99253e+07	3.31619e+07	1.95212e+07	2.57871e+07	2.40698e+07	3.27636e+07	2.70607e+07	-0.561103	0.375941	0.424881
Q9UQ80	2	PA2G4	94293.4	51338.6	125857	90496.4	26399.8	93134.8	41767.2	66372.1	79010.3	61336.8	-0.561107	0.291286	0.535681
P02763	5	ORM1	1.24344e+08	1.37034e+08	1.27854e+08	1.29744e+08	9.13678e+07	8.1833e+07	8.21215e+07	9.22147e+07	9.14432e+07	8.7796e+07	-0.56344	8.94863e-05	4.04824
P04264	22	KRT1	1.54239e+08	4.38757e+07	1.16881e+08	1.04999e+08	1.1444e+08	7.37575e+07	7.32317e+07	3.15963e+07	5.72629e+07	7.00577e+07	-0.583756	0.397692	0.400453
P0DP25	4	CALM3	1.87827e+06	1.66988e+06	2.44166e+06	1.9966e+06	706051	1.02402e+06	2.04689e+06	1.38939e+06	1.44943e+06	1.32316e+06	-0.593562	0.118342	0.926861
P07900	9	HSP90AA1	1.41409e+06	1.88847e+06	7.06311e+06	3.45522e+06	948986	3.11143e+06	3.29051e+06	2.80648e+06	1.28407e+06	2.28829e+06	-0.594507	0.609257	0.2152
P01817	2	IGHV2-5	928332	740686	940720	869913	866218	692232	216729	565882	532352	574683	-0.598105	0.167116	0.776983
P06727	21	APOA4	7.04803e+07	5.34271e+07	4.65046e+07	5.6804e+07	6.14882e+07	3.3156e+07	2.58626e+07	2.68185e+07	3.98676e+07	3.74386e+07	-0.601466	0.0938503	1.02756
P13645	15	KRT10	1.36043e+08	2.2587e+07	4.34381e+07	6.7356e+07	4.93167e+07	4.30001e+07	5.23057e+07	2.77717e+07	4.89578e+07	4.42704e+07	-0.605464	0.698822	0.155634
P33151	2	CDH5	1.23916e+06	0.0001	38807.2	425990	425676	375018	412157	400610	486201	419933	-0.605623	0.189811	0.721679
P51858	2	HDGF	399304	474343	234367	369338	270186	352580	130366	273747	181842	241744	-0.611461	0.168401	0.773655
P61204	4	ARF3	516507	501284	1.13791e+06	718567	179047	910580	521820	456052	283547	470209	-0.611818	0.280879	0.551481
Q6GTX8	2	LAIR1	0.0001	0.0001	274425	91474.9	264568	37802.1	198386	119317	276977	179410	-0.61315	0.040248	1.39526
P26447	3	S100A4	1.25067e+06	1.49297e+06	5.4886e+06	2.74408e+06	865942	2.82766e+06	1.30321e+06	2.42668e+06	1.50243e+06	1.78519e+06	-0.620247	0.545258	0.263398
P60660	4	MYL6	287035	232286	2.17099e+06	896770	87074.7	1.05736e+06	815872	680734	260916	580391	-0.627713	0.794365	0.0999801
P02549	58	SPTA1	1.24027e+06	3.94579e+06	3.34895e+07	1.28918e+07	2.23489e+06	1.62023e+07	1.40374e+06	1.76029e+07	4.19328e+06	8.32742e+06	-0.630517	0.958134	0.0185736
Q15257	4	PTPA	95819.5	0.0001	380261	158693	0.0001	223206	102197	220362	66077	122368	-0.638046	0.748449	0.125838
P00450	39	CP	1.43054e+08	1.41806e+08	5.5376e+07	1.13412e+08	9.09279e+07	7.81786e+07	4.5162e+07	7.48302e+07	7.15818e+07	7.21361e+07	-0.652779	0.210046	0.677685
P10809	5	HSPD1	135311	121990	1.18133e+06	479544	25611.1	724207	349876	272921	148722	304267	-0.656323	0.729351	0.137064
P08779	10	KRT16	234345	65103.2	1.2152e+06	504882	117034	431090	124709	637159	278450	317688	-0.668333	0.969629	0.0133945
P11277	57	SPTB	181006	2.50667e+06	3.20201e+07	1.15693e+07	1.25794e+06	1.47827e+07	333458	1.65136e+07	3.20147e+06	7.21783e+06	-0.68066	0.862417	0.0642825
P00734	7	F2	8.68903e+06	1.28952e+07	5.74309e+06	9.1091e+06	6.18649e+06	5.57262e+06	5.00371e+06	5.90854e+06	5.64854e+06	5.66398e+06	-0.685493	0.0536041	1.2708
Q07954	26	LRP1	654126	311351	1.13105e+07	4.09198e+06	2.86937e+06	2.47134e+06	2.11989e+06	2.35376e+06	2.88123e+06	2.53912e+06	-0.688471	0.45159	0.345256
P14625	12	HSP90B1	609202	323733	7.86433e+06	2.93242e+06	776825	2.70469e+06	2.68507e+06	1.8993e+06	1.01771e+06	1.81672e+06	-0.690758	0.689028	0.161763
Q14697	7	GANAB	321794	120934	4.25079e+06	1.5645e+06	872244	1.10262e+06	1.31593e+06	479777	1.04411e+06	962936	-0.700194	0.552818	0.257418
Q16143	2	SNCB	167485	276228	824828	422847	114652	750528	161396	154458	117606	259728	-0.703134	0.364213	0.438644
P07384	4	CAPN1	116535	268740	4.42921e+06	1.60483e+06	180545	1.88962e+06	146220	2.08941e+06	565034	974164	-0.720183	0.935907	0.0287672
P07996	3	THBS1	320758	371600	216809	303056	159840	206280	147905	214679	189992	183739	-0.721925	0.0186521	1.72927
O75369	7	FLNB	344548	124100	3.83965e+06	1.4361e+06	941829	1.39255e+06	1.04007e+06	501533	471020	869400	-0.724064	0.653201	0.184953
P51149	2	RAB7A	125084	116634	480325	240681	102428	164746	199350	141781	117940	145249	-0.728595	0.444889	0.351748
P02768	49	ALB	1.85326e+10	1.59341e+10	1.61266e+10	1.68644e+10	1.20508e+10	9.9878e+09	9.78554e+09	9.15307e+09	9.58922e+09	1.01133e+10	-0.737733	0.000389808	3.40915
P01008	19	SERPINC1	1.01739e+08	8.72307e+07	7.58861e+07	8.82854e+07	6.55523e+07	4.93275e+07	3.28942e+07	6.0135e+07	5.66252e+07	5.29068e+07	-0.738721	0.0218662	1.66023
A0A075B6I9	2	IGLV7-46	3.77344e+06	1.67549e+06	1.80526e+06	2.41806e+06	1.38944e+06	1.91663e+06	1.16366e+06	1.57979e+06	1.15993e+06	1.44189e+06	-0.74589	0.0879539	1.05574
P02765	8	AHSG	6.29777e+07	5.57965e+07	6.54065e+07	6.13936e+07	3.09234e+07	4.45588e+07	3.84018e+07	3.73843e+07	3.11196e+07	3.64776e+07	-0.751077	0.00172781	2.7625
Q00610	15	CLTC	114635	658949	5.04189e+06	1.93849e+06	270706	1.54116e+06	1.96845e+06	1.11727e+06	806398	1.1408e+06	-0.764893	0.786233	0.104449
P01009	26	SERPINA1	1.59939e+09	1.61406e+09	1.05571e+09	1.42305e+09	1.13042e+09	9.05566e+08	4.63954e+08	8.31804e+08	8.48811e+08	8.36111e+08	-0.767224	0.047153	1.32649
P47755	2	CAPZA2	0.0001	0.0001	86225.4	28741.8	0.0001	46469	46781.5	74100.4	33053.8	40080.9	-0.783269	0.258403	0.587703
P04406	14	GAPDH	1.07648e+07	2.06624e+07	2.57552e+07	1.90608e+07	5.50152e+06	1.72959e+07	1.31179e+07	1.21027e+07	7.10923e+06	1.10254e+07	-0.789773	0.1453	0.837735
P09622	2	DLD	0.0001	0.0001	336783	112261	179985	262142	173412	144162	211504	194241	-0.793973	0.0390139	1.40878
P19338	6	NCL	62189.9	0.0001	985263	349151	0.0001	267813	489287	383443	66996.8	241508	-0.794814	0.727569	0.138126
Q9H4M9	7	EHD1	249290	308367	2.06975e+06	875804	124029	654275	914542	451162	374158	503633	-0.798234	0.70728	0.150408
Q71U36	4	TUBA1A	3.96053e+06	7.44489e+06	1.0005e+07	7.13682e+06	1.63555e+06	4.04307e+06	6.37971e+06	5.15642e+06	3.2678e+06	4.09651e+06	-0.800886	0.167094	0.777038
P35908	16	KRT2	5.59841e+07	7.1576e+06	1.71858e+07	2.67758e+07	2.03965e+07	1.33219e+07	1.16082e+07	1.03083e+07	2.09525e+07	1.53175e+07	-0.805753	0.605808	0.217665
P08185	11	SERPINA6	1.55795e+07	1.27436e+07	8.77893e+06	1.23674e+07	8.10895e+06	6.89622e+06	4.77264e+06	7.66153e+06	7.85354e+06	7.05858e+06	-0.809089	0.0215371	1.66681
P29622	6	SERPINA4	4.21977e+06	4.1549e+06	3.47083e+06	3.9485e+06	2.73705e+06	1.97086e+06	1.66828e+06	2.41544e+06	2.41784e+06	2.2419e+06	-0.816586	0.00371393	2.43017
P43652	14	AFM	1.7468e+07	2.72333e+07	1.16456e+07	1.87823e+07	1.10116e+07	9.93389e+06	1.15926e+07	1.0143e+07	1.05953e+07	1.06553e+07	-0.817807	0.0319752	1.49519
P31994	2	FCGR2B	0.0001	0.0001	368083	122694	258279	287154	257787	42675.7	192283	207636	-0.825976	0.0413176	1.38386
P18428	4	LBP	165522	610980	395808	390770	188276	303766	78590.1	370661	159036	220066	-0.828386	0.256539	0.590846
Q9UGM5	3	FETUB	433618	720642	446380	533547	241951	240829	216543	500761	295198	299057	-0.835196	0.0421631	1.37507
P46439	2	GSTM5	184920	243607	188008	205512	0.0001	69079.2	163032	0.0001	110190	68460.4	-0.848914	0.235437	0.628126
P01834	2	IGKC	7.26506e+07	6.99535e+07	3.51022e+07	5.92354e+07	3.7059e+07	3.26302e+07	1.9293e+07	4.00013e+07	3.49931e+07	3.27953e+07	-0.852971	0.0582296	1.23486
P04278	5	SHBG	889799	616311	43380	516497	296895	351759	146621	305164	328334	285754	-0.853984	0.947611	0.0233701
P31146	3	CORO1A	359104	209499	899965	489522	166465	464134	416942	117997	177189	268545	-0.866209	0.281739	0.550153
P04196	9	HRG	3.25366e+07	2.54107e+07	1.36638e+07	2.38704e+07	1.86716e+07	8.8151e+06	1.14485e+07	1.01831e+07	1.53097e+07	1.28856e+07	-0.889461	0.0644879	1.19052
P50993	7	ATP1A2	398901	162560	4.55386e+06	1.70511e+06	215278	1.33715e+06	1.19257e+06	1.40539e+06	438315	917741	-0.893704	0.91692	0.0376688
P01859	5	IGHG2	4.26668e+08	2.49721e+08	1.41367e+08	2.72585e+08	8.49797e+07	1.67297e+08	1.36805e+08	2.34232e+08	1.07696e+08	1.46202e+08	-0.898743	0.12597	0.899732
Q96IY4	8	CPB2	3.50154e+06	3.55628e+06	2.16532e+06	3.07438e+06	2.10049e+06	1.78229e+06	813287	1.85247e+06	1.67822e+06	1.64535e+06	-0.901899	0.0431315	1.36521
P04217	12	A1BG	6.0705e+07	5.85106e+07	4.13839e+07	5.35331e+07	3.58541e+07	2.53205e+07	2.69162e+07	2.51961e+07	2.96605e+07	2.85895e+07	-0.904947	0.00251711	2.5991
P02769	9	ALB	1.11119e+07	5.65275e+06	6.36647e+06	7.71038e+06	5.33535e+06	3.35862e+06	4.8912e+06	1.18663e+06	5.59978e+06	4.07432e+06	-0.920243	0.13208	0.879163
P05543	10	SERPINA7	9.26747e+06	9.01514e+06	4.79058e+06	7.69107e+06	4.26736e+06	4.64811e+06	2.6093e+06	4.49767e+06	4.26301e+06	4.05709e+06	-0.922738	0.0268982	1.57028
P00488	11	F13A1	1.10052e+06	677621	6.99458e+06	2.92424e+06	202115	326390	5.41337e+06	410367	1.27648e+06	1.52575e+06	-0.938547	0.383438	0.416305
P00751	20	CFB	6.42662e+07	8.9122e+07	2.6358e+07	5.99154e+07	3.63459e+07	3.14562e+07	2.87492e+07	2.88955e+07	3.08179e+07	3.1253e+07	-0.938934	0.095839	1.01846
A0A0C4DH43	2	IGHV2-70D	1.08528e+06	24287.3	607050	572207	409290	0.0001	182732	0.0001	280239	174452	-0.97674	0.274333	0.561723
P11171	7	EPB41	0.0001	186455	2.31902e+06	835158	59356.7	1.2441e+06	124284	1.39386e+06	350845	634490	-0.981413	0.264917	0.576891
A0A075B6K4	2	IGLV3-10	788939	667880	329033	595284	224900	0.0001	445962	0.0001	231789	180530	-0.984373	0.235558	0.627902
Q5QNW6	4	H2BC18	9.16435e+06	6.87702e+06	2.86711e+07	1.49042e+07	4.52926e+06	1.38083e+07	6.96721e+06	6.27059e+06	5.51941e+06	7.41896e+06	-1.00643	0.206445	0.685196
Q96PD5	8	PGLYRP2	3.65531e+06	4.25238e+06	2.67284e+06	3.52685e+06	2.35821e+06	1.23022e+06	1.43057e+06	1.09089e+06	2.59015e+06	1.74001e+06	-1.01928	0.0251769	1.599
P20472	4	PVALB	2.26615e+06	1.97609e+06	9.63801e+06	4.62675e+06	2.59835e+06	2.1337e+06	2.8165e+06	1.3292e+06	2.2525e+06	2.22605e+06	-1.05551	0.279865	0.553051
A0A0C4DH38	2	IGHV5-51	2.55037e+06	2.27806e+06	1.83561e+06	2.22135e+06	1.31788e+06	969625	673135	1.30615e+06	1.07571e+06	1.0685e+06	-1.05585	0.00566188	2.24704
P21291	4	CSRP1	649717	481931	316482	482710	119552	218260	415155	224318	179671	231391	-1.06082	0.0455373	1.34163
P23297	2	S100A1	74018.4	155354	0.0001	76457.5	57552.4	54113.4	0.0001	60057.9	47253.8	43795.5	-1.06691	0.772516	0.112093
B9A064	3	IGLL5	1.61052e+07	1.96795e+07	1.16924e+07	1.58257e+07	8.31506e+06	9.11702e+06	4.92541e+06	8.46095e+06	6.82592e+06	7.52887e+06	-1.07176	0.00697095	2.15671
P04259	2	KRT6B	0.0001	0.0001	246140	82046.7	0.0001	99968.6	0.0001	182645	68346.9	70192.1	-1.07313	0.562304	0.250029
A0A075B6H7	3	IGKV3-7	6.5604e+06	3.96579e+06	3.87536e+06	4.80052e+06	2.18912e+06	2.7406e+06	1.85807e+06	2.23322e+06	2.36718e+06	2.27764e+06	-1.07565	0.00302752	2.51891
P04083	10	ANXA1	325772	184564	6.21995e+06	2.24343e+06	79891.8	1.67821e+06	1.93641e+06	1.04584e+06	559304	1.05993e+06	-1.08174	0.966141	0.0149597
P00747	10	PLG	2.59331e+07	2.7883e+07	1.74545e+07	2.37568e+07	1.27384e+07	1.20204e+07	1.07064e+07	9.79959e+06	9.52609e+06	1.09582e+07	-1.11633	0.001115	2.95272
Q9UBG0	3	MRC2	0.0001	0.0001	822880	274293	389286	385140	484313	222093	413112	378789	-1.11929	0.0410985	1.38617
P36957	2	DLST	4.62688e+07	6.95277e+07	7.11943e+07	6.23303e+07	2.05078e+07	7.79074e+07	3.01983e+06	2.2885e+07	1.90906e+07	2.86821e+07	-1.11978	0.137279	0.862396
P01860	4	IGHG3	3.21359e+07	7.81341e+06	9.43567e+06	1.64617e+07	1.03904e+07	6.437e+06	6.54583e+06	5.18503e+06	9.24841e+06	7.56133e+06	-1.1224	0.15212	0.817813
P0DOX3	4	IGHJ1	893452	2.52672e+06	487104	1.30243e+06	1.34788e+06	360755	440378	310072	509870	593791	-1.13317	0.199507	0.700041
P62491	4	RAB11A	137009	148961	1.81857e+06	701515	194347	503751	344913	407025	125132	315034	-1.15497	0.812633	0.0901058
P09619	2	PDGFRB	0.0001	0.0001	431840	143947	266436	128479	315988	38418	218004	193465	-1.15842	0.0441895	1.35468
A0A0C4DH25	2	IGKV3D-20	4.03503e+06	2.69019e+06	1.80669e+06	2.84397e+06	1.24664e+06	1.44631e+06	1.05321e+06	1.34524e+06	1.26864e+06	1.27201e+06	-1.1608	0.00616618	2.20998
A2NJV5	2	IGKV2-29	2.59556e+07	2.58144e+07	1.20929e+07	2.12876e+07	1.07199e+07	1.0837e+07	7.94715e+06	8.7302e+06	8.91002e+06	9.42885e+06	-1.17486	0.00922296	2.03513
O14950	2	MYL12B	100664	0.0001	827909	309524	0.0001	292889	153369	276538	97240.3	164007	-1.17933	0.754312	0.122449
P0DOX7	3	IGKC	3.13238e+07	2.70174e+07	1.80261e+07	2.54558e+07	1.28819e+07	1.19204e+07	1.10323e+07	8.95232e+06	1.13622e+07	1.12298e+07	-1.18066	0.0015135	2.82002
P0DOX5	8	IGHG2	6.25589e+08	6.9201e+08	4.10658e+08	5.76086e+08	3.26252e+08	2.14586e+08	1.67725e+08	2.83094e+08	2.61581e+08	2.50648e+08	-1.20062	0.00505254	2.29649
P03952	7	KLKB1	3.9858e+06	5.09138e+06	1.93316e+06	3.67011e+06	1.43193e+06	2.66166e+06	1.20898e+06	1.31794e+06	1.34534e+06	1.59317e+06	-1.20392	0.0303458	1.5179
P07477	2	PRSS1	2.13239e+07	2.57538e+07	1.37062e+07	2.02613e+07	1.02032e+07	8.65439e+06	1.20497e+07	6.08184e+06	6.94345e+06	8.78651e+06	-1.20536	0.00815903	2.08836
P62820	2	RAB1A	0.0001	0.0001	416418	138806	0.0001	191166	146427	193534	0.0001	106225	-1.23394	0.562709	0.249716
P02760	5	AMBP	9.69281e+06	1.35509e+07	6.69341e+06	9.97903e+06	4.49924e+06	4.31875e+06	3.5271e+06	4.12216e+06	4.44883e+06	4.18321e+06	-1.25429	0.00201565	2.69558
A0A075B6R2	2	IGHV4-4	1.09172e+06	2.95711e+06	630254	1.5597e+06	1.015e+06	652241	517840	469477	534490	637809	-1.29007	0.102409	0.989662
P07355	16	ANXA2	3.06994e+06	1.39049e+06	6.29618e+07	2.24741e+07	2.07791e+06	1.9079e+07	1.175e+07	8.47205e+06	4.19362e+06	9.1145e+06	-1.30203	0.93992	0.0269091
P01031	38	C5	2.3144e+07	3.87453e+07	2.05729e+07	2.74874e+07	9.06964e+06	1.72746e+07	5.34615e+06	1.28564e+07	1.06759e+07	1.10445e+07	-1.31544	0.0190692	1.71967
Q16555	15	DPYSL2	1.86146e+06	3.37004e+06	4.2057e+06	3.14574e+06	255731	1.7533e+06	2.18241e+06	1.23454e+06	882223	1.26164e+06	-1.3181	0.0896406	1.0475
A0A0A0MS15	3	IGHV3-49	2.44494e+06	2.0871e+06	1.58404e+06	2.03869e+06	583670	968454	399974	1.4094e+06	697066	811712	-1.3286	0.0162275	1.78975
P04004	6	VTN	1.3465e+07	2.08788e+07	1.10309e+07	1.51249e+07	6.62344e+06	6.06037e+06	4.66431e+06	7.09984e+06	5.62724e+06	6.01504e+06	-1.33028	0.00178825	2.74757
Q9UK55	3	SERPINA10	149793	234748	0.0001	128180	56265.4	0.0001	85539	0.0001	86670.8	45695	-1.33606	0.823115	0.0845395
P35858	11	IGFALS	4.07711e+06	5.57474e+06	1.35592e+06	3.66926e+06	1.30339e+06	1.64613e+06	856051	1.96077e+06	1.47156e+06	1.44758e+06	-1.34184	0.0680214	1.16735
P21333	13	FLNA	493575	302767	1.80067e+06	865672	238848	377679	506132	441769	137419	340369	-1.34672	0.190643	0.71978
P35611	3	ADD1	0.0001	0.0001	166689	55563	0.0001	100157	22503.8	69829.6	0.0001	38498	-1.37734	0.572858	0.241953
P50502	3	ST13	677056	444468	1.75316e+06	958226	161678	312573	604494	430654	311890	364257	-1.39541	0.0768471	1.11437
P0DOX2	5	IGHA2	5.79764e+06	6.28603e+06	1.77184e+06	4.6185e+06	1.38747e+06	1.93991e+06	1.73867e+06	1.83827e+06	1.81699e+06	1.74426e+06	-1.40481	0.0347337	1.45925
P02748	11	C9	1.03371e+07	1.67592e+07	4.13901e+06	1.04118e+07	4.62438e+06	4.27003e+06	2.17132e+06	4.7099e+06	3.6747e+06	3.89007e+06	-1.42035	0.0499481	1.30148
P22792	5	CPN2	4.23917e+06	5.38609e+06	1.64867e+06	3.75797e+06	1.5737e+06	1.3323e+06	1.96025e+06	1.1258e+06	1.00369e+06	1.39915e+06	-1.4254	0.0262944	1.58014
P25705	11	ATP5F1A	574367	765395	8.40524e+06	3.24833e+06	255741	2.75186e+06	1.43034e+06	1.12889e+06	378457	1.18906e+06	-1.44988	0.504773	0.296904
P61224	4	RAP1B	518664	514106	4.41796e+06	1.81691e+06	181519	962103	1.02561e+06	707258	421884	659675	-1.46166	0.379739	0.420514
P60891	3	PRPS1	0.0001	296241	836284	377508	41751.2	365109	78554.6	420436	121922	205555	-1.46195	0.300374	0.522338
P02652	4	APOA2	3.02598e+08	3.73429e+08	1.3494e+08	2.70322e+08	1.23872e+08	9.69535e+07	8.23107e+07	8.76826e+07	9.80047e+07	9.77646e+07	-1.4673	0.00853931	2.06858
P01042	9	KNG1	3.10645e+07	5.13524e+07	2.88993e+07	3.71054e+07	1.36265e+07	1.259e+07	1.05033e+07	1.54275e+07	1.43529e+07	1.33e+07	-1.4802	0.00074119	3.13007
Q86VB7	4	CD163	284216	80615.8	7.01408e+06	2.45964e+06	779244	462696	1.58786e+06	542218	1.00193e+06	874789	-1.49144	0.723746	0.140414
O75891	2	ALDH1L1	0.0001	0.0001	270138	90046	26203.5	0.0001	178378	0.0001	81590.6	57234.4	-1.50178	0.578341	0.237816
P35579	12	MYH9	281542	234227	4.32079e+06	1.61219e+06	186675	910815	660482	798490	242398	559772	-1.52611	0.68455	0.164595
P09493	2	TPM1	1.93817e+08	1.87665e+08	9.06948e+07	1.57392e+08	7.64238e+07	4.8389e+07	4.66201e+07	4.70246e+07	4.61311e+07	5.29177e+07	-1.57254	0.0032085	2.4937
P05091	7	ALDH2	85574.8	74375.3	5.26326e+06	1.80774e+06	92967.6	1.4048e+06	494601	636647	398116	605426	-1.57816	0.801592	0.0960468
P0DP02	2	IGHV3-30-3	5.21802e+06	6.69763e+06	2.48119e+06	4.79895e+06	1.55189e+06	2.0994e+06	1.11197e+06	1.63315e+06	1.63543e+06	1.60637e+06	-1.57892	0.00688826	2.16189
P60201	4	PLP1	58332.8	0.0001	580791	213041	45797.5	189752	50785.2	134474	111225	106407	-1.58651	0.265643	0.575702
P02647	21	APOA1	1.75822e+09	2.01697e+09	7.36367e+08	1.50385e+09	6.92455e+08	4.45111e+08	3.3418e+08	4.59556e+08	5.30722e+08	4.92405e+08	-1.61075	0.00920319	2.03606
P13671	9	C6	5.87821e+06	7.05361e+06	2.30951e+06	5.08044e+06	1.79829e+06	1.66484e+06	1.14405e+06	1.95766e+06	1.75109e+06	1.66318e+06	-1.61101	0.0106852	1.97122
A0A0B4J1U7	2	IGHV6-1	8.49148e+06	1.00394e+07	3.06989e+06	7.20027e+06	1.3861e+06	2.57833e+06	2.0548e+06	3.83464e+06	1.79465e+06	2.3297e+06	-1.6279	0.0234076	1.63064
P12277	14	CKB	1.98548e+06	6.79222e+06	2.91659e+06	3.8981e+06	520717	1.76817e+06	1.25578e+06	1.69263e+06	1.06346e+06	1.26015e+06	-1.62917	0.034728	1.45932
P08758	17	ANXA5	1.74725e+06	2.29501e+06	7.63099e+07	2.67841e+07	2.58791e+06	1.11489e+07	1.474e+07	9.15045e+06	5.10922e+06	8.54731e+06	-1.64783	0.94407	0.024996
P45880	4	VDAC2	2.70638e+06	1.50648e+06	9.71173e+06	4.64153e+06	1.63582e+06	1.80023e+06	1.97373e+06	1.03408e+06	955275	1.47983e+06	-1.64917	0.0981579	1.00807
P04275	4	VWF	198606	491020	909159	532928	193276	122394	295575	74428.9	151545	167444	-1.67027	0.0510676	1.29185
P07357	6	C8A	5.71225e+06	6.3451e+06	2.10396e+06	4.72044e+06	2.23523e+06	1.75017e+06	1.43782e+06	659627	1.31794e+06	1.48016e+06	-1.67317	0.0237622	1.62411
P60981	3	DSTN	0.0001	0.0001	174739	58246.2	0.0001	38560.7	69409.8	0.0001	54685.5	32531.2	-1.68834	0.574919	0.240394
P01876	8	IGHA1	1.25206e+08	1.01369e+08	5.80778e+07	9.48843e+07	2.38627e+07	2.74801e+07	4.23415e+07	2.55132e+07	2.68516e+07	2.92098e+07	-1.69971	0.00173914	2.75966
P08133	16	ANXA6	362524	416459	1.77165e+07	6.16517e+06	409635	3.01966e+06	3.25459e+06	1.79278e+06	972921	1.88992e+06	-1.70582	0.95552	0.0197602
O15400	2	STX7	0.0001	0.0001	354704	118235	233686	68849.1	118658	49980	70989.6	108432	-1.70982	0.0476807	1.32166
Q9HD45	2	TM9SF3	0.0001	0.0001	634650	211550	184018	165808	270995	169020	177121	193393	-1.71443	0.0453794	1.34314
Q14624	24	ITIH4	6.78518e+07	7.72657e+07	2.26939e+07	5.59371e+07	1.60535e+07	1.76344e+07	1.29977e+07	2.0899e+07	1.69207e+07	1.6901e+07	-1.72669	0.0116471	1.93378
Q5JPE7	6	NOMO2	110547	0.0001	1.09792e+06	402824	0.0001	192439	238633	0.0001	114518	109118	-1.73226	0.837469	0.077031
Q9Y490	7	TLN1	432003	258387	1.71835e+06	802913	95105.4	352333	272721	287356	127553	227014	-1.82246	0.0974789	1.01109
P55084	3	HADHB	0.0001	153194	757541	303578	95001.3	0.0001	127480	0.0001	162721	77040.4	-1.82638	0.820212	0.0860741
A0A0B4J1X5	2	IGHV3-74	1.24267e+06	870545	240323	784512	217473	246947	143919	226937	263125	219680	-1.83639	0.0319297	1.49581
P07358	12	C8B	8.08581e+06	8.83093e+06	2.7026e+06	6.53978e+06	2.27603e+06	1.58219e+06	1.34748e+06	1.52013e+06	2.14787e+06	1.77474e+06	-1.88163	0.00817578	2.08747
P02675	16	FGB	3.8747e+07	5.79565e+06	3.95961e+07	2.80462e+07	4.13781e+06	1.19642e+07	4.43556e+06	1.21419e+07	5.16139e+06	7.56818e+06	-1.88979	0.093668	1.02841
O14791	6	APOL1	1.371e+06	3.79181e+06	401590	1.8548e+06	478314	419530	561991	421997	584840	493334	-1.91063	0.0936002	1.02872
P06312	2	IGKV4-1	1.00833e+06	896829	456489	787216	229208	345543	117981	228503	116531	207553	-1.92328	0.00650251	2.18692
Q15084	3	PDIA6	0.0001	0.0001	875432	291811	201590	321836	269325	96695.3	242675	226424	-1.95097	0.0478375	1.32023
P02730	24	SLC4A1	3.01405e+06	7.77157e+06	1.74532e+08	6.17725e+07	5.04435e+06	2.98939e+07	3.03578e+06	3.42225e+07	7.60431e+06	1.59602e+07	-1.95249	0.707367	0.150355
P46781	3	RPS9	14897.7	24602.4	1.47151e+06	503671	50392.8	175971	207919	125703	81191.3	128235	-1.97369	0.776148	0.110056
P50995	9	ANXA11	164502	85727.6	7.37542e+06	2.54188e+06	900001	799830	555536	384957	593922	646849	-1.9744	0.798426	0.0977654
P35542	3	SAA4	3.39883e+06	6.29486e+06	1.67831e+06	3.79067e+06	1.35282e+06	1.22379e+06	561302	707790	968485	962838	-1.97709	0.0111906	1.95115
Q9Y3B3	2	TMED7	308897	0.0001	791359	366752	165405	0.0001	161412	81376	0.0001	81638.6	-2.01548	0.802128	0.0957565
P01742	2	IGHV1-69	3.50625e+06	1.31321e+06	1.5943e+06	2.13792e+06	913187	214712	491834	147232	861680	525729	-2.02382	0.0279828	1.55311
P07360	7	C8G	2.77712e+06	3.28162e+06	1.42461e+06	2.49445e+06	706914	401020	791261	520962	597778	603587	-2.04709	0.00129687	2.8871
P02671	22	FGA	6.64955e+07	2.54386e+07	5.716e+07	4.9698e+07	6.71961e+06	1.78608e+07	7.9087e+06	1.84683e+07	7.95504e+06	1.17825e+07	-2.07654	0.00708273	2.1498
P11166	5	SLC2A1	135335	706277	2.21357e+07	7.65911e+06	585995	3.32436e+06	356561	3.61425e+06	937226	1.76368e+06	-2.11859	0.952189	0.021277
A0A0B4J1Y9	2	IGHV3-72	417500	467339	237028	373956	84799	134667	0.0001	38793.5	0.0001	51651.8	-2.11901	0.195862	0.708049
P02679	10	FGG	4.54606e+07	6.99453e+06	6.30539e+07	3.8503e+07	4.78626e+06	1.30304e+07	4.97665e+06	1.55412e+07	4.94076e+06	8.65506e+06	-2.15336	0.0797827	1.09809
P05023	11	ATP1A1	124129	182142	1.20526e+07	4.11963e+06	854855	660344	1.8994e+06	542307	104265	812235	-2.34255	0.921869	0.0353306
Q8WY21	2	SORCS1	0.0001	187143	2.62529e+06	937478	228048	158033	372795	345009	274863	275750	-2.35039	0.280712	0.551738
O00264	5	PGRMC1	57813.5	39461.5	8.51253e+06	2.86993e+06	308400	857628	826293	479593	338080	561999	-2.35238	0.636138	0.196448
P02743	6	APCS	3.09528e+06	1.15264e+07	3.70042e+06	6.10738e+06	937877	1.27547e+06	1.48993e+06	1.23865e+06	976860	1.18376e+06	-2.36718	0.0037901	2.42135
P27169	12	PON1	2.13131e+07	2.84408e+07	6.11756e+06	1.86238e+07	3.12153e+06	3.56351e+06	3.25642e+06	4.25169e+06	3.80212e+06	3.59905e+06	-2.37146	0.00594489	2.22586
P00387	7	CYB5R3	19843.7	59897.5	5.97152e+06	2.01709e+06	69642.6	654568	417211	558531	196877	379366	-2.41061	0.775147	0.110616
Q8IX05	2	CD302	0.0001	0.0001	586500	195500	174096	128307	118364	27811.6	101264	109968	-2.41504	0.05347	1.27189
P19827	23	ITIH1	4.12971e+07	7.42082e+07	3.27473e+07	4.94175e+07	7.23035e+06	1.45792e+07	6.94853e+06	8.10564e+06	8.70757e+06	9.11427e+06	-2.43882	0.000566266	3.24698
P19823	28	ITIH2	5.70878e+07	1.00833e+08	2.31265e+07	6.03491e+07	9.07613e+06	1.28442e+07	8.83857e+06	1.15374e+07	9.94207e+06	1.04477e+07	-2.53015	0.00276706	2.55798
P02656	3	APOC3	5.75958e+06	1.87502e+07	6.65528e+06	1.03884e+07	627259	2.24569e+06	1.81003e+06	3.25456e+06	711094	1.72973e+06	-2.58635	0.0113736	1.9441
P22695	7	UQCRC2	68766.6	42974.4	2.53154e+06	881094	115820	110613	168264	186510	135990	143439	-2.61885	0.739409	0.131115
P35232	11	PHB	169114	105461	1.08425e+07	3.70571e+06	460126	782089	476130	542317	740252	600183	-2.62627	0.991286	0.00380091
P04439	4	HLA-A	100047	113970	2.65833e+06	957448	113803	149942	142389	205500	152056	152738	-2.64813	0.39178	0.406958
P02654	2	APOC1	1.69925e+07	3.03687e+07	1.37336e+07	2.03649e+07	3.36431e+06	4.31909e+06	1.78479e+06	3.60752e+06	2.8026e+06	3.17566e+06	-2.68096	0.000441312	3.35525
P62805	4	H4C1	5.13333e+06	2.95279e+06	1.06359e+08	3.81484e+07	2.73542e+06	1.18644e+07	6.46165e+06	4.23545e+06	4.21543e+06	5.90247e+06	-2.69223	0.388455	0.410659
O95445	4	APOM	6.04826e+06	9.76442e+06	1.92692e+06	5.9132e+06	1.07131e+06	1.32026e+06	437066	689023	992252	901982	-2.71277	0.0070709	2.15053
P60033	2	CD81	35537.1	0.0001	2.29522e+06	776918	194857	183291	247768	206529	55164.6	177522	-2.71473	0.261682	0.582227
P12110	6	COL6A2	76013.8	104689	2.39027e+06	856991	79495.9	162614	180272	160587	66576.4	129909	-2.72178	0.383097	0.416692
P01903	3	HLA-DRA	91376.7	28647.5	1.33308e+07	4.48362e+06	858686	724195	724654	431731	656264	679106	-2.72295	0.627961	0.202067
P62873	5	GNB1	105404	153486	5.70946e+06	1.98945e+06	57620.5	357211	719757	168096	164528	293443	-2.76122	0.507515	0.294551
P11215	12	ITGAM	38788.1	53156.8	3.98169e+06	1.35788e+06	101453	499927	109686	147315	90062.2	189689	-2.83965	0.804658	0.0943888
Q99798	4	ACO2	0.0001	0.0001	494433	164811	0.0001	97738.7	0.0001	73774.3	33211.4	40944.9	-2.85705	0.60229	0.220194
Q06033	14	ITIH3	5.87707e+06	7.99111e+06	1.16644e+06	5.01154e+06	855843	909992	144072	698152	790751	679762	-2.88215	0.0249765	1.60247
P15144	6	ANPEP	0.0001	48001.4	1.45112e+06	499706	84010.9	89088.7	95016.5	0.0001	129997	79622.6	-2.91287	0.793501	0.100453
P43003	2	SLC1A3	0.0001	52790.5	940162	330984	0.0001	48126.3	86893.1	58938.5	0.0001	38791.6	-2.94094	0.803945	0.0947737
P04114	184	APOB	1.89123e+08	4.85349e+08	6.94896e+07	2.47987e+08	2.83057e+07	4.52413e+07	1.85677e+07	3.91188e+07	2.93125e+07	3.21092e+07	-2.94921	0.00774153	2.11117
P02775	3	PPBP	6.85533e+06	8.35001e+06	661732	5.28902e+06	501682	1.1556e+06	569986	824285	336445	677600	-2.9645	0.0424879	1.37173
P22897	16	MRC1	122895	0.0001	2.01944e+07	6.77243e+06	884362	1.13447e+06	1.53384e+06	886516	1.80756e+06	1.24935e+06	-3.02346	0.241989	0.616205
O14672	2	ADAM10	0.0001	0.0001	454236	151412	62083.7	41740.3	77184.5	40008.6	55927.4	55388.9	-3.03577	0.0575941	1.23962
P35555	2	FBN1	0.0001	0.0001	1.53125e+06	510415	184356	174024	206309	205328	129373	179878	-3.08961	0.0562367	1.24998
P00738	11	HP	1.33256e+08	1.85583e+08	5.83101e+07	1.25716e+08	1.69134e+07	1.25309e+07	1.66622e+07	1.13517e+07	1.62827e+07	1.47482e+07	-3.09157	0.000298867	3.52452
P49257	4	LMAN1	0.0001	0.0001	1.17255e+06	390852	53348.3	103067	143240	230617	148823	135819	-3.1099	0.0583346	1.23407
Q07065	8	CKAP4	252438	70166.6	806035	376213	47691.7	0.0001	45971.5	0.0001	36466.2	26025.9	-3.11657	0.187779	0.726353
P04899	4	GNAI2	0.0001	0.0001	4.1761e+06	1.39203e+06	316780	660256	541179	488503	394274	480198	-3.12045	0.0555949	1.25496
P00739	5	HPR	3.94669e+06	7.50485e+06	1.4819e+06	4.31115e+06	393741	480983	500567	549243	535892	492085	-3.13109	0.00138875	2.85737
P05107	7	ITGB2	41545	60248.4	7.57405e+06	2.55862e+06	71756.9	460892	360261	234247	302164	285864	-3.16196	0.94477	0.0246738
Q9BTV4	3	TMEM43	49228.9	0.0001	1.41173e+06	486986	94225.5	0.0001	83822.4	0.0001	59232.5	47456.1	-3.20721	0.807272	0.0929804
Q6UWR7	11	ENPP6	485291	430386	6.03863e+07	2.0434e+07	1.10613e+06	4.50992e+06	2.29868e+06	2.13487e+06	1.0076e+06	2.21144e+06	-3.20791	0.875213	0.0578863
P09525	12	ANXA4	271847	72909.5	1.68192e+07	5.72132e+06	216832	1.1936e+06	724223	610012	327750	614483	-3.2189	0.825527	0.0832685
P15169	3	CPN1	687682	1.08461e+06	403438	725244	67508.1	171995	24729.4	87547.9	33534.4	77063	-3.23436	0.00319604	2.49539
P48735	4	IDH2	0.0001	68887	1.30802e+06	458969	23087.6	177239	57641.1	51175.2	53257.7	72480.2	-3.2477	0.334809	0.475202
P14384	2	CPM	0.0001	0.0001	1.32606e+06	442021	199870	56858.8	94805.5	0.0001	166571	103621	-3.35583	0.304606	0.516262
P51572	3	BCAP31	0.0001	6884.15	1.66576e+06	557548	0.0001	166102	70333.2	70418.4	10165.3	63403.8	-3.39949	0.776742	0.109723
P39656	7	DDOST	45590.8	0.0001	5.37695e+06	1.80752e+06	218901	355687	401235	235646	68726.1	256039	-3.40454	0.276955	0.557591
P02655	4	APOC2	4.82644e+06	1.20572e+07	1.51553e+06	6.13306e+06	344777	465080	650678	1.23328e+06	182104	575183	-3.41451	0.0103794	1.98383
P27105	7	STOM	0.0001	16101.8	4.36879e+06	1.46163e+06	373083	230244	102664	252362	62039.1	204078	-3.42535	0.258168	0.588097
P27824	10	CANX	386414	168741	3.18427e+07	1.07993e+07	950241	1.05249e+06	1.53255e+06	654472	626804	963311	-3.48679	0.790011	0.102367
P07099	5	EPHX1	33420.1	30340.3	8.38159e+06	2.81512e+06	17187.9	397794	404797	313230	94251.7	245452	-3.51968	0.858933	0.0660407
Q08722	2	CD47	26266.2	52084.2	3.99145e+06	1.3566e+06	38970.3	177254	90878.6	170317	75479	110580	-3.61684	0.632343	0.199048
P01871	16	IGHM	5.10447e+07	1.82174e+08	1.08273e+07	8.13485e+07	3.91479e+06	1.00478e+07	2.0792e+06	1.02393e+07	4.81766e+06	6.21975e+06	-3.70919	0.0230679	1.63699
P21926	2	CD9	107573	0.0001	6.67965e+06	2.26241e+06	166587	416851	153815	319409	211285	253589	-3.74225	0.303903	0.517265
Q99623	6	PHB2	277609	212116	6.11938e+06	2.20304e+06	129445	202440	253952	67854	0.0001	130738	-3.75281	0.346912	0.45978
P05026	3	ATP1B1	0.0001	0.0001	3.76107e+06	1.25369e+06	0.0001	379628	151821	270198	0.0001	160329	-3.81507	0.616811	0.209848
P05556	4	ITGB1	54812.1	0.0001	3.50303e+06	1.18595e+06	108955	54465	204537	0.0001	125983	98788	-3.8486	0.819267	0.0865746
P55899	3	FCGRT	0.0001	0.0001	1.60014e+06	533381	124029	133345	117316	63844.5	90479.9	105803	-3.91875	0.0648392	1.18816
P61026	3	RAB10	0.0001	0.0001	2.31167e+06	770556	0.0001	116382	123309	225117	145488	122059	-3.92135	0.311825	0.506089
P43304	7	GPD2	0.0001	0.0001	1.80289e+06	600965	225927	105002	0.0001	20625.2	0.0001	70310.9	-3.94346	0.634785	0.197373
P01591	3	JCHAIN	4.13952e+06	8.96107e+06	785095	4.62856e+06	193856	732360	137996	264530	154319	296612	-3.96391	0.00831376	2.0802
P21796	5	VDAC1	0.0001	0.0001	8.16395e+06	2.72132e+06	440403	545298	95120.4	587632	586017	450894	-4.17841	0.0672283	1.17245
P24539	4	ATP5PB	133513	68681.3	5.18008e+06	1.79409e+06	112877	80488.3	94126.8	70500.3	109949	93588.3	-4.26078	0.215481	0.666591
P12236	6	SLC25A6	219668	268582	1.32777e+07	4.58865e+06	37972	376810	315875	218756	0.0001	189883	-4.27296	0.346758	0.459973
P04003	8	C4BPA	8.65349e+06	1.76647e+07	3.08701e+06	9.80174e+06	202316	765975	177207	989952	366395	500369	-4.29197	0.00235549	2.62792
Q9HDC9	10	APMAP	149167	339018	1.29614e+07	4.48321e+06	113052	259828	369251	0.0001	86332.5	165693	-4.43602	0.349385	0.456695
P04839	3	CYBB	0.0001	0.0001	2.32281e+06	774271	73977.8	86647.8	124600	85192.8	148617	103807	-4.4839	0.0704242	1.15228
Q9NQC3	4	RTN4	14107.3	0.0001	4.65004e+06	1.55472e+06	0.0001	200005	105088	14098.2	16689.4	67176	-4.79559	0.847125	0.0720524
P01889	2	HLA-B	0.0001	0.0001	1.5952e+06	531734	0.0001	57068.8	34409	56651.2	55810.6	40787.9	-4.96753	0.335548	0.474246
P04844	14	RPN2	0.0001	58049.2	9.38461e+06	3.14755e+06	243425	72429.2	202592	27066.9	0.0001	109103	-5.11351	0.863046	0.0639662
Q9Y277	4	VDAC3	66820.9	54188.9	5.93345e+06	2.01815e+06	43051.5	77139.6	29728.1	0.0001	75141.1	45012.1	-5.16465	0.338829	0.47002
P20073	3	ANXA7	0.0001	0.0001	2.70446e+06	901487	0.0001	99704.4	75325.1	68302.4	18962	52458.8	-5.36608	0.347199	0.459421
P31930	4	UQCRC1	0.0001	0.0001	3.00622e+06	1.00207e+06	0.0001	80319.9	63275.7	35944	0.0001	35907.9	-5.65054	0.66227	0.178965
Q03135	2	CAV1	0.0001	0.0001	2.72081e+06	906936	0.0001	0.0001	59290	21639	80201.4	32226.1	-5.6627	0.666467	0.176222
Q9NY15	15	STAB1	71412.7	122880	1.16929e+07	3.96241e+06	67765.6	35402.8	144171	50275.1	69661.1	73455.1	-5.75337	0.158355	0.800369

## Sheet: Fig 4a upregulated in CSFCCM 
Accession	Protein FDR Confidence Combined	Unique Peptides	Gene symbol	log Abundance Normalized ICM n=1	log Abundance Normalized ICM n=2	log Abundance Normalized ICM n=3	log Abundance Normalized ICM mean	log Abundance Normalized CCM n=1	log Abundance Normalized CCM n=2	log Abundance Normalized CCM n=3	log Abundance Normalized CCM n=4	log Abundance Normalized CCM n=5	log Abundance Normalized CCM mean	log2fc CCM/ICM	pval log
Q9Y6N7	High	6	ROBO1	-13.2877	-13.2877	-13.2877	-13.2877	19.9347	19.3446	19.891	19.409	19.8517	19.6862	19.7081	1.26125e-12
Q9Y2I2	High	3	NTNG1	-13.2877	-13.2877	-13.2877	-13.2877	19.707	19.8892	19.2555	19.263	19.7073	19.5644	19.5871	1.38639e-12
Q5VSG8	High	3	MANEAL	-13.2877	-13.2877	-13.2877	-13.2877	19.4375	18.8139	19.2374	18.9812	19.3384	19.1617	19.1797	7.68737e-13
Q9H3G5	High	5	CPVL	-13.2877	-13.2877	-13.2877	-13.2877	19.9753	18.867	18.1432	18.7328	19.4643	19.0365	19.174	3.23381e-10
Q86VZ4	High	4	LRP11	-13.2877	-13.2877	-13.2877	-13.2877	18.8698	19.2213	18.9949	19.2437	19.3931	19.1446	19.1566	2.19809e-13
Q5VU97	High	4	CACHD1	-13.2877	-13.2877	-13.2877	-13.2877	19.6626	18.8585	18.0817	19.0417	19.3546	18.9998	19.0913	1.22093e-10
Q92563	High	2	SPOCK2	-13.2877	-13.2877	-13.2877	-13.2877	19.585	19.0647	18.4117	18.7575	19.2879	19.0214	19.0778	2.39745e-11
Q6UXK2	High	3	ISLR2	-13.2877	-13.2877	-13.2877	-13.2877	19.0248	18.1885	18.5135	18.9841	19.0861	18.7594	18.7996	1.01253e-11
Q9HCB6	High	3	SPON1	-13.2877	-13.2877	-13.2877	-13.2877	18.8014	18.8118	18.478	18.9466	18.6422	18.736	18.7449	9.59799e-14
Q8IWV2	High	6	CNTN4	-13.2877	-13.2877	-13.2877	-13.2877	18.4513	-13.2877	18.3824	17.7944	18.7743	12.0229	18.3918	0.0240372
Q9H2E6	High	3	SEMA6A	-13.2877	-13.2877	-13.2877	-13.2877	18.9975	17.6298	17.2709	17.7909	18.4089	18.0196	18.1548	3.29734e-10
Q86SF2	High	2	GALNT7	-13.2877	-13.2877	-13.2877	-13.2877	18.9541	16.3999	18.0951	-13.2877	18.0141	11.6351	18.1194	0.0242124
P58417	High	3	NXPH1	-13.2877	-13.2877	-13.2877	-13.2877	17.0675	17.9758	18.3587	18.2719	18.259	17.9866	18.0548	7.47185e-11
O15335	High	2	CHAD	-13.2877	-13.2877	-13.2877	-13.2877	18.4836	17.6365	-13.2877	17.7535	17.6252	11.6422	17.922	0.0240384
Q6UW01	High	2	CBLN3	-13.2877	-13.2877	-13.2877	-13.2877	18.6051	16.436	17.4261	17.7099	18.0798	17.6514	17.8175	9.73346e-10
Q8N608	High	2	DPP10	-13.2877	-13.2877	-13.2877	-13.2877	17.9968	17.506	17.8119	17.8183	16.8914	17.6049	17.653	2.39891e-11
Q13443	High	2	ADAM9	-13.2877	-13.2877	-13.2877	-13.2877	17.6648	17.7255	16.942	17.853	17.7035	17.5777	17.6105	7.93688e-12
O15031	High	6	PLXNB2	-13.2877	-13.2877	-13.2877	-13.2877	18.1087	17.9088	16.7659	17.8825	16.7797	17.4891	17.6014	2.93649e-10
MASP3	High	2	Masp1	-13.2877	-13.2877	-13.2877	-13.2877	18.2568	17.6395	16.9805	16.6722	17.7651	17.4628	17.5715	2.3373e-10
Q9Y6N8	High	3	CDH10	-13.2877	-13.2877	-13.2877	-13.2877	17.8411	16.9674	17.6665	16.82	17.7055	17.4001	17.4583	3.8961e-11
P11047	High	3	LAMC1	-13.2877	-13.2877	-13.2877	-13.2877	17.5134	17.2534	16.714	17.8854	17.561	17.3854	17.4355	2.54915e-11
P98153	High	2	DGCR2	-13.2877	-13.2877	-13.2877	-13.2877	-13.2877	16.8694	17.4821	17.536	17.5991	11.2398	17.3992	0.0240294
Q9UN70	High	2	PCDHGC3	-13.2877	-13.2877	-13.2877	-13.2877	17.1592	17.3376	17.6955	-13.2877	16.9855	11.178	17.319	0.0240254
Q92485	High	4	SMPDL3B	-13.2877	-13.2877	-13.2877	-13.2877	17.344	17.2916	15.6778	17.7664	16.9902	17.014	17.1603	9.9728e-10
Q8IXL6	High	2	FAM20C	-13.2877	-13.2877	-13.2877	-13.2877	17.4162	15.9555	16.9767	17.7646	16.9882	17.0203	17.1359	3.84571e-10
Q9UNW1	High	2	MINPP1	-13.2877	-13.2877	-13.2877	-13.2877	17.8032	16.7431	16.8648	16.7402	17.1378	17.0578	17.1184	3.09409e-11
Q9BXJ3	High	2	C1QTNF4	-13.2877	-13.2877	-13.2877	-13.2877	16.4016	16.1846	16.6147	16.6088	17.2026	16.6024	16.6444	1.26492e-11
P54802	High	2	NAGLU	-13.2877	-13.2877	-13.2877	-13.2877	15.6592	15.8192	15.4749	15.0914	15.687	15.5463	15.5673	2.67849e-12
Q86UX2	High	11	ITIH5	-13.2877	-13.2877	14.3462	-4.0764	21.4503	20.9764	20.3739	20.9376	21.343	21.0162	6.717	0.00976521
Q01459	High	4	CTBS	14.5497	14.6598	15.6127	14.9407	20.3406	20.0907	19.5579	20.5664	20.2084	20.1528	5.1656	4.33957e-06
O94769	High	6	ECM2	-13.2877	-13.2877	15.7705	-3.60164	20.591	20.9824	20.9026	20.5587	20.7648	20.7599	4.99903	0.0137414
P61278	High	2	SST	-13.2877	-13.2877	14.3583	-4.07237	18.8725	19.4642	18.9749	17.7785	18.8381	18.7856	4.52152	0.0146501
P01033	High	2	TIMP1	18.4564	17.6863	17.0497	17.7308	22.2216	21.7908	22.2954	21.8081	22.0978	22.0427	4.21277	1.19405e-05
Q6ZMI3	High	6	GLDN	-13.2877	-13.2877	15.6008	-3.65822	20.3983	19.4501	19.4661	19.2759	19.7496	19.668	4.12616	0.0161114
P20933	High	5	AGA	17.6169	17.0701	16.5492	17.0787	21.5363	21.1381	21.0105	20.611	21.3159	21.1224	4.01076	1.15977e-05
P42785	High	8	PRCP	15.5323	16.7781	18.4473	16.9192	21.6343	21.7428	19.7588	21.6822	21.2502	21.2137	3.9703	0.00163884
Q8NFZ8	High	3	CADM4	18.8915	17.4894	17.9141	18.0983	22.6186	21.2916	22.4453	21.1573	22.2812	21.9588	3.85703	0.00026876
Q16270	High	7	IGFBP7	20.4259	19.91	21.7265	20.6875	24.9368	24.8676	22.7275	25.1252	24.8721	24.5058	3.80898	0.00175893
Q8NBI6	High	5	XXYLT1	15.0445	-13.2877	-13.2877	-3.84365	18.5563	17.9917	19.6283	17.6961	19.0605	18.5866	3.71288	0.0175819
Q9BTY2	High	8	FUCA2	17.0226	16.8313	18.9679	17.6073	21.9821	21.4082	21.266	21.7474	21.7985	21.6404	3.70869	0.000264122
Q13822	High	22	ENPP2	21.9129	21.6776	22.8777	22.1561	26.275	26.2066	23.9939	26.2654	26.053	25.7588	3.70231	0.00144071
Q8WVQ1	High	9	CANT1	18.818	16.3047	16.2698	17.1308	21.7017	20.8351	21.3454	20.9824	21.4813	21.2692	3.64214	0.000715225
Q9BZR6	High	4	RTN4R	17.5675	17.0916	17.8466	17.5019	21.2907	20.8898	21.1194	20.7878	21.4712	21.1118	3.59906	4.49036e-06
P09486	High	7	SPARC	17.7641	17.549	16.9971	17.4368	21.2893	21.2308	20.2218	21.162	21.0709	20.9949	3.5706	2.66559e-05
Q9NPR2	High	5	SEMA4B	16.8132	16.297	15.6647	16.2583	19.8987	19.5155	20.0117	19.6277	20.3053	19.8718	3.56662	2.24804e-05
Q96FE5	High	10	LINGO1	18.8356	17.9632	17.1941	17.9976	21.8792	21.9148	20.3991	22.0663	21.6999	21.5919	3.54529	0.000517864
P78509	High	21	RELN	19.3233	18.5375	19.5627	19.1412	23.1936	22.6285	21.9008	22.6985	22.9116	22.6666	3.52276	7.10032e-05
P32004	High	8	L1CAM	18.5676	17.6474	18.2868	18.1673	21.8772	21.7071	21.4338	21.8534	21.7329	21.7209	3.51297	4.08872e-06
P42658	High	6	DPP6	16.5876	-13.2877	-13.2877	-3.32928	20.3454	19.81	19.9952	19.7626	20.2784	20.0383	3.47035	0.0183131
O94910	High	8	ADGRL1	17.3836	16.0996	17.2568	16.9133	20.5784	20.2615	20.6674	20.1299	20.6389	20.4552	3.45443	3.987e-05
P47972	High	8	NPTX2	19.24	16.9752	17.4358	17.8837	21.2645	21.8735	21.5521	22.0345	21.5959	21.6641	3.45412	0.000403516
P01303	High	2	NPY	19.3067	17.389	16.3209	17.6722	21.6131	21.3223	21.738	21.4223	21.8436	21.5879	3.40295	0.000950299
O75326	High	15	SEMA7A	21.0186	20.6411	20.5456	20.7351	24.5121	23.8444	23.5047	24.0103	24.1469	24.0037	3.29204	1.11214e-05
Q9UHC6	High	24	CNTNAP2	19.6957	18.5107	19.1971	19.1345	22.4485	22.7031	22.075	22.6711	22.4501	22.4696	3.27287	2.70532e-05
Q9UMF0	High	5	ICAM5	19.0988	14.9755	15.9489	16.6744	21.0271	20.9641	20.9111	21.0648	21.0817	21.0098	3.27078	0.00310852
Q9NT99	High	9	LRRC4B	20.2376	19.1536	18.004	19.1317	23.0602	22.3765	22.4672	22.5553	22.8049	22.6528	3.2701	0.000406765
Q9P0K1	High	7	ADAM22	19.1783	17.7729	17.6802	18.2104	21.919	21.2425	21.866	21.4323	21.6726	21.6265	3.26351	0.000128446
Q53EL9	High	6	SEZ6	17.5972	17.2599	18.2966	17.7179	21.1866	20.9876	20.5807	21.109	21.1686	21.0065	3.23856	1.79733e-05
Q86UN3	High	5	RTN4RL2	19.5494	18.5264	17.9015	18.6591	22.3237	22.0357	21.8478	21.9471	22.0552	22.0419	3.22947	9.1196e-05
Q9HCU4	High	3	CELSR2	17.2459	16.9785	17.1609	17.1285	20.0724	20.3269	20.6129	20.3504	20.3306	20.3387	3.21611	2.62444e-07
Q16620	High	2	NTRK2	-13.2877	15.8513	-13.2877	-3.57471	19.3774	18.5304	18.9429	19.0251	19.2057	19.0163	3.19224	0.0189878
A6NGN9	High	2	IGLON5	16.0988	15.1303	15.3082	15.5124	19.155	18.1928	19.0223	18.1012	18.8193	18.6581	3.14366	0.000125716
Q92752	High	8	TNR	14.9747	14.5093	16.1212	15.2017	18.7499	18.3316	18.5255	18.1832	18.6436	18.4868	3.134	0.000123894
Q02818	High	17	NUCB1	19.6708	18.6035	20.0389	19.4378	22.9604	22.8823	21.7705	22.686	22.7155	22.6029	3.104	0.000301197
O94933	High	2	SLITRK3	-13.2877	15.3641	-13.2877	-3.7371	18.7292	18.7086	17.5593	18.6371	18.3624	18.3993	3.09412	0.019295
P23468	High	12	PTPRD	19.5903	18.0644	15.5312	17.7286	21.7134	21.1289	22.1319	20.9238	21.7197	21.5235	3.09057	0.00595231
P11362	High	4	FGFR1	18.3828	16.986	16.8493	17.406	20.9757	20.0421	20.3418	20.612	20.88	20.5703	3.02561	0.000303113
Q7Z7M0	High	16	MEGF8	20.1588	19.8596	18.903	19.6405	23.0393	22.6786	22.4723	22.5793	22.9293	22.7398	3.02375	5.89407e-05
Q06481	High	14	APLP2	20.3931	18.9094	19.8175	19.7067	23.1144	22.9129	22.2609	22.7199	23.0024	22.8021	3.00272	0.000167
P43121	High	11	MCAM	19.8317	18.7696	19.3062	19.3025	22.8211	21.9104	22.3738	21.8804	22.5494	22.307	2.98618	9.9939e-05
Q08174	High	10	PCDH1	19.3837	17.3865	17.502	18.0907	21.554	21.0257	21.6655	21.0045	21.5544	21.3608	2.98369	0.000675766
P63010	High	8	AP2B1	18.2095	15.7215	17.2707	17.0672	20.2066	20.022	20.8984	19.8515	20.6226	20.3202	2.98296	0.00148449
Q8NBJ4	High	6	GOLM1	18.8564	16.4914	16.5881	17.312	20.9992	20.7033	20.9631	20.1782	20.708	20.7104	2.97982	0.00127165
P14136	High	33	GFAP	15.9538	16.0166	16.9998	16.3234	20.411	19.8673	20.1902	19.4141	20.4606	20.0687	2.97	4.4839e-05
P16870	High	14	CPE	21.98	21.3878	21.615	21.6609	25.0833	24.7668	23.4287	24.7585	24.5947	24.5264	2.94026	0.000379141
Q9BRK5	High	7	SDF4	18.4672	16.6749	17.6166	17.5862	20.8097	20.8703	19.9216	20.8584	20.7589	20.6438	2.91962	0.000491182
P08253	High	13	MMP2	19.4459	19.0054	18.6948	19.0487	22.1238	22.0374	21.5901	22.0872	22.0686	21.9814	2.91214	7.63971e-06
P12259	High	28	F5	19.9617	20.2853	19.7357	19.9942	23.226	23.0655	21.4567	23.2881	22.9107	22.7894	2.90489	0.000982705
Q9NY97	High	3	B3GNT2	15.8884	-13.2877	-13.2877	-3.56235	19.1971	18.3233	18.8957	18.4584	18.8247	18.7398	2.88557	0.0201004
Q8IW52	High	5	SLITRK4	19.3916	18.3921	16.7553	18.1797	21.4109	21.0619	21.3133	21.4735	21.7412	21.4002	2.87834	0.00144459
Q02487	High	4	DSC2	16.3872	16.0594	14.6257	15.6908	19.0028	18.4255	18.8599	18.7146	18.5943	18.7194	2.86644	0.000347067
Q8N126	High	5	CADM3	19.6589	18.3682	14.1816	17.4029	21.4695	21.1678	21.6547	21.4609	21.481	21.4467	2.86394	0.0156699
P01210	High	5	PENK	20.8676	19.6317	20.2106	20.2366	23.3546	23.1063	23.2851	22.899	23.227	23.1744	2.85863	4.55766e-05
Q9Y646	High	7	CPQ	17.8736	17.5671	19.1007	18.1805	21.4393	21.0261	20.4997	21.2462	21.404	21.1231	2.81942	0.000379519
Q9NYQ8	High	24	FAT2	15.4926	16.1698	19.267	16.9765	21.3326	20.6925	19.798	20.5368	20.9735	20.6667	2.81874	0.00683967
Q99574	High	14	SERPINI1	22.3158	21.332	20.2707	21.3062	24.6681	24.5669	23.1656	24.5945	24.3138	24.2618	2.81604	0.0020585
P10586	High	10	PTPRF	18.8941	18.1747	15.6856	17.5848	21.2251	20.3718	21.173	20.632	20.9019	20.8608	2.80822	0.00449317
Q9Y5I4	High	4	PCDHAC2	17.4469	16.4841	16.1177	16.6829	19.8567	19.3431	19.6438	19.2942	19.6032	19.5482	2.76681	0.000109573
Q12841	High	3	FSTL1	18.9813	17.056	17.4913	17.8428	21.0913	20.6595	20.6651	20.9028	20.918	20.8473	2.76512	0.000482387
P26992	High	5	CNTFR	19.5668	16.94	16.9659	17.8242	21.4849	20.7478	21.4253	20.632	21.2615	21.1103	2.76225	0.00286984
O95206	High	4	PCDH8	17.8625	16.6966	16.7697	17.1096	19.9029	19.8418	20.4874	19.5911	19.8779	19.9403	2.75784	0.000159071
P08294	High	7	SOD3	21.0886	20.1503	20.8227	20.6872	24.071	23.4378	22.5804	23.4146	23.5745	23.4157	2.75215	0.000366359
Q92859	High	22	NEO1	21.6449	20.4411	19.7228	20.6029	23.8019	23.1278	23.887	23.2492	23.6407	23.5413	2.74825	0.000661791
P07942	High	5	LAMB1	16.5676	15.3676	15.6291	15.8548	18.8296	18.5668	18.8899	18.5839	18.5649	18.687	2.7428	5.7097e-05
Q16568	High	2	CARTPT	18.5453	17.0552	16.7547	17.4517	19.6477	20.3464	21.0756	20.3729	20.2933	20.3472	2.74003	0.00121512
P23470	High	7	PTPRG	19.5842	19.5228	19.1382	19.415	22.18	21.7344	22.2585	22.1785	22.4036	22.151	2.73938	5.24014e-06
Q9UBX5	High	3	FBLN5	17.6107	16.4407	18.2523	17.4346	20.5386	20.2243	20.2245	19.9873	20.6784	20.3306	2.73894	0.000464214
P04066	High	7	FUCA1	18.4785	18.192	17.4009	18.0238	21.0978	20.7307	20.4927	20.8218	20.8856	20.8057	2.72796	4.85541e-05
Q8N3T6	High	5	TMEM132C	15.6322	-13.2877	-13.2877	-3.64773	18.4742	18.035	18.5373	18.2546	18.3665	18.3335	2.71196	0.0205358
P36222	High	13	CHI3L1	22.4223	21.1832	20.6164	21.4073	24.1394	23.442	25.3682	23.1801	24.4026	24.1064	2.71097	0.00580095
P23515	High	9	OMG	21.789	21.4832	21.4457	21.5726	24.5812	24.2183	24.0947	24.102	24.3817	24.2756	2.70674	1.63889e-06
Q9P2S2	High	16	NRXN2	20.8469	19.026	18.9934	19.6221	22.8995	22.4198	22.7352	22.2804	22.6128	22.5895	2.70302	0.00074304
Q9ULB1	High	21	NRXN1	21.8226	20.4827	19.5253	20.6102	23.7446	23.461	23.7313	23.4228	23.662	23.6043	2.69635	0.000923755
Q06418	High	2	TYRO3	16.5461	15.9047	16.2484	16.2331	18.3645	18.6572	19.6957	18.2835	19.2261	18.8454	2.69349	0.000492211
P07711	High	7	CTSL	19.4898	19.3665	19.8405	19.5656	22.6602	22.4124	21.6333	22.1121	22.3038	22.2243	2.68363	4.26575e-05
Q99969	High	2	RARRES2	-13.2877	-13.2877	18.3744	-2.73366	21.1803	21.2215	20.0446	21.4894	20.9433	20.9758	2.67663	0.0218499
P18065	High	4	IGFBP2	19.2708	17.6053	19.0883	18.6548	21.447	21.4451	21.5064	21.5175	21.5326	21.4897	2.6692	0.000325639
Q08380	High	12	LGALS3BP	22.5824	22.1096	21.9176	22.2032	25.1794	24.8956	24.3624	24.8953	24.9407	24.8547	2.64727	2.52972e-05
O94856	High	17	NFASC	22.0025	21.2152	20.4622	21.2266	24.0099	23.7598	24.2201	23.9702	23.9794	23.9878	2.63417	0.000184284
Q8WZA1	High	10	POMGNT1	19.6746	17.7765	16.5148	17.9886	21.3822	20.5476	21.5596	20.5887	21.5131	21.1182	2.63125	0.00535068
Q9Y4C0	High	25	NRXN3	23.3316	22.2672	21.856	22.4849	25.4685	25.263	25.2316	25.0819	25.2059	25.2502	2.63114	0.000161903
P30530	High	4	AXL	17.1846	-13.2877	-13.2877	-3.13028	19.9329	19.4864	20.3502	18.983	19.9498	19.7405	2.62761	0.0216505
P07998	High	2	RNASE1	20.0288	19.1232	18.356	19.1693	21.8047	21.4316	21.8412	22.0256	22.459	21.9124	2.62249	0.000596607
Q12860	High	35	CNTN1	24.2689	23.4322	22.9479	23.5497	26.5777	26.089	26.1609	26.1406	26.3586	26.2654	2.62212	0.000115044
Q7Z3B1	High	7	NEGR1	21.9212	21.2169	20.2101	21.1161	24.1314	23.7564	23.8094	23.6841	23.99	23.8743	2.60695	0.000341004
P23471	High	19	PTPRZ1	22.2891	21.6304	21.504	21.8078	24.6389	24.2001	24.6146	24.2056	24.471	24.4261	2.58798	2.05656e-05
P45877	High	2	PPIC	17.7111	17.5228	16.2304	17.1548	19.8433	19.7797	19.709	20.0652	19.9453	19.8685	2.58696	0.000241865
O60462	High	2	NRP2	15.2706	-13.2877	-13.2877	-3.76829	18.2551	17.491	18.2728	17.2296	17.7447	17.7986	2.58648	0.0211212
O00584	High	4	RNASET2	18.9083	18.9608	20.0987	19.3226	22.2066	21.8367	21.5431	22.1818	22.1742	21.9885	2.57687	0.000201883
P16519	High	7	PCSK2	17.9764	15.2513	17.569	16.9322	20.0342	20.1653	19.4515	18.9833	20.3952	19.8059	2.57034	0.00669423
Q8IZP7	High	7	HS6ST3	18.4144	16.1291	16.7742	17.1059	19.7306	19.957	20.342	20.1027	19.8034	19.9871	2.5649	0.00142695
P40189	High	8	IL6ST	20.3554	19.1829	18.5765	19.3716	22.2929	21.8142	22.4315	21.7914	22.199	22.1058	2.56318	0.000613255
P48058	High	7	GRIA4	19.4852	19.0611	18.0151	18.8538	22.1497	21.3425	21.3313	21.1651	21.4324	21.4842	2.5542	0.000538197
Q24JP5	High	13	TMEM132A	21.147	18.6504	18.328	19.3752	22.483	22.3432	22.6658	22.5867	22.4746	22.5107	2.5534	0.00303259
P05408	High	4	SCG5	22.5002	21.7222	20.7183	21.6469	24.6126	24.3933	24.1896	24.0463	24.5266	24.3537	2.54736	0.00052088
O00451	High	2	GFRA2	17.7356	-13.2877	-13.2877	-2.94661	20.217	19.6594	20.9255	19.8833	20.3422	20.2055	2.53734	0.0221279
P52799	High	3	EFNB2	18.011	16.3023	18.7082	17.6738	20.7053	20.3156	20.5361	20.468	20.4726	20.4995	2.52946	0.00175243
Q6UXD5	High	10	SEZ6L2	20.6851	19.618	18.1513	19.4848	22.3183	22.0176	22.6526	21.9909	22.5356	22.303	2.50495	0.00248355
Q12805	High	8	EFEMP1	22.9479	22.0156	21.9255	22.2963	25.0589	24.7222	24.9135	24.7366	24.9215	24.8706	2.50145	5.26026e-05
Q99674	High	8	CGREF1	20.0112	18.2583	16.8217	18.3637	21.3409	21.2674	21.9042	20.9479	21.4576	21.3836	2.49964	0.00517088
Q9UJA9	High	10	ENPP5	19.3626	17.6589	18.3351	18.4522	20.9967	20.485	21.6763	20.7732	21.3341	21.053	2.49016	0.00126209
O60245	High	4	PCDH7	16.5725	14.8271	17.0398	16.1464	18.8368	18.8917	18.851	18.9464	18.9481	18.8948	2.4854	0.00140908
Q13332	High	19	PTPRS	21.2938	19.629	18.9728	19.9652	22.9288	22.3572	23.0661	22.4482	22.9584	22.7518	2.47141	0.00209907
P06865	High	8	HEXA	17.8468	16.9829	19.5337	18.1211	21.2903	20.7493	20.6299	20.98	21.1753	20.965	2.47072	0.00251291
P61916	High	6	NPC2	22.1963	21.653	21.1679	21.6724	24.4641	24.0891	24.0617	24.0762	24.2746	24.1931	2.4685	4.43741e-05
Q9ULF5	High	4	SLC39A10	18.4908	17.4059	17.0963	17.6644	20.2713	20.3287	20.3541	20.1939	20.1509	20.2598	2.46707	0.000166786
O94985	High	25	CLSTN1	24.8119	23.6936	23.5368	24.0141	26.7013	26.5912	26.427	26.6292	26.6296	26.5957	2.46561	0.000134109
P33908	High	10	MAN1A1	20.2659	19.4247	19.2479	19.6462	22.4081	22.1985	22.0962	22.0036	22.1438	22.17	2.45853	5.05016e-05
Q02246	High	24	CNTN2	21.7967	21.5285	21.6759	21.667	24.6174	24.0852	23.1727	24.1594	24.1793	24.0428	2.44189	0.000311186
P07858	High	5	CTSB	16.5505	15.8925	19.1634	17.2021	20.9664	20.049	20.4768	19.471	20.3981	20.2723	2.43422	0.00862882
P17174	High	16	GOT1	21.7822	20.9099	20.5721	21.088	23.7913	23.3677	23.8957	23.2259	23.6599	23.5881	2.4283	0.000204449
P39060	High	7	COL18A1	20.1872	18.8591	19.8289	19.6251	22.449	21.6995	22.296	21.9289	22.2563	22.126	2.42537	0.000333478
Q9Y2T3	High	7	GDA	20.1413	19.3192	16.0611	18.5072	21.8685	21.9357	21.2745	21.4483	21.7259	21.6506	2.41553	0.0145392
P05060	High	29	CHGB	25.9627	24.5789	23.8528	24.7981	27.7636	27.0489	27.8471	26.8006	27.6479	27.4216	2.40982	0.00260179
O14594	High	10	NCAN	21.959	21.0435	20.4375	21.1466	23.7471	23.3685	23.9854	23.4937	23.7699	23.6729	2.4057	0.000382012
P54756	High	2	EPHA5	16.3106	15.5753	15.9669	15.9509	18.2566	18.1857	18.254	18.1443	18.9214	18.3524	2.4019	6.74597e-05
Q96ID5	High	3	IGSF21	18.2659	17.4405	16.2353	17.3139	19.7803	19.8258	20.439	19.557	19.8622	19.8929	2.38832	0.00158066
A6NLU5	High	4	VSTM2B	19.2075	18.5246	17.4954	18.4092	20.8492	20.5511	21.0218	20.8423	21.3829	20.9295	2.38603	0.000809347
Q92820	High	9	GGH	19.747	18.0365	19.9396	19.241	22.2551	21.7396	21.5352	21.5276	21.9949	21.8105	2.3845	0.00173196
P54764	High	7	EPHA4	21.8581	20.6444	19.6226	20.7084	23.3026	22.995	23.7259	23.2101	23.4978	23.3463	2.37804	0.00187829
O00462	High	6	MANBA	17.0365	-13.2877	-13.2877	-3.17964	20.0204	19.2845	18.6885	19.0142	19.6724	19.336	2.37619	0.0225882
O43505	High	13	B4GAT1	25.6114	24.6707	24.1404	24.8075	27.2783	27.2169	27.406	27.1986	27.4421	27.3084	2.37326	0.000235343
Q5BLP8	High	2	C4orf48	20.7313	19.317	18.6368	19.5617	22.4657	21.8692	22.5878	21.6695	22.1764	22.1537	2.36192	0.00218137
Q13449	High	10	LSAMP	23.4228	22.2723	21.9276	22.5409	25.2764	24.7588	25.42	24.5067	25.1074	25.0139	2.36181	0.000812799
Q9BYH1	High	8	SEZ6L	21.7198	20.5964	20.022	20.7794	23.4202	23.0136	23.6172	23.0618	23.3709	23.2967	2.35825	0.000696046
Q9UBP4	High	10	DKK3	25.5039	24.3805	23.6192	24.5012	27.2582	26.6989	27.4066	26.6369	27.1565	27.0314	2.35406	0.00134265
O95502	High	13	NPTXR	24.0053	22.7687	22.5919	23.122	25.5467	25.5374	25.6763	25.7555	25.5286	25.6089	2.34366	0.000284476
P08174	High	2	CD55	17.552	16.3363	17.7711	17.2198	19.9722	19.1423	20.0328	19.3243	19.7324	19.6408	2.33998	0.000942397
Q9H8J5	High	3	MANSC1	17.895	15.4943	15.5814	16.3236	18.888	18.7354	19.7436	18.3561	19.4431	19.0332	2.33375	0.00646182
Q16849	High	6	PTPRN	20.698	18.3892	18.0692	19.0521	21.4912	21.6168	22.5423	21.6931	21.8276	21.8342	2.32611	0.00532792
P02649	High	24	APOE	28.3299	27.4065	27.5102	27.7489	30.5035	29.7592	30.2523	29.6612	30.2731	30.0899	2.31436	0.000248809
P24592	High	2	IGFBP6	20.9752	20.4798	20.6769	20.7106	23.3283	22.5463	23.015	22.8952	23.2352	23.004	2.30434	3.66931e-05
P13521	High	17	SCG2	24.0404	21.9283	22.0651	22.6779	25.0356	25.0755	25.7551	25.3441	25.2177	25.2856	2.28354	0.00259176
P61769	High	4	B2M	26.007	25.4459	25.0755	25.5095	28.0306	27.7435	28.0592	27.461	27.8436	27.8276	2.28259	7.96951e-05
P09668	High	4	CTSH	18.9231	18.1905	19.3827	18.8321	21.6876	21.2123	21.1379	20.7705	20.9895	21.1596	2.28087	0.000371599
Q9NX62	High	8	IMPAD1	19.2065	18.671	19.4133	19.0969	21.5876	20.9258	21.4396	21.2561	21.7101	21.3838	2.27954	8.40623e-05
Q6NW40	High	4	RGMB	18.8315	17.5914	16.4766	17.6332	20.1731	19.8848	20.2255	20.2878	20.4574	20.2057	2.27608	0.00239469
Q5FWE3	High	3	PRRT3	18.8739	17.8055	15.5436	17.4077	20.3648	19.814	20.7529	19.686	20.222	20.1679	2.27427	0.011036
P55286	High	6	CDH8	17.9403	-13.2877	-13.2877	-2.87836	19.899	20.1261	20.4206	20.2636	20.2843	20.1987	2.26894	0.0229401
Q969H8	High	2	MYDGF	15.6105	15.2916	16.2027	15.7016	17.8984	17.8879	18.1751	18.1146	17.9776	18.0107	2.26332	3.32395e-05
Q96PX8	High	6	SLITRK1	21.6271	19.3671	18.2081	19.7341	22.3766	22.4727	23.1857	22.2578	22.8834	22.6352	2.25508	0.00924375
Q14515	High	23	SPARCL1	25.9116	24.536	23.685	24.7109	27.5282	26.9565	27.4322	26.8005	27.4002	27.2235	2.24759	0.00267584
Q8IV08	High	6	PLD3	18.7917	17.9764	19.5846	18.7842	21.3631	21.1508	21.0665	21.1281	21.1565	21.173	2.24696	0.000453484
P14314	High	8	PRKCSH	19.7596	18.2714	19.7221	19.251	21.7645	21.5165	22.043	20.9399	21.7003	21.5928	2.24123	0.00166432
Q9UBQ6	High	3	EXTL2	20.1252	18.5509	18.5353	19.0705	21.753	20.8923	22	20.856	21.7007	21.4404	2.2364	0.00312812
O14773	High	6	TPP1	17.0173	16.2747	20.7496	18.0139	21.736	21.6585	20.2094	21.9705	21.6782	21.4505	2.23363	0.0201071
Q13231	High	2	CHIT1	17.4637	15.9414	15.5312	16.3121	18.6232	18.1573	19.8563	17.7374	18.6543	18.6057	2.23049	0.0115218
O00468	High	8	AGRN	20.5879	19.0504	17.4798	19.0394	21.9493	21.4491	22.1125	21.4507	21.7909	21.7505	2.22549	0.00716674
Q92823	High	28	NRCAM	25.1083	23.8356	23.303	24.0823	26.5994	26.2445	26.8035	26.2149	26.5972	26.4919	2.22077	0.00120897
Q92932	High	8	PTPRN2	21.6526	20.1704	18.6393	20.1541	22.7204	22.7111	23.291	22.4689	22.9372	22.8257	2.21795	0.00680547
Q8TEU8	High	2	WFIKKN2	18.7193	17.8197	17.7153	18.0848	20.6775	20.0364	20.6491	20.0374	20.3356	20.3472	2.21524	0.000274179
Q14118	High	9	DAG1	22.2891	21.4127	21.3615	21.6878	24.157	23.7167	23.9128	23.7538	24.2158	23.9512	2.2116	0.00012274
P05067	High	19	APP	24.4057	23.8315	23.6272	23.9548	26.3403	26.4565	25.6142	26.2784	26.1974	26.1774	2.21129	0.000139338
Q96FE7	High	2	PIK3IP1	20.3197	19.2551	17.9733	19.1827	22.0382	21.4193	21.8969	21.0573	21.8255	21.6474	2.21118	0.00419957
Q8TAG5	High	5	VSTM2A	22.994	21.5772	20.758	21.7764	24.2736	23.8596	24.9672	23.5344	24.3793	24.2028	2.21078	0.00564917
Q96BZ4	High	3	PLD4	16.3378	-13.2877	-13.2877	-3.41253	18.6006	18.2761	19.1964	17.522	18.6241	18.4438	2.20382	0.0231945
Q8IUX7	High	2	AEBP1	-13.2877	15.4253	-13.2877	-3.71672	17.1334	17.8516	18.0109	17.7651	17.1386	17.5799	2.20083	0.0226578
O00391	High	9	QSOX1	20.0645	19.9001	18.0098	19.3248	21.6392	21.7275	21.7602	21.8941	21.7899	21.7622	2.19212	0.00238097
O15394	High	19	NCAM2	22.8094	21.4313	20.8882	21.7096	24.3846	23.679	24.418	23.6965	24.3198	24.0996	2.19182	0.00236248
Q8WXD2	High	19	SCG3	25.4869	24.1993	23.5308	24.4057	26.832	26.4487	27.2097	26.487	26.9912	26.7937	2.18377	0.00208202
Q92876	High	8	KLK6	24.7594	23.9212	22.8291	23.8366	26.7144	25.6548	26.16	25.8481	26.43	26.1615	2.17252	0.00291016
P23142	High	12	FBLN1	23.8953	23.1429	22.7331	23.2571	25.791	25.2417	25.5611	25.3871	25.5034	25.4969	2.16942	0.000191425
Q8NI22	High	2	MCFD2	16.5105	-13.2877	-13.2877	-3.35497	18.5613	19.115	19.0523	16.6413	18.9231	18.4586	2.16782	0.0241239
P13591	High	22	NCAM1	24.9628	23.9474	23.4008	24.1036	26.6421	26.085	26.675	25.9858	26.5643	26.3905	2.16708	0.00105022
P19021	High	19	PAM	23.3718	22.2904	21.103	22.2551	24.5578	24.3511	25.1549	24.541	24.7616	24.6733	2.16498	0.00325029
P07333	High	4	CSF1R	20.7197	20.3678	20.1317	20.4064	22.6651	21.8482	23.2164	22.09	22.727	22.5093	2.16372	0.000924335
Q96GW7	High	10	BCAN	22.1943	21.3249	20.7604	21.4265	23.6618	23.8381	23.223	23.6391	24.0686	23.6861	2.16367	0.000722628
Q92520	High	12	FAM3C	24.7031	23.338	22.6663	23.5692	25.8699	25.6987	26.4628	25.6757	26.0407	25.9496	2.15519	0.00250166
Q9NQ79	High	21	CRTAC1	23.9197	23.0329	22.5616	23.1714	26.1947	24.8231	25.5602	24.7202	25.3706	25.3338	2.15209	0.00332848
P55285	High	5	CDH6	18.017	14.1547	17.5698	16.5805	19.827	19.0028	19.6283	19.0469	19.4836	19.3977	2.15176	0.0218375
Q6EMK4	High	6	VASN	20.0338	19.6433	17.7693	19.1488	21.0515	21.1627	22.3659	21.0609	21.7503	21.4783	2.14921	0.00906569
O94919	High	8	ENDOD1	20.3365	18.3104	20.1139	19.587	22.322	21.1401	22.5105	20.953	22.2014	21.8254	2.13515	0.0125639
P07339	High	13	CTSD	21.4775	21.2575	23.8824	22.2058	25.2845	25.1997	23.7817	24.7356	24.8882	24.7779	2.1339	0.0111045
Q9UHL4	High	4	DPP7	16.4366	16.3745	18.3115	17.0409	20.0381	19.3454	19.0873	19.0993	19.5746	19.4289	2.13078	0.00374029
P51693	High	18	APLP1	26.1989	24.9035	24.4273	25.1766	27.5552	27.346	27.8471	27.2012	27.4967	27.4893	2.12617	0.00137777
Q15818	High	9	NPTX1	22.285	21.8684	21.2439	21.7991	24.0448	23.9272	23.942	23.9787	24.0061	23.9798	2.12	6.53656e-05
O14498	High	5	ISLR	20.3947	19.5116	20.0322	19.9795	21.703	21.1814	23.1637	21.4607	22.2789	21.9575	2.11951	0.00781308
P36955	High	17	SERPINF1	26.4761	25.8534	25.9057	26.0784	28.3855	28.0545	28.1879	28.1144	28.3208	28.2126	2.11095	1.43184e-05
P19022	High	11	CDH2	22.9642	21.7509	21.5556	22.0902	24.316	24.2197	24.6346	24.0645	24.4094	24.3289	2.108	0.000646828
P17900	High	5	GM2A	23.5997	22.7407	22.1746	22.8383	25.2475	24.7816	25.2702	24.7249	25.1533	25.0355	2.09546	0.000656694
P78324	High	11	SIRPA	22.7722	21.8319	21.6933	22.0991	24.8743	23.72	24.4311	23.5067	24.4013	24.1867	2.08841	0.00241167
Q16769	High	7	QPCT	20.4707	20.3247	19.2661	20.0205	22.3234	21.8114	22.3435	22.0897	22.3127	22.1761	2.07919	0.000430289
P98160	High	17	HSPG2	20.0337	19.4651	20.2898	19.9295	22.3083	21.7482	22.0976	21.8347	22.1623	22.0302	2.07612	8.72371e-05
O00533	High	33	CHL1	25.6509	24.4382	24.4406	24.8432	27.0199	26.8744	27.3166	26.8422	27.0626	27.0232	2.06921	0.00045588
Q9P121	High	7	NTM	22.6571	21.6343	20.9535	21.7483	23.9636	23.7475	24.4992	23.6988	23.8605	23.9539	2.06529	0.00168119
Q9UHG2	High	6	PCSK1N	23.2042	22.1383	21.0757	22.1394	24.2062	24.7657	24.4785	24.7496	23.8895	24.4179	2.065	0.00390128
P04216	High	4	THY1	23.5384	22.4329	22.1163	22.6959	25.1287	24.4477	25.2428	24.5216	24.9667	24.8615	2.06487	0.0012715
Q9BY67	High	4	CADM1	20.4547	19.3573	21.0287	20.2802	22.5767	22.3065	22.5981	22.0335	22.8087	22.4647	2.05556	0.00157561
O43556	High	4	SGCE	18.3632	17.8801	18.4671	18.2368	20.3888	20.132	20.7243	19.5634	20.5015	20.262	2.05453	0.000482725
O60279	High	3	SUSD5	17.9477	16.1425	15.1924	16.4275	19.1969	18.3855	19.373	18.3206	19.0429	18.8638	2.04269	0.00993638
Q8TCZ2	High	3	CD99L2	21.4189	19.5714	19.3369	20.1091	22.6156	21.803	23.2728	21.7374	22.334	22.3526	2.03543	0.0104211
Q14982	High	5	OPCML	21.6959	20.6463	19.3444	20.5622	23.0655	22.3834	23.4253	22.3943	22.9181	22.8373	2.03471	0.00686482
O60888	High	5	CUTA	21.491	20.4953	21.7413	21.2425	23.7812	22.9178	23.0446	22.9084	23.8377	23.2979	2.02655	0.00200489
P23284	High	7	PPIB	19.4855	18.9248	20.709	19.7064	22.2581	22.0485	21.1674	21.9964	21.9449	21.8831	2.02126	0.00315695
P14543	High	12	NID1	20.0443	19.8787	20.2909	20.0713	22.1803	22.1179	21.9964	22.0856	22.1115	22.0984	2.01827	7.39131e-07
Q969P0	High	9	IGSF8	21.2101	20.3438	19.8973	20.4837	22.8962	22.1972	22.908	22.1287	22.6744	22.5609	2.00956	0.00117892
P55290	High	11	CDH13	23.8636	22.549	22.4697	22.9608	25.0393	24.9455	25.4834	24.9064	25.1403	25.103	2.00584	0.000974
P02766	High	13	TTR	29.0273	28.7743	29.4907	29.0974	31.4767	31.2739	30.0568	31.3012	31.1602	31.0538	2.00124	0.0019069
O94772	High	2	LY6H	19.082	18.3939	17.2894	18.2551	19.9264	20.5855	20.9663	20.0894	20.3444	20.3824	2.00037	0.00335502
Q9HAR2	High	5	ADGRL3	21.1524	20.0924	19.5637	20.2695	22.6524	22.5529	22.7659	21.5774	22.2939	22.3685	1.99954	0.00321632
Q15582	High	16	TGFBI	20.8403	20.4109	21.2831	20.8448	22.7886	23.0052	22.5738	23.0396	22.9444	22.8703	1.99173	8.45807e-05
P61970	High	3	NUTF2	18.3314	18.1861	19.259	18.5921	19.6556	20.1204	20.2805	22.0136	19.6619	20.3464	1.98844	0.0317192
Q15113	High	6	PCOLCE	21.4485	20.5117	20.7156	20.8919	23.0523	22.6915	23.0515	22.8495	22.987	22.9263	1.98245	0.000108884
Q15904	High	6	ATP6AP1	21.6204	21.1932	20.5345	21.1161	23.3612	22.8968	22.656	23.491	23.2506	23.1311	1.98042	0.000622962
Q99435	High	11	NELL2	24.1459	23.2356	22.6276	23.3363	25.6943	25.1137	25.7307	25.082	25.4889	25.4219	1.97556	0.00136297
P08571	High	5	CD14	21.5257	21.5997	21.8127	21.646	24.0078	23.0148	23.7905	23.161	23.8093	23.5567	1.95686	0.000394636
P04156	High	4	PRNP	21.1564	19.885	19.3714	20.1376	22.4635	22.0959	22.576	21.8885	22.3213	22.269	1.94935	0.00231685
Q9Y5F6	High	9	PCDHGC5	18.9144	17.8569	19.1237	18.6317	20.5756	20.6072	20.7608	20.5727	20.8365	20.6705	1.94653	0.000455625
Q9ULZ9	High	2	MMP17	16.1717	-13.2877	-13.2877	-3.4679	17.7378	17.9555	18.4299	18.301	18.0384	18.0925	1.94185	0.0238335
P05413	High	3	FABP3	17.7861	16.2643	17.754	17.2682	18.7656	19.4828	19.6271	19.4312	19.2365	19.3086	1.91845	0.00273901
P41222	High	9	PTGDS	29.3948	28.5999	28.0369	28.6772	30.926	30.3944	30.7571	30.3308	30.8384	30.6493	1.88355	0.000976835
Q8NFY4	High	4	SEMA6D	17.3556	-13.2877	-13.2877	-3.07328	19.7189	18.8678	19.2255	18.6192	19.4508	19.1764	1.87395	0.0246094
P00441	High	6	SOD1	24.2	23.5478	23.7793	23.8423	25.956	25.5016	25.8378	25.4851	25.8588	25.7278	1.87289	6.21854e-05
P30044	High	5	PRDX5	24.3002	22.8098	22.0494	23.0531	24.6916	24.8041	25.8954	24.8892	25.4981	25.1557	1.87131	0.0104777
P22105	High	9	TNXB	17.4487	18.0582	18.7745	18.0938	20.3136	19.9471	20.2044	19.7027	20.0375	20.0411	1.86134	0.000802641
O00461	High	3	GOLIM4	17.3122	-13.2877	-13.2877	-3.08773	19.3306	18.2204	19.6295	18.5371	19.58	19.0595	1.85319	0.0249813
P12109	High	18	COL6A1	21.1718	20.8958	23.393	21.8202	24.4447	24.0426	23.6364	24.1782	24.2644	24.1133	1.85296	0.00907212
P10645	High	18	CHGA	27.0532	25.433	23.6706	25.3856	27.7766	27.127	28.5613	27.0563	28.0392	27.7121	1.84863	0.0279722
Q9UN36	High	4	NDRG2	18.1769	17.4382	17.6568	17.7573	19.9938	19.6893	19.9838	19.2211	19.0046	19.5785	1.84091	0.00111103
P01019	High	17	AGT	26.8313	26.5129	25.8931	26.4125	28.7443	28.2591	27.5151	28.1678	28.5422	28.2457	1.83951	0.00178131
Q9UBR2	High	3	CTSZ	18.6427	17.5781	18.9888	18.4032	20.6955	20.3069	20.2177	20.2108	20.2882	20.3438	1.83893	0.00111224
Q96KN2	High	22	CNDP1	26.3388	25.3888	24.3304	25.3527	27.9784	26.7031	27.5376	26.6181	27.6974	27.3069	1.83147	0.0128827
P22748	High	2	CA4	16.6635	-13.2877	-13.2877	-3.30399	19.06	18.1538	18.4646	18.05	18.5054	18.4468	1.82857	0.0245843
P16070	High	3	CD44	21.0416	20.6786	22.2278	21.316	23.4455	23.1143	23.2392	23.1147	23.5189	23.2865	1.82068	0.00154095
P04271	High	3	S100B	16.2113	16.4045	16.0176	16.2111	18.3329	18.2042	17.7589	17.6673	18.0013	17.9929	1.79533	7.76552e-05
Q9NZ53	High	4	PODXL2	18.4107	16.6555	17.5159	17.5274	19.7331	19.1343	19.6648	19.1211	19.6759	19.4659	1.7909	0.00337168
P43251	High	7	BTD	21.77	21.2294	20.6089	21.2028	23.4008	22.8179	22.7336	22.8603	23.3799	23.0385	1.78911	0.00107154
P31150	High	8	GDI1	18.4081	19.1116	19.4858	19.0018	21.4452	20.345	20.8011	19.7239	21.3061	20.7242	1.78569	0.011678
Q9UJJ9	High	3	GNPTG	17.4127	-13.2877	-13.2877	-3.05424	19.128	19.3113	18.7847	19.7055	18.8635	19.1586	1.78525	0.0249277
P07585	High	6	DCN	18.1191	16.4173	19.2043	17.9136	20.3275	20.2755	19.3415	20.2533	19.9609	20.0318	1.76228	0.0163301
P55058	High	14	PLTP	22.5365	22.495	22.6717	22.5677	24.248	24.4471	24.4289	24.4277	24.0661	24.3236	1.76122	3.07756e-06
P10909	High	17	CLU	26.9206	26.7124	26.6092	26.7474	28.5119	28.4857	28.4772	28.7422	28.3203	28.5075	1.76062	4.27464e-06
P01034	High	10	CST3	28.8076	27.9168	27.339	28.0212	29.9157	29.8048	30.1041	29.6	29.7786	29.8406	1.70113	0.00151979
Q9UQM7	High	2	CAMK2A	18.8739	18.5643	18.6782	18.7055	20.65	20.4417	20.1521	20.5744	20.0956	20.3828	1.68853	4.79664e-05
P20774	High	11	OGN	23.6827	22.5719	23.5523	23.269	25.1049	24.9693	25.2073	24.7296	25.0842	25.0191	1.68138	0.00075146
P28161	High	6	GSTM2	19.2309	19.0306	19.8509	19.3708	20.106	20.9814	22.0915	20.5019	20.938	20.9238	1.67556	0.0176191
Q16610	High	12	ECM1	22.6839	21.9237	21.4164	22.008	23.9251	23.058	24.3326	23.1542	23.9466	23.6833	1.66219	0.00762616
Q6UX71	High	8	PLXDC2	21.148	20.6941	20.6825	20.8415	22.7747	22.0255	22.6845	22.1277	22.7723	22.4769	1.65492	0.000570365
P13473	High	4	LAMP2	22.1663	21.3274	22.705	22.0662	23.8536	23.4729	23.8384	23.713	24.1255	23.8007	1.64432	0.00176827
Q9Y617	High	4	PSAT1	18.1023	16.6079	16.3143	17.0082	18.4397	18.6844	19.4935	18.4993	18.9757	18.8185	1.6383	0.00919554
P09871	High	12	C1S	23.1559	23.6956	22.5047	23.1187	24.899	24.6689	24.9715	24.5559	24.881	24.7953	1.60486	0.000840582
P19320	High	6	VCAM1	18.5856	17.9133	17.334	17.9443	19.6411	19.1792	20.375	18.9904	19.5347	19.5441	1.5936	0.00828307
Q6UXB8	High	4	PI16	19.6433	18.4405	18.4979	18.8606	20.8818	20.5705	20.2998	20.1768	20.7574	20.5373	1.58753	0.0025018
P51148	High	2	RAB5C	20.5495	19.6344	20.8055	20.3298	21.7688	21.3644	22.461	21.912	22.2156	21.9443	1.58198	0.00423135
Q9H0R4	High	2	HDHD2	15.917	16.4269	17.1001	16.4813	17.5334	17.8079	18.3749	18.3313	18.4412	18.0977	1.5775	0.003483
Q9HC56	High	3	PCDH9	-13.2877	-13.2877	17.2387	-3.11224	19.1353	18.7743	18.8901	18.3949	18.7873	18.7964	1.57702	0.0256945
O15240	High	22	VGF	25.6254	24.1469	22.477	24.0831	25.8141	26.1592	26.6781	25.9835	26.0715	26.1413	1.57465	0.0248259
Q9NRN5	High	2	OLFML3	15.3735	15.26	15.5487	15.3941	16.8018	17.1467	17.1179	16.8322	16.9211	16.9639	1.5721	8.88154e-06
P48637	High	6	GSS	18.0727	17.2716	19.0831	18.1425	19.5032	20.0215	20.1545	19.9058	19.8181	19.8806	1.56583	0.00543381
Q13508	High	4	ART3	20.2959	17.4914	17.8458	18.5444	20.8337	20.2621	20.5533	20.6133	20.9633	20.6451	1.54695	0.0194495
P09972	High	8	ALDOC	20.8356	21.0725	20.234	20.714	22.6165	22.0104	22.5323	21.7975	22.3655	22.2644	1.54199	0.00138021
Q96S96	High	7	PEBP4	21.5202	21.033	20.8924	21.1485	23.2024	22.4188	22.5676	22.2928	22.867	22.6697	1.53383	0.00108046
Q99784	High	3	OLFM1	17.0875	-13.2877	-13.2877	-3.16264	18.5873	18.844	18.3652	18.2465	18.9341	18.5954	1.53215	0.0258904
O43493	High	4	TGOLN2	18.6703	17.0565	18.7052	18.144	20.1481	19.512	20.2557	19.1293	19.9035	19.7897	1.52834	0.01462
P00746	High	3	CFD	19.8456	19.3331	19.1772	19.4519	20.997	20.3573	21.6656	20.3936	21.0944	20.9016	1.50417	0.00659375
P35237	High	6	SERPINB6	17.8523	17.2968	18.5909	17.9133	19.1465	19.1662	20.0108	18.8046	19.9953	19.4247	1.49706	0.012094
Q14C87	High	7	TMEM132D	16.878	-13.2877	-13.2877	-3.23246	16.7887	18.3355	19.2205	17.5813	18.7136	18.1279	1.48078	0.0273326
Q9Y6R7	High	15	FCGBP	18.7836	20.8659	20.2617	19.9704	21.8185	22.0792	20.7095	21.9679	21.4158	21.5982	1.47285	0.0271981
O94760	High	7	DDAH1	18.9741	18.5651	18.0351	18.5248	20.187	19.7538	20.179	19.7376	20.2165	20.0148	1.45631	0.000935006
P27797	High	11	CALR	21.665	20.6921	22.5	21.619	23.7718	22.6338	23.4243	22.9621	23.2176	23.2019	1.45426	0.0139263
P05090	High	6	APOD	25.4977	25.4079	25.5913	25.499	27.4478	26.461	27.2335	26.3913	26.9372	26.8942	1.4525	0.00248606
Q03167	High	4	TGFBR3	16.555	17.1031	19.4445	17.7008	19.8549	19.4737	20.0301	19.5926	19.5356	19.6974	1.43978	0.023548
P10451	High	10	SPP1	25.7	25.2452	24.831	25.2587	27.2491	26.4354	26.7282	26.0745	26.8799	26.6734	1.42527	0.00463616
P13611	High	9	VCAN	20.6946	20.4239	19.3157	20.1448	21.9049	21.6494	21.322	21.5944	21.7254	21.6392	1.3956	0.00416329
P22352	High	4	GPX3	21.345	21.0438	20.1714	20.8534	22.7216	22.208	22.0488	21.9952	22.3726	22.2692	1.36081	0.00386186
P29120	High	2	PCSK1	16.4816	-13.2877	-13.2877	-3.36461	16.8626	17.5347	17.901	17.72	18.5358	17.7108	1.32935	0.0271699
P62987	High	4	UBA52	24.8626	24.2375	25.0485	24.7162	26.066	25.8517	26.5406	25.7714	26.0544	26.0568	1.32709	0.0018225
P09104	High	12	ENO2	21.7884	22.6493	21.8942	22.1106	23.0653	23.7852	22.9072	24.0509	23.2628	23.4143	1.31704	0.00991449
P43487	High	2	RANBP1	14.8365	16.1858	17.3696	16.1306	16.937	18.1756	17.2402	18.2779	17.8707	17.7003	1.31654	0.049398
Q12907	High	10	LMAN2	21.7372	20.2761	22.2518	21.4217	22.954	22.8874	23.1372	22.4985	23.1267	22.9208	1.30511	0.017131
Q9P0L0	High	2	VAPA	-13.2877	-13.2877	16.6067	-3.32291	17.9733	17.7365	17.8606	17.9006	18.0229	17.8988	1.29544	0.0267688
Q9GZP4	High	2	PITHD1	17.6453	16.4401	17.9992	17.3616	18.5388	18.3316	19.2173	18.9984	18.7119	18.7596	1.29488	0.0134708
P40925	High	11	MDH1	21.7032	21.5403	22.2936	21.8457	23.0463	23.1129	23.2315	23.252	23.1519	23.1589	1.27757	0.000286098
P07108	High	3	DBI	21.3579	20.2798	20.1728	20.6035	21.8332	21.7217	22.4803	21.5347	22.1233	21.9386	1.26878	0.00924741
P05452	High	7	CLEC3B	23.2247	22.7393	21.6727	22.5455	23.8979	23.7306	23.8054	23.9969	24.2248	23.9311	1.26252	0.0078375
P00736	High	9	C1R	22.4526	23.1899	21.8615	22.5014	24.0062	23.5287	23.853	23.7191	24.0009	23.8216	1.22911	0.00496879
P02751	High	54	FN1	25.9688	25.5446	25.4327	25.6487	27.0493	26.5667	27.014	26.5799	26.9861	26.8392	1.18767	0.00072573
Q9HC38	High	3	GLOD4	17.0536	17.7678	18.9791	17.9335	18.7028	19.6731	19.4506	19.323	19.2373	19.2773	1.15586	0.0273266
P08637	High	2	FCGR3A	17.6083	18.0065	18.0671	17.894	19.4208	18.5761	19.1068	18.6684	19.3182	19.0181	1.1494	0.00410508
Q9Y5Y7	High	5	LYVE1	20.7981	20.0935	21.3262	20.7392	22.1526	21.465	22.4346	21.4834	22.0517	21.9175	1.14298	0.0179562
P55786	High	8	NPEPPS	17.4557	18.2545	19.4895	18.3999	19.44	19.7613	19.9238	19.829	19.853	19.7614	1.12727	0.0225274
P24043	High	3	LAMA2	20.345	20.653	19.8564	20.2848	21.4306	21.2672	21.1843	21.4878	21.6927	21.4125	1.10247	0.0015767
P26038	High	11	MSN	18.8279	18.7286	20.8864	19.481	20.3274	20.9438	21.1609	21.059	21.0264	20.9035	1.07969	0.0414932
P22061	High	5	PCMT1	19.0379	19.2721	20.4988	19.6029	20.8905	20.9461	20.8775	20.431	20.8662	20.8022	1.05948	0.0146597
P02452	High	7	COL1A1	19.866	18.7118	20.2619	19.6133	20.602	20.8207	21.0779	20.6948	20.6851	20.7761	1.03763	0.0173485

## Sheet: Fig 4a downregulated in CSFCCM 
Accession	Protein FDR Confidence Combined	Unique Peptides	Gene symbol	log Abundance Normalized ICM n=1	log Abundance Normalized ICM n=2	log Abundance Normalized ICM n=3	log Abundance Normalized ICM mean	log Abundance Normalized CCM n=1	log Abundance Normalized CCM n=2	log Abundance Normalized CCM n=3	log Abundance Normalized CCM n=4	log Abundance Normalized CCM n=5	log Abundance Normalized CCM mean	log2fc CCM/ICM	pval log
P04003	High	8	C4BPA	23.0449	24.0744	21.5578	22.8923	17.6263	19.5469	17.4351	19.917	18.483	18.6017	-4.29197	0.00235549
P01591	High	3	JCHAIN	21.981	23.0952	19.5825	21.5529	17.5646	19.4822	17.0743	18.0131	17.2356	17.8739	-3.96391	0.00831376
P01871	High	16	IGHM	25.6053	27.4407	23.3682	25.4714	21.9005	23.2604	20.9876	23.2876	22.1999	22.3272	-3.70919	0.0230679
P02655	High	4	APOC2	22.2025	23.5234	20.5314	22.0858	18.3953	18.8271	19.3116	20.2341	17.4744	18.8485	-3.41451	0.0103794
P15169	High	3	CPN1	19.3914	20.0487	18.622	19.354	16.0428	17.392	14.5939	16.4178	15.0334	15.896	-3.23436	0.00319604
P00739	High	5	HPR	21.9122	22.8394	20.499	21.7502	18.5869	18.8756	18.9332	19.0671	19.0316	18.8989	-3.13109	0.00138875
P00738	High	11	HP	26.9896	27.4675	25.7972	26.7515	24.0117	23.579	23.9901	23.4364	23.9568	23.7948	-3.09157	0.000298867
P02775	High	3	PPBP	22.7088	22.9933	19.3359	21.6793	18.9364	20.1402	19.1206	19.6528	18.36	19.242	-2.9645	0.0424879
P04114	High	184	APOB	27.4948	28.8544	26.0503	27.4665	24.7546	25.4311	24.1463	25.2214	24.805	24.8717	-2.94921	0.00774153
Q06033	High	14	ITIH3	22.4867	22.93	20.1537	21.8568	19.707	19.7955	17.1364	19.4132	19.5929	19.129	-2.88215	0.0249765
O95445	High	4	APOM	22.5281	23.2191	20.8779	22.2084	20.0309	20.3324	18.7375	19.3942	19.9203	19.6831	-2.71277	0.0070709
P02654	High	2	APOC1	24.0184	24.8561	23.7112	24.1952	21.6819	22.0423	20.7673	21.7826	21.4183	21.5385	-2.68096	0.000441312
P02656	High	3	APOC3	22.4575	24.1604	22.6661	23.0947	19.2587	21.0987	20.7876	21.634	19.4397	20.4437	-2.58635	0.0113736
P19823	High	28	ITIH2	25.7667	26.5874	24.463	25.6057	23.1136	23.6146	23.0754	23.4598	23.2451	23.3017	-2.53015	0.00276706
P19827	High	23	ITIH1	25.2995	26.1451	24.9649	25.4698	22.7856	23.7974	22.7283	22.9505	23.0538	23.0631	-2.43882	0.000566266
P27169	High	12	PON1	24.3452	24.7615	22.5445	23.8837	21.5738	21.7649	21.6349	22.0196	21.8584	21.7703	-2.37146	0.00594489
P02743	High	6	APCS	21.5616	23.4584	21.8193	22.2798	19.839	20.2826	20.5068	20.2403	19.8978	20.1533	-2.36718	0.0037901
P02671	High	22	FGA	25.9868	24.6005	25.7685	25.4519	22.6799	24.0903	22.915	24.1385	22.9234	23.3494	-2.07654	0.00708273
P07360	High	7	C8G	21.4052	21.646	20.4421	21.1644	19.4312	18.6133	19.5938	18.9908	19.1893	19.1637	-2.04709	0.00129687
P01742	High	2	IGHV1-69	21.7415	20.3247	20.6045	20.8902	19.8006	17.712	18.9078	17.1677	19.7168	18.661	-2.02382	0.0279828
P35542	High	3	SAA4	21.6966	22.5857	20.6786	21.6536	20.3675	20.2229	19.0984	19.433	19.8854	19.8014	-1.97709	0.0111906
Q15084	High	3	PDIA6	-13.2877	-13.2877	19.7396	-2.2786	17.6211	18.296	18.039	16.5612	17.8887	17.6812	-1.95097	0.0478375
P06312	High	2	IGKV4-1	19.9435	19.7745	18.8002	19.5061	17.8063	18.3985	16.8482	17.8019	16.8304	17.537	-1.92328	0.00650251
P07358	High	12	C8B	22.947	23.0741	21.3659	22.4623	21.1181	20.5935	20.3618	20.5358	21.0345	20.7287	-1.88163	0.00817578
A0A0B4J1X5	High	2	IGHV3-74	20.245	19.7316	17.8746	19.2837	17.7305	17.9138	17.1349	17.7919	18.0054	17.7153	-1.83639	0.0319297
Q14624	High	24	ITIH4	26.0159	26.2033	24.4358	25.5517	23.9364	24.0719	23.6317	24.3169	24.0123	23.9938	-1.72669	0.0116471
Q9HD45	High	2	TM9SF3	-13.2877	-13.2877	19.2756	-2.43327	17.4895	17.3392	18.0479	17.3668	17.4344	17.5356	-1.71443	0.0453794
O15400	High	2	STX7	-13.2877	-13.2877	18.4363	-2.71306	17.8342	16.0712	16.8564	15.6091	16.1153	16.4972	-1.70982	0.0476807
P01876	High	8	IGHA1	26.8997	26.595	25.7915	26.4288	24.5083	24.7119	25.3356	24.6047	24.6785	24.7678	-1.69971	0.00173914
P07357	High	6	C8A	22.4456	22.5972	21.0047	22.0158	21.092	20.7391	20.4555	19.3313	20.3299	20.3895	-1.67317	0.0237622
P12277	High	14	CKB	20.9211	22.6955	21.4758	21.6975	18.9901	20.7538	20.2601	20.6908	20.0203	20.1431	-1.62917	0.034728
A0A0B4J1U7	High	2	IGHV6-1	23.0176	23.2592	21.5498	22.6088	20.4026	21.298	20.9706	21.8707	20.7753	21.0634	-1.6279	0.0234076
P13671	High	9	C6	22.4869	22.7499	21.1392	22.1253	20.7782	20.667	20.1257	20.9007	20.7398	20.6423	-1.61101	0.0106852
P02647	High	21	APOA1	30.7115	30.9095	29.4558	30.359	29.3671	28.7296	28.316	28.7757	28.9834	28.8344	-1.61075	0.00920319
P0DP02	High	2	IGHV3-30-3	22.3151	22.6752	21.2426	22.0776	20.5656	21.0015	20.0847	20.6392	20.6412	20.5865	-1.57892	0.00688826
P09493	High	2	TPM1	27.5301	27.4836	26.4345	27.1494	26.1875	25.5282	25.4745	25.4869	25.4592	25.6273	-1.57254	0.0032085
P01042	High	9	KNG1	24.8888	25.6139	24.7845	25.0957	23.6999	23.5858	23.3243	23.879	23.7748	23.6528	-1.4802	0.00074119
P02652	High	4	APOA2	28.1728	28.4763	27.0077	27.8856	26.8843	26.5308	26.2946	26.3858	26.5463	26.5284	-1.4673	0.00853931
P22792	High	5	CPN2	22.0153	22.3608	20.6529	21.6763	20.5857	20.3455	20.9026	20.1025	19.9369	20.3746	-1.4254	0.0262944
P02748	High	11	C9	23.3013	23.9984	21.9809	23.0935	22.1408	22.0258	21.0501	22.1673	21.8092	21.8387	-1.42035	0.0499481
P0DOX2	High	5	IGHA2	22.467	22.5837	20.7568	21.9359	20.404	20.8876	20.7296	20.8099	20.7931	20.7248	-1.40481	0.0347337
P04004	High	6	VTN	23.6827	24.3155	23.395	23.7978	22.6592	22.531	22.1532	22.7594	22.424	22.5053	-1.33028	0.00178825
A0A0A0MS15	High	3	IGHV3-49	21.2214	20.9931	20.5952	20.9365	19.1548	19.8853	18.6095	20.4266	19.4109	19.4974	-1.3286	0.0162275
P01031	High	38	C5	24.4641	25.2075	24.2942	24.6553	23.1126	24.0421	22.3501	23.616	23.3479	23.2937	-1.31544	0.0190692
P02760	High	5	AMBP	23.2085	23.6919	22.6743	23.1916	22.1012	22.0422	21.75	21.975	22.085	21.9907	-1.25429	0.00201565
P07477	High	2	PRSS1	24.346	24.6183	23.7083	24.2242	23.2825	23.045	23.5225	22.5361	22.7272	23.0227	-1.20536	0.00815903
P03952	High	7	KLKB1	21.9264	22.2796	20.8825	21.6962	20.4495	21.3439	20.2054	20.3299	20.3595	20.5376	-1.20392	0.0303458
P0DOX5	High	8	IGHG2	29.2206	29.3662	28.6134	29.0667	28.2814	27.677	27.3215	28.0767	27.9627	27.8639	-1.20062	0.00505254
P0DOX7	High	3	IGKC	24.9008	24.6874	24.1036	24.5639	23.6188	23.5069	23.3952	23.0938	23.4377	23.4105	-1.18066	0.0015135
A2NJV5	High	2	IGKV2-29	24.6295	24.6217	23.5277	24.2596	23.3538	23.3695	22.922	23.0576	23.087	23.158	-1.17486	0.00922296
A0A0C4DH25	High	2	IGKV3D-20	21.9441	21.3593	20.7849	21.3628	20.2496	20.464	20.0064	20.3594	20.2748	20.2708	-1.1608	0.00616618
P09619	High	2	PDGFRB	-13.2877	-13.2877	18.7201	-2.61843	18.0234	16.9712	18.2695	15.2295	17.734	17.2455	-1.15842	0.0441895
Q9UBG0	High	3	MRC2	-13.2877	-13.2877	19.6503	-2.30837	18.5705	18.555	18.8856	17.7608	18.6562	18.4856	-1.11929	0.0410985
P00747	High	10	PLG	24.6283	24.7329	24.0571	24.4728	23.6027	23.519	23.352	23.2243	23.1835	23.3763	-1.11633	0.001115
A0A075B6H7	High	3	IGKV3-7	22.6454	21.9192	21.8859	22.1501	21.0619	21.3861	20.8254	21.0907	21.1747	21.1078	-1.07565	0.00302752
B9A064	High	3	IGLL5	23.941	24.2302	23.4791	23.8834	22.9873	23.1201	22.2318	23.0124	22.7026	22.8108	-1.07176	0.00697095
P21291	High	4	CSRP1	19.3095	18.8785	18.2718	18.8199	16.8673	17.7357	18.6633	17.7752	17.455	17.6993	-1.06082	0.0455373
A0A0C4DH38	High	2	IGHV5-51	21.2823	21.1194	20.8078	21.0698	20.3298	19.8871	19.3605	20.3169	20.0369	19.9862	-1.05585	0.00566188
Q96PD5	High	8	PGLYRP2	21.8016	22.0198	21.3499	21.7238	21.1693	20.2305	20.4482	20.0571	21.3046	20.6419	-1.01928	0.0251769
P05543	High	10	SERPINA7	23.1437	23.1039	22.1918	22.8131	22.0249	22.1482	21.3152	22.1007	22.0234	21.9225	-0.922738	0.0268982
P04217	High	12	A1BG	25.8553	25.8022	25.3026	25.6534	25.0956	24.5938	24.682	24.5867	24.822	24.756	-0.904947	0.00251711
Q96IY4	High	8	CPB2	21.7396	21.7619	21.0461	21.5159	21.0023	20.7653	19.6334	20.821	20.6785	20.5801	-0.901899	0.0431315

## Sheet: Fig 4a nonregulated 
Accession	Protein FDR Confidence Combined	Unique Peptides	Gene symbol	Abundance Normalized ICM n=1	Abundance Normalized ICM n=2	Abundance Normalized ICM n=3	Abundance Normalized mean ICM	Abundance Normalized CCM n=1	Abundance Normalized CCM n=2	Abundance Normalized CCM n=3	Abundance Normalized CCM n=4	Abundance Normalized CCM n=5	Abundance Normalized mean CCM	fc CCM/ICM	log2fc CCM/ICM	pval log	log adjpval
Q6ZRP7	High	2	QSOX2	0.0001	0.0001	0.0001	0.0001	110755	0.0001	63578.5	0.0001	90888.3	53044.4	88407.3	16.4319	0.115886	0.205468
Q96NY7	High	4	CLIC6	0.0001	0.0001	0.0001	0.0001	0.0001	51028.7	38335.8	53550.8	0.0001	28583	47638.4	15.5398	0.11586	0.205468
P20062	High	6	TCN2	87400.2	0.0001	30116.8	39172.3	1.16839e+06	971509	962115	941794	1.54819e+06	1.1184e+06	19.0338	4.25049	0.0932092	0.495456
P43146	High	9	DCC	101803	78316.8	0.0001	60039.9	1.17753e+06	872293	1.35371e+06	736829	1.05653e+06	1.03938e+06	11.541	3.52869	0.1133	0.522903
Q6MZW2	High	14	FSTL4	436393	207679	0.0001	214691	4.57437e+06	3.78093e+06	1.89496e+06	4.18404e+06	3.90101e+06	3.66706e+06	11.3871	3.50933	0.117067	0.525118
Q5KU26	High	3	COLEC12	195629	45257.2	0.0001	80295.3	1.70234e+06	1.07557e+06	1.22836e+06	1.0862e+06	1.4098e+06	1.30045e+06	10.7972	3.43259	0.108502	0.517325
Q8IZS8	High	6	CACNA2D3	59398.6	0.0001	37027.3	32142	554527	341545	760733	393761	534142	516942	10.722	3.42251	0.113286	0.522903
O15354	High	2	GPR37	0.0001	76995.7	67191	48062.2	333143	588576	876530	1.31897e+06	720753	767595	10.6472	3.41241	0.118115	0.525118
Q96JF0	High	3	ST6GAL2	168532	51601.2	0.0001	73377.6	1.50141e+06	1.15516e+06	924142	848846	1.25638e+06	1.13719e+06	10.3318	3.36902	0.112299	0.522903
Q9H4D0	High	4	CLSTN2	44133.2	0.0001	41376.3	28503.2	632789	408601	247915	418230	420618	425631	9.95516	3.31544	0.116334	0.525118
P22304	High	6	IDS	249082	0.0001	254123	167735	2.74979e+06	2.00227e+06	1.82316e+06	1.76659e+06	2.30629e+06	2.12962e+06	8.46422	3.08138	0.126831	0.534491
Q9BQT9	High	3	CLSTN3	51402.7	31150	0.0001	27517.6	331355	333436	231156	325083	314058	307017	7.43809	2.89493	0.123778	0.531715
Q9NY72	High	3	SCN3B	138933	53934.2	0.0001	64289.2	713831	694883	629511	773926	768308	716092	7.42573	2.89253	0.123822	0.531715
P21802	High	4	FGFR2	551764	130966	0.0001	227577	2.70083e+06	1.29215e+06	3.64228e+06	1.42334e+06	3.11599e+06	2.43492e+06	7.13288	2.83448	0.127999	0.534491
O43567	High	2	RNF13	24272.1	0.0001	32230.4	18834.2	220529	108302	255834	78766.9	288331	190353	6.73783	2.75228	0.131625	0.535379
Q9Y4L1	High	3	HYOU1	111224	0.0001	115067	75430.3	892198	563453	882766	649814	799701	757587	6.69569	2.74323	0.132433	0.535379
Q9BXJ0	High	2	C1QTNF5	68150.8	40286.6	0.0001	36145.8	519956	412721	198165	324830	345216	360177	6.64305	2.73185	0.130365	0.535379
P55283	High	4	CDH4	246361	108321	0.0001	118227	1.12185e+06	908777	1.66588e+06	1.02553e+06	1.13879e+06	1.17216e+06	6.60966	2.72458	0.131581	0.535379
P04180	High	5	LCAT	132152	502980	0.0001	211711	3.60519e+06	2.20026e+06	1.13281e+06	1.23791e+06	1.36894e+06	1.90902e+06	6.01141	2.5877	0.135389	0.535947
Q14112	High	5	NID2	327144	0.0001	77677	134940	1.2373e+06	970282	1.41638e+06	1.19236e+06	1.13819e+06	1.1909e+06	5.88359	2.5567	0.129885	0.535379
O14786	High	3	NRP1	0.0001	58063.9	148383	68815.5	712426	463314	768094	470307	612780	605384	5.8648	2.55208	0.133226	0.535379
Q9Y287	High	3	ITM2B	108369	0.0001	264122	124164	1.10532e+06	1.33412e+06	719964	1.2347e+06	897727	1.05836e+06	5.68263	2.50656	0.136745	0.536502
Q16288	High	3	NTRK3	76232.1	0.0001	66690.7	47640.9	354658	421897	469362	279556	473130	399721	5.59352	2.48376	0.137688	0.536991
P80723	High	3	BASP1	82236.5	52505.6	0.0001	44914	358942	284371	472663	257609	358473	346411	5.14184	2.36229	0.140025	0.537154
P35052	High	4	GPC1	221511	0.0001	105375	108962	1.32401e+06	867739	183443	841538	892587	821862	5.02844	2.33011	0.148921	0.538728
Q15223	High	2	NECTIN1	149214	67185.2	0.0001	72133.2	615918	339663	711307	431802	611123	541962	5.00891	2.3245	0.140991	0.537154
O75078	High	3	ADAM11	50779.4	0.0001	137985	62921.6	562379	364108	410510	391739	621577	470063	4.98041	2.31626	0.138588	0.537154
Q9UHI8	High	2	ADAMTS1	364240	88950.1	0.0001	151063	1.26922e+06	705477	1.48615e+06	378994	1.5202e+06	1.07201e+06	4.73094	2.24213	0.14339	0.537239
Q8NCW5	High	3	NAXE	124089	0.0001	111628	78572.6	506687	352978	679817	574728	643744	551591	4.6801	2.22654	0.146493	0.53784
P09603	High	3	CSF1	634107	193006	0.0001	275704	2.51668e+06	1.97214e+06	1.26752e+06	1.35441e+06	1.99716e+06	1.82158e+06	4.40468	2.13904	0.146178	0.53784
Q9HAT2	High	7	SIAE	0.0001	96671.6	542601	213091	2.06718e+06	1.82512e+06	459835	1.38148e+06	1.28857e+06	1.40444e+06	4.39386	2.13549	0.142896	0.537154
O15197	High	2	EPHB6	66997.3	0.0001	51317.3	39438.2	275270	119500	504937	121143	265150	257200	4.34773	2.12026	0.153138	0.539131
Q16653	High	3	MOG	146548	34569.1	0.0001	60372.3	413522	355495	388869	356957	403427	383654	4.23653	2.08288	0.139047	0.537154
O75173	High	2	ADAMTS4	219258	37818	0.0001	85692.1	570704	542955	462244	571454	524675	534406	4.15757	2.05574	0.136914	0.536502
Q9NS98	High	5	SEMA3G	307736	217007	0.0001	174914	1.28102e+06	949501	1.36414e+06	532846	1.22351e+06	1.0702e+06	4.07896	2.0282	0.154848	0.539131
Q8IUK5	High	4	PLXDC1	202821	45587.8	0.0001	82803.1	710698	396246	553780	228187	621393	502061	4.04221	2.01514	0.144497	0.537551
Q86UD1	High	4	OAF	206330	178202	0.0001	128177	780338	708388	517205	847611	930408	756790	3.93616	1.97679	0.15446	0.539131
P52758	High	2	RIDA	72105.3	0.0001	38934.7	37013.3	237058	236861	288225	112703	212975	217564	3.91866	1.97036	0.150718	0.539131
Q96B86	High	2	RGMA	157341	92424.1	0.0001	83255.1	520458	486380	456719	441044	493139	479548	3.83999	1.9411	0.152175	0.539131
O75752	High	3	B3GALNT1	389062	0.0001	182655	190572	1.17631e+06	741520	1.0896e+06	1.30847e+06	1.13329e+06	1.08984e+06	3.81252	1.93074	0.153948	0.539131
O75503	High	2	CLN5	40010.7	114715	0.0001	51575.1	373015	276354	55824.2	395537	356901	291526	3.76831	1.91392	0.157224	0.53957
O14917	High	7	PCDH17	0.0001	303374	564719	289364	1.43443e+06	1.69307e+06	853142	1.97542e+06	1.62952e+06	1.51712e+06	3.49529	1.80541	0.160305	0.539869
Q92673	High	3	SORL1	0.0001	72659.8	186712	86457.3	870829	513315	206229	412014	257414	451960	3.48504	1.80117	0.159517	0.539869
P05937	High	8	CALB1	115166	329153	0.0001	148107	1.2162e+06	474858	589384	537265	916024	746746	3.3613	1.74902	0.158127	0.53957
Q08554	High	2	DSC1	118032	0.0001	0.0001	39344.1	232770	0.0001	447842	0.0001	283832	192889	2.72367	1.44555	0.509258	0.670205
Q9UPU3	High	2	SORCS3	235313	77665.6	0.0001	104326	748109	608153	0.0001	569384	553019	495733	3.95979	1.98543	0.629314	0.793189
O75787	High	4	ATP6AP2	0.0001	78720.8	232649	103790	478864	591215	178503	717877	380916	469475	3.01555	1.59242	0.163374	0.541207
Q9BRK3	High	2	MXRA8	0.0001	35786.1	73176.1	36320.7	189620	99298.2	228986	120124	182317	164069	3.01149	1.59048	0.161526	0.539869
O75223	High	2	GGCT	37390.7	0.0001	32185.1	23191.9	102915	115500	106119	101010	95390.9	104187	2.99492	1.58252	0.161042	0.539869
P78310	High	2	CXADR	38436.8	0.0001	54934.4	31123.7	187736	28134.7	283076	0.0001	182708	136331	3.65024	1.86799	0.655664	0.814166
P69891	High	8	HBG1	4.93785e+06	4.11013e+06	8.4872e+06	5.84506e+06	9.90912e+06	4.76296e+07	1.14478e+06	4.45868e+07	1.50835e+07	2.36708e+07	4.0497	2.01782	0.393375	0.505509
Q9P2E7	High	3	PCDH10	93442.8	91239.4	0.0001	61560.7	247821	193286	290991	248383	246662	245429	2.65785	1.41026	0.169329	0.544669
Q9Y2S2	High	4	CRYL1	45546.3	48560	142383	78829.7	66006.9	365121	378489	215982	392953	283710	3.59903	1.84761	0.0546551	0.177216
P07602	High	8	PSAP	1.01974e+07	5.37652e+06	1.58586e+07	1.04775e+07	2.035e+07	1.71414e+07	1.07207e+08	1.49379e+07	2.77827e+07	3.74837e+07	3.57754	1.83897	0.0922465	0.205468
P55209	High	2	NAP1L1	0.0001	43395.9	0.0001	14465.3	0.0001	99983.4	54502.1	71581.2	23360.5	49885.4	1.43693	0.522987	0.238446	0.512319
P15311	High	4	EZR	0.0001	34116.2	241091	91735.8	102765	592910	316596	342675	203159	311621	2.26463	1.17927	0.166571	0.54189
Q06828	High	4	FMOD	630661	92892.4	413904	379152	1.28293e+06	1.35405e+06	317146	1.56092e+06	1.13762e+06	1.13053e+06	2.98174	1.57615	0.0750808	0.34988
Q99523	High	2	SORT1	0.0001	41954.1	147084	63012.8	288443	162624	101692	134864	251125	187749	1.98636	0.99013	0.178067	0.549724
Q9UHY7	High	2	ENOPH1	0.0001	0.0001	86954.5	28984.8	38023.8	110093	156028	102921	0.0001	81413.1	1.17034	0.226927	0.243148	0.519392
Q16706	High	3	MAN2A1	178834	0.0001	57579.8	78804.4	207833	253122	246452	203167	170728	216261	1.82951	0.871459	0.180495	0.551743
Q9UJZ1	High	2	STOML2	2.24302e+06	950131	429376	1.20751e+06	3.26688e+06	2.20023e+06	6.72926e+06	1.28191e+06	2.85741e+06	3.26714e+06	2.70569	1.43599	0.0778607	0.333255
P02792	High	6	FTL	1.19152e+06	948546	2.28442e+06	1.47483e+06	720119	1.62535e+06	1.00711e+07	1.50901e+06	5.72779e+06	3.93067e+06	2.66517	1.41423	0.397993	0.525118
Q96DG6	High	4	CMBL	188604	187897	816523	397674	213289	1.44763e+06	1.48107e+06	1.24753e+06	871033	1.05211e+06	2.64565	1.40362	0.13476	0.351288
Q16531	High	2	DDB1	64695.4	0.0001	118769	61154.8	180933	147851	177909	133078	162145	160383	1.74839	0.806023	0.187353	0.554866
Q04828	High	2	AKR1C1	51674.6	0.0001	441033	164236	70881.1	581207	295083	396980	781770	425184	1.72591	0.787357	0.18294	0.551743
Q13421	High	4	MSLN	784169	0.0001	800499	528223	1.46963e+06	1.34213e+06	923043	1.43103e+06	1.49887e+06	1.33294e+06	1.6823	0.750432	0.194576	0.561587
P07686	High	5	HEXB	66216.3	1.05654e+06	537011	553255	1.46032e+06	1.34703e+06	1.11303e+06	1.56934e+06	1.16271e+06	1.33049e+06	2.40484	1.26594	0.0673781	0.443187
P13598	High	2	ICAM2	154469	59820.4	88496.6	100929	284430	74264.4	334472	207629	290604	238280	2.36087	1.23932	0.0971208	0.230631
Q08431	High	2	MFGE8	166248	0.0001	259846	142031	405836	233375	268523	386813	379731	334856	1.57175	0.652368	0.195852	0.562293
Q9NS85	High	2	CA10	221040	128984	0.0001	116675	219648	627359	0.0001	305121	209240	272274	1.94468	0.959533	0.68597	0.832742
P62714	High	2	PPP2CB	0.0001	0.0001	154990	51663.2	0.0001	177846	92036.4	194859	126199	118188	0.953191	-0.0691621	0.245947	0.522903
P60983	High	2	GMFB	73269.4	0.0001	113093	62120.8	139296	185870	231093	142265	0.0001	139705	1.8741	0.906199	0.682498	0.830506
P02461	High	3	COL3A1	401738	231589	95207.9	242845	558218	642162	735669	169079	578454	536716	2.21012	1.14412	0.12169	0.362807
P30740	High	9	SERPINB1	426568	235754	1.45791e+06	706743	524229	2.059e+06	1.60691e+06	2.09624e+06	1.44487e+06	1.54625e+06	2.18785	1.12951	0.110007	0.39034
P49773	High	2	HINT1	124206	0.0001	467184	197130	0.0001	1.23068e+06	424594	334988	113638	420779	1.77877	0.830881	0.696664	0.836545
Q5JZY3	High	2	EPHA10	121250	0.0001	84182.6	68477.6	130884	127366	363371	108597	0.0001	146044	1.77727	0.829659	0.693852	0.836545
P55083	High	2	MFAP4	393739	252726	2.74232e+06	1.12959e+06	3.29895e+06	817032	2.70851e+06	2.08991e+06	2.97524e+06	2.37793e+06	2.10512	1.0739	0.10735	0.440939
Q05707	High	13	COL14A1	543442	0.0001	810089	451177	357214	798233	1.81263e+06	760929	1.01081e+06	947963	1.40073	0.486175	0.208967	0.570439
P02794	High	6	FTH1	1.8472e+06	1.17038e+06	3.91424e+06	2.31061e+06	1.77331e+06	2.92178e+06	1.11155e+07	3.07677e+06	4.76465e+06	4.73039e+06	2.04725	1.03369	0.237325	0.435388
Q10471	High	6	GALNT2	200328	139841	1.64588e+06	662017	1.47696e+06	1.04618e+06	1.02466e+06	1.04971e+06	2.16733e+06	1.35297e+06	2.04371	1.03119	0.0744243	0.435817
P21980	High	3	TGM2	0.0001	0.0001	367752	122584	52319.3	602057	0.0001	505543	57535.7	243491	0.827633	-0.272937	0.262939	0.535379
P18669	High	7	PGAM1	1.76517e+06	1.1632e+06	2.72965e+06	1.88601e+06	1.71155e+06	4.5488e+06	5.18415e+06	3.3041e+06	3.63444e+06	3.67661e+06	1.94942	0.963041	0.0787589	0.250188
P13639	High	3	EEF2	43410.9	0.0001	178898	74103	0.0001	121321	258157	194572	141858	143181	1.61016	0.687207	0.680327	0.830393
P52565	High	3	ARHGDIA	176344	178386	826261	393664	433890	895255	835393	1.02274e+06	587190	754894	1.91761	0.939309	0.0834035	0.412247
O43598	High	3	DNPH1	137049	148466	238958	174824	138882	498445	261859	355533	414927	333929	1.91009	0.933638	0.118315	0.224004
P14550	High	4	AKR1A1	135871	60972.5	191002	129282	93330.5	199285	348336	312753	268857	244512	1.89131	0.919385	0.157786	0.381876
P05154	High	4	SERPINA5	246000	158626	0.0001	134875	282113	139369	154224	407861	276271	251967	1.24543	0.316648	0.211407	0.572205
Q9NPH2	High	3	ISYNA1	128451	0.0001	236194	121548	74956.7	307211	362683	226146	163795	226958	1.24482	0.315936	0.21371	0.572377
P61088	High	4	UBE2N	59276.7	87911.1	538366	228518	60605.9	495176	467082	606065	488555	423497	1.85323	0.890045	0.298415	0.538745
Q13510	High	5	ASAH1	87212.6	66944.2	1.6477e+06	600620	1.55911e+06	956999	903762	1.03969e+06	1.07453e+06	1.10682e+06	1.84279	0.881895	0.0757841	0.453898
P54727	High	3	RAD23B	209412	83450.2	376959	223274	233055	405923	605309	398375	409886	410510	1.83859	0.878601	0.0989715	0.4257
Q14019	High	5	COTL1	572975	671693	1.01154e+06	752070	653289	1.47319e+06	2.15263e+06	1.22318e+06	1.36693e+06	1.37384e+06	1.82675	0.86928	0.0966463	0.208152
P16083	High	3	NQO2	120432	0.0001	286921	135784	63063.2	208949	286741	399850	278475	247415	1.21475	0.280654	0.214363	0.572377
Q14165	High	6	MLEC	93458.9	126942	1.74481e+06	655071	1.37423e+06	781554	1.17714e+06	1.09785e+06	1.4959e+06	1.18534e+06	1.80948	0.855574	0.0837675	0.465962
Q9Y279	High	2	VSIG4	192232	71490.1	504310	256011	554219	276217	596396	240565	622261	457932	1.78872	0.838928	0.157244	0.504447
Q13740	High	8	ALCAM	2.82756e+06	1.31739e+06	7.84245e+06	3.9958e+06	8.87114e+06	6.16003e+06	8.38339e+06	5.54941e+06	6.76403e+06	7.1456e+06	1.78828	0.838571	0.0820359	0.451164
P04070	High	3	PROC	172577	219432	294095	228701	332808	344100	238875	801580	326394	408751	1.78727	0.837759	0.131281	0.240505
Q15631	High	3	TSN	35871.6	104593	393103	177856	97384.2	374457	366602	476826	261450	315344	1.77303	0.826217	0.20459	0.534567
P36871	High	6	PGM1	465056	172456	475210	370908	463180	898427	505553	675186	726896	653848	1.76283	0.817896	0.0732254	0.377875
P04080	High	2	CSTB	1.10922e+06	779712	2.45139e+06	1.44677e+06	1.23854e+06	2.59928e+06	4.06156e+06	2.62495e+06	2.16332e+06	2.53753e+06	1.75392	0.810586	0.137067	0.395561
P49908	High	3	SELENOP	1.4377e+06	981593	475167	964821	1.53859e+06	1.46524e+06	2.51134e+06	1.38371e+06	1.42254e+06	1.66428e+06	1.72497	0.786569	0.0699828	0.379647
Q9H299	High	2	SH3BGRL3	296196	96503.9	419849	270849	303034	570642	570097	352776	538376	466985	1.72415	0.785885	0.116338	0.467296
Q92597	High	2	NDRG1	42856.8	0.0001	201305	81387.2	0.0001	223875	157357	211560	107467	140052	1.43401	0.520053	0.685125	0.832742
P60900	High	2	PSMA6	0.0001	0.0001	297808	99269.2	0.0001	284790	223115	159315	181879	169820	0.712791	-0.488448	0.252156	0.527908
P17655	High	2	CAPN2	0.0001	78422	0.0001	26140.7	48683.3	71995.8	101977	0.0001	0.0001	44531.2	0.946402	-0.0794743	0.540134	0.703873
Q99983	High	7	OMD	578194	529934	8.57979e+06	3.22931e+06	7.13356e+06	4.7749e+06	4.38876e+06	5.60076e+06	5.5395e+06	5.4875e+06	1.69928	0.764924	0.0899802	0.483222
P02746	High	4	C1QB	4.14341e+06	5.50799e+06	1.54305e+06	3.73149e+06	6.93969e+06	6.00732e+06	7.08243e+06	5.48297e+06	6.14264e+06	6.33101e+06	1.69665	0.762686	0.0640912	0.429804
P62937	High	5	PPIA	4.42615e+06	5.03626e+06	1.16043e+07	7.02223e+06	5.94135e+06	1.41231e+07	1.17152e+07	1.74242e+07	1.01788e+07	1.18765e+07	1.69128	0.758113	0.137432	0.384685
P10599	High	2	TXN	2.69797e+06	1.61669e+06	4.55325e+06	2.95597e+06	3.441e+06	4.98163e+06	6.37471e+06	5.31487e+06	4.34582e+06	4.89161e+06	1.65482	0.726677	0.0690592	0.376749
P00390	High	3	GSR	169093	150296	785446	368279	417497	542970	739959	560535	718594	595911	1.6181	0.694299	0.113316	0.499717
P15121	High	4	AKR1B1	94818.7	128618	522315	248584	156132	503820	627497	198334	506748	398506	1.60311	0.680869	0.288979	0.54189
P21266	High	6	GSTM3	404706	1.01062e+06	2.4813e+06	1.29888e+06	622706	2.24058e+06	3.70321e+06	1.62411e+06	2.18599e+06	2.07532e+06	1.59778	0.67607	0.333563	0.563485
O75368	High	4	SH3BGRL	836105	601297	1.29432e+06	910573	856571	1.59244e+06	1.65298e+06	1.77997e+06	1.34894e+06	1.44618e+06	1.58821	0.667403	0.0903823	0.344895
P29762	High	9	CRABP1	2.02617e+06	3.83854e+06	9.42126e+06	5.09532e+06	2.72802e+06	9.64232e+06	1.46829e+07	7.53233e+06	5.25014e+06	7.96713e+06	1.56362	0.644887	0.360477	0.567743
Q8N2Q7	High	2	NLGN1	601777	76394.5	0.0001	226057	502157	268929	290100	264875	440767	353366	1.04211	0.0595113	0.19675	0.562773
Q04760	High	4	GLO1	722708	764277	2.04267e+06	1.17655e+06	1.31502e+06	2.14563e+06	1.93853e+06	1.77558e+06	1.97641e+06	1.83023e+06	1.55559	0.637464	0.0884986	0.443137
Q99536	High	5	VAT1	97848.9	61413.6	886447	348570	0.0001	651180	1.07237e+06	541742	433838	539826	1.93586	0.952976	0.613686	0.670205
P0DMV9	High	16	HSPA1B	2.41769e+06	1.8808e+06	1.00647e+07	4.78774e+06	2.72326e+06	1.13598e+07	8.4882e+06	8.92486e+06	5.17828e+06	7.33487e+06	1.53201	0.615428	0.279617	0.54501
P02787	High	43	TF	1.76246e+09	1.54599e+09	1.08887e+09	1.46577e+09	2.81172e+09	1.77111e+09	2.49489e+09	1.64963e+09	2.36268e+09	2.21801e+09	1.5132	0.597604	0.0533686	0.217488
Q13867	High	3	BLMH	372273	141616	522124	345338	304352	617981	429818	626169	618256	519315	1.50379	0.588602	0.192081	0.534491
P48506	High	2	GCLC	0.0001	92621.1	158126	83582.4	79688.9	240655	46812.8	163601	94378.8	125027	0.997239	-0.00398869	0.228574	0.586329
Q13404	High	2	UBE2V1	167612	308362	855321	443765	413786	840696	689238	775925	538332	651595	1.46833	0.554181	0.185831	0.53784
P37837	High	7	TALDO1	1.25299e+06	1.20828e+06	2.73521e+06	1.73216e+06	1.97953e+06	2.7724e+06	2.8544e+06	2.71196e+06	2.17731e+06	2.49912e+06	1.44278	0.528846	0.0947717	0.44403
Q01469	High	3	FABP5	379293	236170	513267	376243	515070	479926	760644	505467	444855	541192	1.43841	0.524475	0.105261	0.406975
O75874	High	4	IDH1	74000.8	0.0001	413639	162547	0.0001	142525	361302	321230	343004	233612	1.19767	0.260228	0.695518	0.836545
Q9UL46	High	2	PSME2	0.0001	122242	206193	109478	51414	143038	135738	267183	186628	156800	0.954834	-0.0666776	0.229295	0.586329
P14618	High	18	PKM	9.41255e+06	7.86748e+06	1.42673e+07	1.05158e+07	1.32082e+07	1.34271e+07	2.12606e+07	1.35593e+07	1.32901e+07	1.49491e+07	1.42159	0.507501	0.087113	0.351862
P09936	High	3	UCHL1	665570	756524	459400	627164	629376	1.18987e+06	866804	1.01771e+06	746290	890010	1.4191	0.504978	0.110242	0.325284
P35080	High	2	PFN2	38730.6	47818.2	109564	65370.9	41113	110915	171669	81379.5	58735.2	92762.3	1.41902	0.504891	0.437874	0.604607
P55291	High	2	CDH15	86939.1	81045	64394.8	77459.6	216642	87783.1	98661.6	52026.4	93511.9	109725	1.41654	0.502375	0.461622	0.539869
P28066	High	3	PSMA5	211374	259069	516786	329076	234011	812340	341683	540730	400404	465834	1.41558	0.501393	0.365916	0.54831
P31946	High	4	YWHAB	410648	671303	1.5691e+06	883684	633691	1.65739e+06	1.4983e+06	1.41743e+06	1.02563e+06	1.24649e+06	1.41056	0.496266	0.273397	0.549549
P11142	High	13	HSPA8	2.24152e+06	1.93065e+06	6.20727e+06	3.45982e+06	2.49937e+06	6.22472e+06	5.99569e+06	5.4187e+06	4.14665e+06	4.85703e+06	1.40384	0.489378	0.262783	0.541522
P00492	High	6	HPRT1	731237	934192	1.66345e+06	1.10962e+06	1.33154e+06	1.98428e+06	1.22099e+06	1.64848e+06	1.5823e+06	1.55352e+06	1.40004	0.485468	0.119034	0.452218
P11766	High	2	ADH5	157384	137293	327222	207300	128211	366428	419684	255831	279634	289957	1.39873	0.484123	0.355692	0.544669
P49189	High	2	ALDH9A1	195441	155634	450030	267035	237568	492004	467148	393332	276218	373254	1.39777	0.483128	0.231516	0.537154
P04179	High	4	SOD2	833481	475503	3.94312e+06	1.7507e+06	2.43e+06	2.19777e+06	3.10553e+06	1.88982e+06	2.59423e+06	2.44347e+06	1.39571	0.480999	0.174876	0.54189
Q9UD71	High	2	PPP1R1B	177908	81906.1	234477	164764	0.0001	244716	313714	333494	257257	229836	1.74368	0.802137	0.546028	0.599029
P47755	High	2	CAPZA2	0.0001	0.0001	86225.4	28741.8	0.0001	46469	46781.5	74100.4	33053.8	40080.9	0.581049	-0.783269	0.258403	0.534491
Q96KP4	High	8	CNDP2	289417	268619	934401	497479	158869	724346	1.24972e+06	993879	336672	692696	1.39241	0.477588	0.664249	0.784615
P16152	High	7	CBR1	352368	690908	1.18755e+06	743607	690367	1.0373e+06	1.5474e+06	957537	938396	1.0342e+06	1.39079	0.475901	0.230402	0.539869
P02545	High	7	LMNA	392224	0.0001	1.62697e+06	673063	0.0001	2.22681e+06	1.05898e+06	598793	790339	934985	1.15762	0.211166	0.709373	0.844325
P30046	High	3	DDT	407520	749187	1.88065e+06	1.01245e+06	635148	1.89456e+06	992690	2.15777e+06	1.31011e+06	1.39806e+06	1.38086	0.46557	0.366904	0.606597
P54652	High	2	HSPA2	471187	402654	305627	393156	541019	537133	309158	696584	627566	542292	1.37933	0.463967	0.198212	0.355453
Q99497	High	7	PARK7	4.45362e+06	3.47959e+06	8.09998e+06	5.3444e+06	4.41684e+06	9.94051e+06	9.02827e+06	8.16964e+06	5.07895e+06	7.32684e+06	1.37094	0.455164	0.287566	0.535947
P04792	High	6	HSPB1	437119	495858	2.36067e+06	1.09788e+06	141450	1.88951e+06	2.19032e+06	2.34588e+06	930971	1.49963e+06	1.36593	0.44988	0.747172	0.84244
P23435	High	2	CBLN1	68572.9	104472	152482	108509	254347	153650	106164	0.0001	220714	146975	1.69312	0.759686	0.53561	0.586329
Q14393	High	4	GAS6	69762.5	121789	399859	197137	291966	170121	320264	250404	291348	264821	1.34333	0.425819	0.228043	0.564135
Q9UM22	High	5	EPDR1	371220	334985	7.11034e+06	2.60551e+06	3.65786e+06	2.85357e+06	3.84661e+06	2.9952e+06	3.76531e+06	3.42371e+06	1.31403	0.393993	0.136802	0.535947
P07451	High	4	CA3	56113.3	101812	767641	308522	0.0001	1.03002e+06	0.0001	706954	289907	405377	2.18988	1.13085	0.336234	0.437623
P63104	High	6	YWHAZ	3.61167e+06	3.14389e+06	7.46282e+06	4.73946e+06	3.65314e+06	7.4193e+06	7.94239e+06	6.35845e+06	5.38475e+06	6.15161e+06	1.29796	0.376241	0.306054	0.554866
P10768	High	6	ESD	884298	904014	1.96471e+06	1.25101e+06	1.04967e+06	2.2877e+06	1.87021e+06	1.97348e+06	916764	1.61956e+06	1.2946	0.372512	0.42038	0.605252
P34932	High	3	HSPA4	41168.2	48951.9	150980	80366.8	48304.2	143551	86573.9	151536	86167.6	103227	1.28444	0.361144	0.425013	0.650835
P40926	High	6	MDH2	555842	625157	1.70348e+06	961493	715347	1.81497e+06	777713	1.80052e+06	1.05579e+06	1.23287e+06	1.28224	0.358671	0.442689	0.653726
P0C0L5	High	4	C4B	1.38206e+07	1.73416e+07	6.26109e+06	1.24744e+07	1.46769e+07	1.72819e+07	1.64596e+07	1.47655e+07	1.65458e+07	1.5946e+07	1.27829	0.354217	0.201862	0.561587
P27348	High	3	YWHAQ	321224	175960	1.18035e+06	559176	485551	841646	994220	656052	570641	709622	1.26905	0.343749	0.282069	0.605252
P14174	High	2	MIF	436211	278498	252809	322506	356328	377618	407780	497542	400416	407937	1.2649	0.339021	0.123574	0.465962
Q01082	High	25	SPTBN1	298255	481609	3.80102e+06	1.52696e+06	337657	3.47064e+06	2.14194e+06	2.35627e+06	1.32518e+06	1.92634e+06	1.26155	0.335197	0.464171	0.683198
Q15019	High	3	SEPTIN2	125772	112782	325223	187926	103139	389151	139545	302572	249117	236705	1.25957	0.332926	0.581589	0.734841
P62258	High	7	YWHAE	2.72952e+06	2.45267e+06	5.91525e+06	3.69915e+06	2.60925e+06	6.71396e+06	5.4624e+06	4.61584e+06	3.88721e+06	4.65773e+06	1.25914	0.332435	0.40593	0.617468
P23526	High	5	AHCY	321417	388755	864482	524884	385212	941919	785786	694947	469805	655534	1.24891	0.32067	0.425743	0.642278
P06703	High	6	S100A6	2.18508e+06	2.97406e+06	8.16954e+06	4.44289e+06	2.29007e+06	8.73451e+06	4.24317e+06	8.80925e+06	3.28647e+06	5.47269e+06	1.23179	0.300753	0.624623	0.784217
Q32P51	High	3	HNRNPA1L2	201217	296250	815311	437593	281322	898168	658936	437167	415824	538283	1.2301	0.298776	0.475173	0.702584
P06744	High	10	GPI	1.13498e+06	1.28619e+06	3.66405e+06	2.02841e+06	1.64362e+06	3.33961e+06	2.37182e+06	2.48789e+06	2.5021e+06	2.46901e+06	1.21722	0.283585	0.342277	0.635694
P09211	High	8	GSTP1	2.64814e+06	2.01586e+06	6.48317e+06	3.71572e+06	3.47354e+06	4.09973e+06	5.05844e+06	5.26439e+06	4.53047e+06	4.48531e+06	1.20712	0.271567	0.307294	0.62893
P04040	High	25	CAT	7.88794e+06	1.99178e+07	3.7421e+07	2.17422e+07	1.05305e+07	4.67012e+07	6.44679e+06	4.82858e+07	1.91976e+07	2.62324e+07	1.20652	0.270847	0.895735	0.929394
P00918	High	12	CA2	8.6789e+06	2.19512e+07	4.18494e+07	2.41598e+07	1.2546e+07	5.35123e+07	9.41201e+06	5.06683e+07	1.93224e+07	2.90922e+07	1.20415	0.268021	0.826251	0.903328
P31949	High	2	S100A11	470300	249156	1.46092e+06	726791	325686	1.14099e+06	998544	1.15236e+06	755464	874609	1.20339	0.267099	0.489361	0.716117
P00966	High	10	ASS1	599525	430874	2.75461e+06	1.26167e+06	250169	1.77364e+06	2.81618e+06	1.39902e+06	1.32966e+06	1.51373e+06	1.19979	0.262777	0.696147	0.830393
P06681	High	16	C2	7.19251e+06	8.19664e+06	3.84381e+06	6.41099e+06	7.64479e+06	6.43757e+06	9.71326e+06	5.97463e+06	8.30436e+06	7.61492e+06	1.18779	0.248283	0.35502	0.62893
P06733	High	16	ENO1	1.01457e+07	1.10467e+07	2.07509e+07	1.39811e+07	1.11247e+07	1.91858e+07	1.77921e+07	2.06159e+07	1.41566e+07	1.6575e+07	1.18553	0.245527	0.405333	0.636225
P05546	High	14	SERPIND1	1.88057e+07	2.36378e+07	1.06038e+07	1.76824e+07	2.39875e+07	1.9195e+07	2.18116e+07	1.75858e+07	2.20597e+07	2.09279e+07	1.18354	0.243113	0.297205	0.616813
P29966	High	5	MARCKS	429908	199052	531404	386788	293784	451553	750735	357764	370150	444797	1.14998	0.201606	0.608931	0.793699
P08493	High	2	MGP	52774.6	0.0001	500338	184371	199874	306355	148097	174982	206101	207082	0.748787	-0.417372	0.209967	0.571402
P07737	High	5	PFN1	3.34145e+06	2.31146e+06	5.46289e+06	3.70527e+06	2.48895e+06	4.47186e+06	5.28304e+06	4.64572e+06	3.78574e+06	4.13506e+06	1.116	0.158331	0.596015	0.784615
Q12765	High	2	SCRN1	60723.2	216067	186116	154302	34522	237824	186722	208569	189400	171407	1.11086	0.151671	0.914691	0.943194
Q01518	High	5	CAP1	236966	94149.2	1.72016e+06	683757	216028	732512	1.18467e+06	848095	809188	758098	1.10872	0.1489	0.394026	0.670205
O43707	High	5	ACTN4	601979	322974	1.00974e+06	644897	127729	955873	993276	880526	615304	714542	1.10799	0.147949	0.997525	0.997694
Q06830	High	8	PRDX1	5.46368e+06	6.07909e+06	1.68059e+07	9.44957e+06	5.11643e+06	1.22801e+07	1.26396e+07	1.28248e+07	9.35179e+06	1.04425e+07	1.10508	0.144152	0.617211	0.808493
P51888	High	3	PRELP	459646	196344	639929	431973	234250	504743	403821	871928	338224	470593	1.0894	0.123539	0.809414	0.90168
Q13938	High	6	CAPS	46112.2	0.0001	212791	86300.9	104036	132520	47074.5	90539.4	92651.3	93364.3	0.721231	-0.471467	0.22786	0.586329
P13798	High	10	APEH	56230.7	434673	1.60741e+06	699436	302347	1.50254e+06	172770	1.28743e+06	513876	755793	1.08057	0.111798	0.608351	0.81338
P05109	High	5	S100A8	7.1829e+06	3.54726e+06	5.53937e+06	5.42317e+06	2.21003e+06	9.77859e+06	5.1229e+06	8.82596e+06	3.35241e+06	5.85798e+06	1.08018	0.111265	0.9415	0.9601
P09382	High	2	LGALS1	974660	598401	2.19488e+06	1.25598e+06	658743	1.4269e+06	1.5872e+06	1.94197e+06	1.15136e+06	1.35323e+06	1.07743	0.107598	0.683684	0.84244
O75882	High	3	ATRN	709417	994923	501395	735245	1.06795e+06	736833	762553	634517	757272	791825	1.07695	0.106957	0.615087	0.814166
P52209	High	7	PGD	320555	435878	1.83052e+06	862319	277117	1.76003e+06	956545	1.02277e+06	624837	928259	1.07647	0.106306	0.721131	0.85423
P00558	High	8	PGK1	2.63271e+06	3.07891e+06	4.47703e+06	3.39622e+06	2.35993e+06	4.80435e+06	3.54314e+06	4.18782e+06	3.21906e+06	3.62286e+06	1.06673	0.0931996	0.766537	0.863961
P22626	High	5	HNRNPA2B1	895971	809750	2.86757e+06	1.52443e+06	457298	2.51952e+06	2.07412e+06	1.92973e+06	1.13131e+06	1.6224e+06	1.06426	0.0898569	0.870496	0.919981
Q09666	High	10	AHNAK	1.73735e+06	718084	2.81609e+06	1.75717e+06	508313	3.33449e+06	2.66838e+06	1.98128e+06	814524	1.8614e+06	1.05931	0.083128	0.970985	0.977206
P63208	High	3	SKP1	264996	136297	553993	318429	268748	315534	449186	168465	484110	337208	1.05898	0.0826696	0.715627	0.860471
P00915	High	14	CA1	5.36997e+07	1.30074e+08	3.135e+08	1.65758e+08	7.22847e+07	3.13138e+08	4.88453e+07	3.21697e+08	1.18875e+08	1.74968e+08	1.05557	0.0780157	0.967077	0.976337
P06702	High	5	S100A9	9.64866e+06	5.89162e+06	1.23051e+07	9.2818e+06	3.03278e+06	1.55998e+07	8.20041e+06	1.62872e+07	5.36934e+06	9.69791e+06	1.04483	0.0632683	0.838295	0.891914
Q16658	High	5	FSCN1	280650	201692	1.61838e+06	700242	385851	927050	1.18281e+06	584071	568561	729669	1.04202	0.0593884	0.482609	0.738194
P55072	High	12	VCP	1.19286e+06	1.27796e+06	3.60342e+06	2.02475e+06	778747	3.12059e+06	2.6506e+06	2.30698e+06	1.64431e+06	2.10024e+06	1.03729	0.0528158	0.870458	0.92259
P15531	High	3	NME1	182748	298328	968980	483352	297999	946754	242807	599495	417216	500854	1.03621	0.0513162	0.743165	0.871798
P01011	High	15	SERPINA3	1.54373e+08	1.74324e+08	9.6597e+07	1.41765e+08	1.65284e+08	1.43046e+08	1.35515e+08	1.26903e+08	1.60728e+08	1.46295e+08	1.03196	0.0453836	0.712411	0.874713
P30101	High	7	PDIA3	283173	72758.6	4.65596e+06	1.67063e+06	1.10106e+06	2.28261e+06	1.65639e+06	1.89096e+06	1.63583e+06	1.71337e+06	1.02558	0.0364448	0.204584	0.563485
P13716	High	6	ALAD	383412	1.44463e+06	3.78098e+06	1.86967e+06	730373	3.61594e+06	582049	3.12596e+06	1.5182e+06	1.91451e+06	1.02398	0.0341852	0.834162	0.913479
P49641	High	15	MAN2A2	2.34131e+06	1.84486e+06	1.48278e+07	6.33799e+06	5.13231e+06	6.58892e+06	5.85514e+06	9.11784e+06	5.69145e+06	6.47713e+06	1.02195	0.0313303	0.391035	0.704187
P13489	High	4	RNH1	116897	336407	1.11816e+06	523822	162953	663933	664690	698155	482113	534369	1.02014	0.0287602	0.638881	0.830393
O75083	High	8	WDR1	321834	398357	1.37379e+06	697994	563054	565649	1.07943e+06	863493	470268	708379	1.01488	0.0213083	0.651234	0.841073
P68032	High	2	ACTC1	8.1813e+06	6.14993e+06	1.68984e+07	1.04099e+07	5.0198e+06	1.32361e+07	1.2946e+07	1.23979e+07	9.14158e+06	1.05483e+07	1.01329	0.0190534	0.886489	0.931575
P22314	High	10	UBA1	309746	1.29356e+06	3.36232e+06	1.65521e+06	531353	2.4767e+06	1.37085e+06	2.50001e+06	1.50329e+06	1.67644e+06	1.01283	0.0183892	0.668923	0.84244
O00764	High	3	PDXK	158821	209172	622500	330164	120437	321410	670369	304727	253469	334082	1.01187	0.0170204	0.91917	0.95335
P23528	High	7	CFL1	2.5424e+06	2.24403e+06	5.92831e+06	3.57158e+06	1.72634e+06	4.77459e+06	4.85813e+06	4.53724e+06	2.12631e+06	3.60452e+06	1.00922	0.0132466	0.963768	0.97534
P00338	High	12	LDHA	4.16179e+06	2.517e+06	6.43673e+06	4.37184e+06	3.29034e+06	4.45651e+06	6.54862e+06	3.65724e+06	3.92054e+06	4.37465e+06	1.00064	0.000926394	0.874552	0.931575
Q01995	High	4	TAGLN	714404	326297	917371	652691	606742	653860	755573	540099	704338	652122	0.999129	-0.00125668	0.75084	0.899242
Q04917	High	4	YWHAH	254249	335647	907420	499105	342624	750613	502276	514115	380552	498036	0.997858	-0.00309331	0.739156	0.882822
P54725	High	2	RAD23A	84800.7	102218	179824	122281	71803.7	166457	155086	127417	88346.5	121822	0.996246	-0.0054258	0.997597	0.997694
Q9Y2J8	High	3	PADI2	37820.3	69171.9	0.0001	35664.1	41327.4	0.0001	37039.9	99063.9	0.0001	35486.2	1.10557	0.144792	0.877902	0.923797
P20618	High	4	PSMB1	137688	300932	555573	331397	74732.7	690914	364744	312461	197338	328038	0.989863	-0.0146986	0.874701	0.918438
P33151	High	2	CDH5	1.23916e+06	0.0001	38807.2	425990	425676	375018	412157	400610	486201	419933	0.657188	-0.605623	0.189811	0.55734
P00352	High	8	ALDH1A1	1.02559e+06	1.27127e+06	3.32984e+06	1.87557e+06	997973	2.72222e+06	1.90144e+06	2.02644e+06	1.58079e+06	1.84577e+06	0.984114	-0.0231019	0.841759	0.918379
P08670	High	31	VIM	4.38208e+07	1.85409e+07	1.16785e+08	5.97156e+07	1.28266e+07	1.01128e+08	5.93766e+07	8.70225e+07	3.31117e+07	5.86931e+07	0.982878	-0.0249156	0.97173	0.977206
P61978	High	3	HNRNPK	94670.7	420264	908719	474551	168152	690917	457399	644784	367070	465665	0.981274	-0.0272726	0.709147	0.863755
P16402	High	2	H1-3	265703	269567	2.80931e+06	1.11486e+06	415964	2.10148e+06	1.19543e+06	1.22143e+06	520705	1.091e+06	0.978598	-0.0312125	0.540213	0.769107
O00299	High	4	CLIC1	337579	326201	975803	546528	215599	843445	453479	817812	340310	534129	0.977313	-0.0331071	0.980123	0.983393
P00491	High	9	PNP	405093	1.1454e+06	4.13185e+06	1.89411e+06	769827	3.26551e+06	524472	3.48213e+06	1.16255e+06	1.8409e+06	0.971906	-0.041112	0.872785	0.925394
P61981	High	3	YWHAG	527777	720551	916118	721482	326333	807557	1.06063e+06	735275	565258	699011	0.968854	-0.0456489	0.794608	0.863448
P02749	High	3	APOH	3.32021e+06	1.5342e+07	9.33773e+06	9.33331e+06	9.66085e+06	9.90566e+06	7.11172e+06	1.0262e+07	8.25869e+06	9.03978e+06	0.96855	-0.046101	0.70107	0.877282
P08603	High	13	CFH	2.74142e+07	3.55962e+07	1.03783e+07	2.44629e+07	2.63045e+07	1.90322e+07	2.53259e+07	2.26468e+07	2.45047e+07	2.35628e+07	0.963208	-0.0540808	0.790503	0.913479
P07738	High	7	BPGM	936772	2.01926e+06	4.87395e+06	2.60999e+06	882216	4.66976e+06	802273	4.46505e+06	1.64147e+06	2.49216e+06	0.954851	-0.0666527	0.872517	0.919981
P00742	High	2	F10	605395	1.37396e+06	580845	853400	703501	876065	650996	1.40477e+06	428842	812836	0.952467	-0.0702583	0.904009	0.941302
P11021	High	19	HSPA5	1.23062e+06	1.18884e+06	1.23462e+07	4.92187e+06	3.82621e+06	5.71819e+06	5.36527e+06	3.97135e+06	4.45659e+06	4.66753e+06	0.948323	-0.076549	0.365573	0.693447
P02042	High	8	HBD	4.91794e+07	1.05493e+08	3.19794e+08	1.58156e+08	6.0041e+07	2.7086e+08	4.16296e+07	2.78279e+08	9.73162e+07	1.49625e+08	0.946064	-0.0799906	0.944179	0.967321
P28070	High	2	PSMB4	123658	158512	318070	200080	204216	355419	0.0001	375814	0.0001	187090	1.55846	0.640121	0.292003	0.385009
P11413	High	5	G6PD	50504.3	115274	1.11446e+06	426746	0.0001	387379	969793	367210	241999	393276	1.15196	0.204094	0.567317	0.620338
Q9Y639	High	2	NPTN	124247	60453.2	1.14849e+06	444397	409927	339478	539712	301337	453237	408738	0.91976	-0.12067	0.351382	0.679605
P35754	High	2	GLRX	46201.2	161117	566142	257820	151368	309506	162786	287929	263425	235003	0.911498	-0.133688	0.57803	0.822054
P30043	High	10	BLVRB	4.89019e+06	1.44531e+07	3.98795e+07	1.97409e+07	6.17613e+06	3.05554e+07	5.62211e+06	3.29259e+07	1.30046e+07	1.76568e+07	0.894427	-0.160965	0.95123	0.972968
P13796	High	12	LCP1	1.98141e+06	920957	4.15851e+06	2.35363e+06	1.27079e+06	1.74034e+06	3.30721e+06	1.95534e+06	2.23432e+06	2.1016e+06	0.89292	-0.163397	0.965146	0.977206
P25311	High	12	AZGP1	3.74876e+07	3.33904e+07	4.57964e+07	3.88915e+07	4.14442e+07	3.19591e+07	3.33215e+07	3.11253e+07	3.51549e+07	3.4601e+07	0.889681	-0.16864	0.279379	0.539131
P01023	High	51	A2M	4.79689e+08	4.97915e+08	1.67456e+08	3.81687e+08	3.58604e+08	3.36436e+08	3.38163e+08	3.15708e+08	3.19417e+08	3.33665e+08	0.874187	-0.193987	0.925318	0.96922
Q9NZD4	High	2	AHSP	94678.3	171019	1.12242e+06	462705	146290	740366	138612	694497	267737	397500	0.859081	-0.219135	0.83384	0.914129
P08195	High	9	SLC3A2	660154	143736	3.54662e+06	1.45017e+06	1.20401e+06	1.09587e+06	1.57423e+06	1.01606e+06	1.32871e+06	1.24378e+06	0.857676	-0.221496	0.436992	0.738194
P05156	High	7	CFI	5.47838e+06	6.32436e+06	2.50979e+06	4.77084e+06	4.21695e+06	3.92028e+06	3.63438e+06	4.20256e+06	4.43431e+06	4.0817e+06	0.855551	-0.225075	0.708099	0.882822
P04259	High	2	KRT6B	0.0001	0.0001	246140	82046.7	0.0001	99968.6	0.0001	182645	68346.9	70192.1	0.475286	-1.07313	0.562304	0.723887
Q15121	High	2	PEA15	344258	196843	517922	353008	95957.7	434804	428882	404760	136007	300082	0.850072	-0.234342	0.596595	0.703873
Q6UX73	High	7	C16orf89	1.40798e+07	1.16675e+07	3.50341e+06	9.75026e+06	1.17199e+07	6.52842e+06	7.39826e+06	5.75276e+06	9.94689e+06	8.26924e+06	0.848105	-0.237685	0.913303	0.960299
P51884	High	9	LUM	1.82037e+07	1.0738e+07	4.48894e+06	1.11435e+07	1.16107e+07	9.78423e+06	8.17068e+06	7.77741e+06	9.5251e+06	9.37363e+06	0.841171	-0.249529	0.923487	0.967321
P30041	High	11	PRDX6	3.5169e+06	7.58985e+06	1.38726e+07	8.32645e+06	2.65894e+06	1.05321e+07	4.51718e+06	1.1268e+07	6.00311e+06	6.99587e+06	0.840199	-0.251197	0.740084	0.855826
P01024	High	86	C3	7.87922e+08	8.6678e+08	3.18758e+08	6.5782e+08	5.43558e+08	4.7265e+08	7.3795e+08	4.61581e+08	5.45699e+08	5.52287e+08	0.839572	-0.252273	0.711452	0.875209
P18206	High	12	VCL	923129	577178	2.21301e+06	1.23777e+06	487951	1.27904e+06	1.64306e+06	811843	953231	1.03503e+06	0.836202	-0.258077	0.80813	0.905868
Q15149	High	8	PLEC	0.0001	44068	195804	79957.5	0.0001	123630	66700.9	141044	0.0001	66275.1	0.920976	-0.118764	0.882601	0.925394
Q13813	High	33	SPTAN1	4.02098e+06	3.68694e+06	1.11532e+07	6.28704e+06	2.5905e+06	1.00698e+07	5.453e+06	4.50875e+06	3.30484e+06	5.18539e+06	0.824773	-0.277931	0.687341	0.830393
P60842	High	3	EIF4A1	415698	853969	2.35406e+06	1.20791e+06	362394	2.29313e+06	299735	1.42475e+06	580330	992069	0.821311	-0.284	0.702881	0.830393
P00568	High	7	AK1	588256	1.09556e+06	2.44596e+06	1.37659e+06	434023	2.30971e+06	349036	1.98089e+06	537428	1.12222e+06	0.815213	-0.294752	0.587699	0.713951
P32119	High	9	PRDX2	1.37157e+07	3.39321e+07	9.06635e+07	4.61037e+07	1.83611e+07	6.07364e+07	1.39273e+07	6.56757e+07	2.84697e+07	3.7434e+07	0.811952	-0.300533	0.850507	0.91802
P08123	High	9	COL1A2	728156	34331.5	2.37203e+06	1.04484e+06	205459	605713	1.78401e+06	820244	803501	843785	0.807575	-0.308331	0.608776	0.830393
O14979	High	2	HNRNPDL	149494	142083	258728	183435	87962.6	183818	135179	246602	86992.4	148111	0.80743	-0.30859	0.430307	0.55776
P60709	High	8	ACTB	4.0578e+07	3.36218e+07	1.00484e+08	5.8228e+07	2.30661e+07	5.59101e+07	5.4666e+07	5.67725e+07	4.26445e+07	4.66118e+07	0.800505	-0.321017	0.667734	0.83282
P61158	High	4	ACTR3	238486	54519.1	882508	391838	114465	409919	505916	238285	295391	312795	0.798277	-0.325038	0.767606	0.899242
P06576	High	13	ATP5F1B	600164	1.57817e+06	5.89099e+06	2.68977e+06	500563	5.00034e+06	1.69618e+06	1.86841e+06	1.62506e+06	2.13811e+06	0.794904	-0.331147	0.931226	0.964447
P02533	High	8	KRT14	2.73102e+06	1.0158e+06	3.19084e+06	2.31256e+06	2.01274e+06	1.64554e+06	2.24251e+06	1.14839e+06	2.07305e+06	1.82445e+06	0.788931	-0.342029	0.637388	0.835181
P62826	High	5	RAN	1.00146e+06	1.37106e+06	3.25888e+06	1.87713e+06	784076	2.28995e+06	1.27064e+06	1.97872e+06	1.05882e+06	1.47644e+06	0.78654	-0.346408	0.630851	0.807471
P11279	High	4	LAMP1	289055	156547	4.94637e+06	1.79732e+06	1.70268e+06	1.33768e+06	1.56475e+06	1.19409e+06	1.22695e+06	1.40523e+06	0.781847	-0.355042	0.329737	0.669834
P68104	High	8	EEF1A1	1.81729e+06	1.96563e+06	6.85397e+06	3.54563e+06	904090	3.68539e+06	4.78336e+06	2.97269e+06	1.50895e+06	2.7709e+06	0.781496	-0.35569	0.694656	0.830393
P02538	High	3	KRT6A	71938.8	127541	838945	346142	98917.5	704907	122096	262167	163234	270264	0.780791	-0.356992	0.958449	0.97534
P02511	High	6	CRYAB	185255	195475	288701	223144	109666	148749	419180	79236.2	113914	174149	0.780436	-0.357648	0.329134	0.443137
P02790	High	14	HPX	1.65391e+08	1.70249e+08	1.45777e+08	1.60472e+08	1.46094e+08	1.30505e+08	8.15737e+07	1.51313e+08	1.15617e+08	1.2502e+08	0.779077	-0.360162	0.126595	0.208152
P08238	High	6	HSP90AB1	298719	364975	1.53288e+06	732192	153380	827088	672733	872749	309361	567062	0.774472	-0.368716	0.796498	0.892049
P31944	High	2	CASP14	3.36048e+06	1.07878e+07	1.61662e+07	1.01048e+07	3.93529e+06	1.60329e+07	1.92074e+06	1.2085e+07	5.15339e+06	7.82547e+06	0.77443	-0.368793	0.602974	0.739924
O15144	High	2	ARPC2	276639	159378	554983	330334	157368	327866	366840	219517	204111	255140	0.772372	-0.372632	0.615897	0.814166
Q7Z794	High	3	KRT77	1.36028e+07	3.66326e+06	1.02343e+07	9.1668e+06	1.08635e+07	7.71675e+06	7.98685e+06	3.10967e+06	5.71622e+06	7.07859e+06	0.772198	-0.372957	0.637202	0.814166
Q15257	High	4	PTPA	95819.5	0.0001	380261	158693	0.0001	223206	102197	220362	66077	122368	0.642583	-0.638046	0.748449	0.86525
Q14195	High	9	DPYSL3	221428	175301	510946	302558	96164	602652	45569	275649	145932	233193	0.770738	-0.375687	0.44132	0.547301
P35527	High	19	KRT9	7.18726e+07	2.58732e+07	6.70004e+07	5.49154e+07	8.11604e+07	4.73247e+07	3.54122e+07	1.61735e+07	3.12357e+07	4.22613e+07	0.769571	-0.377874	0.505463	0.661372
P07237	High	7	P4HB	37046.3	239949	2.42452e+06	900504	368286	1.06196e+06	731577	692871	599221	690783	0.767107	-0.382501	0.385846	0.702761
Q06323	High	6	PSME1	710115	399198	1.43632e+06	848543	291085	714851	672132	1.05453e+06	517521	650023	0.766047	-0.384496	0.603138	0.782486
P62820	High	2	RAB1A	0.0001	0.0001	416418	138806	0.0001	191166	146427	193534	0.0001	106225	0.425155	-1.23394	0.562709	0.723887
P11171	High	7	EPB41	0.0001	186455	2.31902e+06	835158	59356.7	1.2441e+06	124284	1.39386e+06	350845	634490	0.506483	-0.981413	0.264917	0.614438
P68871	High	13	HBB	1.79263e+09	2.97823e+09	5.72431e+09	3.49839e+09	1.61634e+09	4.23868e+09	1.11961e+09	4.1491e+09	2.16061e+09	2.65687e+09	0.759454	-0.396965	0.516555	0.674146
P67936	High	4	TPM4	869447	408312	1.85937e+06	1.04571e+06	118037	1.23032e+06	827063	1.19478e+06	570017	788043	0.753597	-0.408135	0.602469	0.723878
P69905	High	18	HBA1	2.69072e+09	5.1046e+09	1.05058e+10	6.10038e+09	2.56672e+09	7.23888e+09	1.69805e+09	7.93615e+09	3.51749e+09	4.59146e+09	0.752652	-0.409946	0.560828	0.716712
Q9NTK5	High	2	OLA1	192084	270341	503944	322123	34636.7	369574	226341	350317	229757	242125	0.751653	-0.411862	0.484449	0.570439
P02750	High	9	LRG1	1.04814e+07	1.39811e+07	8.97337e+06	1.11453e+07	1.18422e+07	7.82143e+06	3.91444e+06	8.27431e+06	9.18631e+06	8.20773e+06	0.73643	-0.441379	0.233416	0.362807
P78417	High	6	GSTO1	1.02932e+06	2.79143e+06	6.18751e+06	3.33608e+06	1.48847e+06	2.96162e+06	2.57016e+06	2.93004e+06	2.0964e+06	2.40934e+06	0.722205	-0.469519	0.798913	0.913479
P07437	High	4	TUBB	707888	1.05422e+06	3.59069e+06	1.78426e+06	421968	1.2924e+06	1.8175e+06	1.76819e+06	1.0499e+06	1.26999e+06	0.711774	-0.490508	0.695844	0.842459
P08697	High	11	SERPINF2	1.40222e+07	1.50066e+07	5.60309e+06	1.1544e+07	9.34465e+06	9.75026e+06	5.40647e+06	7.23491e+06	9.23358e+06	8.19397e+06	0.709805	-0.494506	0.352967	0.632396
P13647	High	8	KRT5	6.24141e+06	895854	3.08166e+06	3.40631e+06	3.65078e+06	2.3959e+06	3.03264e+06	584202	2.4087e+06	2.41444e+06	0.708816	-0.496518	0.72039	0.85423
P21810	High	4	BGN	1.22038e+06	221174	885510	775688	370194	506376	651403	626521	567272	544353	0.701768	-0.510933	0.723764	0.887302
P12111	High	24	COL6A3	255773	245479	7.14003e+06	2.54709e+06	1.98882e+06	1.38172e+06	1.91131e+06	1.62113e+06	2.00882e+06	1.78236e+06	0.699762	-0.515064	0.348297	0.682144
P63241	High	3	EIF5A	622402	1.06264e+06	3.12626e+06	1.60377e+06	311102	1.7063e+06	1.09019e+06	1.76085e+06	724425	1.11857e+06	0.697465	-0.519807	0.602322	0.763453
P06753	High	3	TPM3	685575	598098	1.53269e+06	938789	262122	973490	784858	798878	448428	653555	0.696169	-0.522491	0.372081	0.546949
P16157	High	28	ANK1	143907	1.62446e+06	1.08417e+07	4.20336e+06	1.04814e+06	5.92555e+06	322098	5.86792e+06	1.41507e+06	2.91576e+06	0.693673	-0.527671	0.83716	0.91802
P35611	High	3	ADD1	0.0001	0.0001	166689	55563	0.0001	100157	22503.8	69829.6	0.0001	38498	0.384928	-1.37734	0.572858	0.733404
P19338	High	6	NCL	62189.9	0.0001	985263	349151	0.0001	267813	489287	383443	66996.8	241508	0.576417	-0.794814	0.727569	0.855826
P50395	High	8	GDI2	7.41597e+06	8.99877e+06	6.77154e+06	7.72876e+06	4.68689e+06	6.10082e+06	3.33983e+06	6.386e+06	6.1236e+06	5.32743e+06	0.689299	-0.536798	0.0656245	0.144792
P09455	High	2	RBP1	301325	504672	233146	346381	261019	289937	73844.5	272592	289408	237360	0.685257	-0.545284	0.311731	0.469673
A0M8Q6	High	2	IGLC7	147715	119818	64843.6	110792	66567.5	93961.8	24778	122760	69576	75528.7	0.681713	-0.552763	0.307865	0.475867
P01861	High	4	IGHG4	2.10416e+07	2.95577e+07	6.91765e+07	3.99253e+07	3.31619e+07	1.95212e+07	2.57871e+07	2.40698e+07	3.27636e+07	2.70607e+07	0.677784	-0.561103	0.375941	0.670205
Q9UQ80	High	2	PA2G4	94293.4	51338.6	125857	90496.4	26399.8	93134.8	41767.2	66372.1	79010.3	61336.8	0.677782	-0.561107	0.291286	0.502268
P04264	High	22	KRT1	1.54239e+08	4.38757e+07	1.16881e+08	1.04999e+08	1.1444e+08	7.37575e+07	7.32317e+07	3.15963e+07	5.72629e+07	7.00577e+07	0.667225	-0.583756	0.397692	0.617468
P0DP25	High	4	CALM3	1.87827e+06	1.66988e+06	2.44166e+06	1.9966e+06	706051	1.02402e+06	2.04689e+06	1.38939e+06	1.44943e+06	1.32316e+06	0.662705	-0.593562	0.118342	0.208152
P07900	High	9	HSP90AA1	1.41409e+06	1.88847e+06	7.06311e+06	3.45522e+06	948986	3.11143e+06	3.29051e+06	2.80648e+06	1.28407e+06	2.28829e+06	0.662271	-0.594507	0.609257	0.796697
P01817	High	2	IGHV2-5	928332	740686	940720	869913	866218	692232	216729	565882	532352	574683	0.660621	-0.598105	0.167116	0.262766
P06727	High	21	APOA4	7.04803e+07	5.34271e+07	4.65046e+07	5.6804e+07	6.14882e+07	3.3156e+07	2.58626e+07	2.68185e+07	3.98676e+07	3.74386e+07	0.659084	-0.601466	0.0938503	0.192457
P13645	High	15	KRT10	1.36043e+08	2.2587e+07	4.34381e+07	6.7356e+07	4.93167e+07	4.30001e+07	5.23057e+07	2.77717e+07	4.89578e+07	4.42704e+07	0.65726	-0.605464	0.698822	0.871798
P51858	High	2	HDGF	399304	474343	234367	369338	270186	352580	130366	273747	181842	241744	0.654534	-0.611461	0.168401	0.365456
P61204	High	4	ARF3	516507	501284	1.13791e+06	718567	179047	910580	521820	456052	283547	470209	0.654371	-0.611818	0.280879	0.452218
P26447	High	3	S100A4	1.25067e+06	1.49297e+06	5.4886e+06	2.74408e+06	865942	2.82766e+06	1.30321e+06	2.42668e+06	1.50243e+06	1.78519e+06	0.650559	-0.620247	0.545258	0.755584
P60660	High	4	MYL6	287035	232286	2.17099e+06	896770	87074.7	1.05736e+06	815872	680734	260916	580391	0.647201	-0.627713	0.794365	0.891914
P02549	High	58	SPTA1	1.24027e+06	3.94579e+06	3.34895e+07	1.28918e+07	2.23489e+06	1.62023e+07	1.40374e+06	1.76029e+07	4.19328e+06	8.32742e+06	0.645945	-0.630517	0.958134	0.97534
P00450	High	39	CP	1.43054e+08	1.41806e+08	5.5376e+07	1.13412e+08	9.09279e+07	7.81786e+07	4.5162e+07	7.48302e+07	7.15818e+07	7.21361e+07	0.636054	-0.652779	0.210046	0.537154
O75891	High	2	ALDH1L1	0.0001	0.0001	270138	90046	26203.5	0.0001	178378	0.0001	81590.6	57234.4	0.353118	-1.50178	0.578341	0.738194
P10809	High	5	HSPD1	135311	121990	1.18133e+06	479544	25611.1	724207	349876	272921	148722	304267	0.634493	-0.656323	0.729351	0.843632
P08779	High	10	KRT16	234345	65103.2	1.2152e+06	504882	117034	431090	124709	637159	278450	317688	0.629233	-0.668333	0.969629	0.979187
P11277	High	57	SPTB	181006	2.50667e+06	3.20201e+07	1.15693e+07	1.25794e+06	1.47827e+07	333458	1.65136e+07	3.20147e+06	7.21783e+06	0.62388	-0.68066	0.862417	0.924351
P00734	High	7	F2	8.68903e+06	1.28952e+07	5.74309e+06	9.1091e+06	6.18649e+06	5.57262e+06	5.00371e+06	5.90854e+06	5.64854e+06	5.66398e+06	0.621793	-0.685493	0.0536041	0.399275
Q07954	High	26	LRP1	654126	311351	1.13105e+07	4.09198e+06	2.86937e+06	2.47134e+06	2.11989e+06	2.35376e+06	2.88123e+06	2.53912e+06	0.620511	-0.688471	0.45159	0.751901
P14625	High	12	HSP90B1	609202	323733	7.86433e+06	2.93242e+06	776825	2.70469e+06	2.68507e+06	1.8993e+06	1.01771e+06	1.81672e+06	0.619528	-0.690758	0.689028	0.863961
Q14697	High	7	GANAB	321794	120934	4.25079e+06	1.5645e+06	872244	1.10262e+06	1.31593e+06	479777	1.04411e+06	962936	0.61549	-0.700194	0.552818	0.813944
Q16143	High	2	SNCB	167485	276228	824828	422847	114652	750528	161396	154458	117606	259728	0.614236	-0.703134	0.364213	0.55204
P07384	High	4	CAPN1	116535	268740	4.42921e+06	1.60483e+06	180545	1.88962e+06	146220	2.08941e+06	565034	974164	0.60702	-0.720183	0.935907	0.967321
Q5TDH0	High	2	DDI2	55924.2	70057.4	399838	175273	0.0001	213605	0.0001	214332	103994	106386	1.01162	0.0166711	0.28694	0.381876
O75369	High	7	FLNB	344548	124100	3.83965e+06	1.4361e+06	941829	1.39255e+06	1.04007e+06	501533	471020	869400	0.60539	-0.724064	0.653201	0.853592
P51149	High	2	RAB7A	125084	116634	480325	240681	102428	164746	199350	141781	117940	145249	0.603491	-0.728595	0.444889	0.723887
A0A075B6I9	High	2	IGLV7-46	3.77344e+06	1.67549e+06	1.80526e+06	2.41806e+06	1.38944e+06	1.91663e+06	1.16366e+06	1.57979e+06	1.15993e+06	1.44189e+06	0.5963	-0.74589	0.0879539	0.396672
Q00610	High	15	CLTC	114635	658949	5.04189e+06	1.93849e+06	270706	1.54116e+06	1.96845e+06	1.11727e+06	806398	1.1408e+06	0.588497	-0.764893	0.786233	0.907462
P04406	High	14	GAPDH	1.07648e+07	2.06624e+07	2.57552e+07	1.90608e+07	5.50152e+06	1.72959e+07	1.31179e+07	1.21027e+07	7.10923e+06	1.10254e+07	0.578435	-0.789773	0.1453	0.351288
Q9H4M9	High	7	EHD1	249290	308367	2.06975e+06	875804	124029	654275	914542	451162	374158	503633	0.575053	-0.798234	0.70728	0.853592
Q71U36	High	4	TUBA1A	3.96053e+06	7.44489e+06	1.0005e+07	7.13682e+06	1.63555e+06	4.04307e+06	6.37971e+06	5.15642e+06	3.2678e+06	4.09651e+06	0.573996	-0.800886	0.167094	0.361842
P23297	High	2	S100A1	74018.4	155354	0.0001	76457.5	57552.4	54113.4	0.0001	60057.9	47253.8	43795.5	0.47734	-1.06691	0.772516	0.882822
P35908	High	16	KRT2	5.59841e+07	7.1576e+06	1.71858e+07	2.67758e+07	2.03965e+07	1.33219e+07	1.16082e+07	1.03083e+07	2.09525e+07	1.53175e+07	0.572064	-0.805753	0.605808	0.830393
P18428	High	4	LBP	165522	610980	395808	390770	188276	303766	78590.1	370661	159036	220066	0.563159	-0.828386	0.256539	0.504178
Q8IX05	High	2	CD302	0.0001	0.0001	586500	195500	174096	128307	118364	27811.6	101264	109968	0.187499	-2.41504	0.05347	0.4156
P54709	High	4	ATP1B3	94752.2	123501	1.07085e+06	429702	0.0001	341765	362161	427370	76710.9	241601	0.702816	-0.50878	0.492715	0.552541
P60981	High	3	DSTN	0.0001	0.0001	174739	58246.2	0.0001	38560.7	69409.8	0.0001	54685.5	32531.2	0.310284	-1.68834	0.574919	0.734978
P01834	High	2	IGKC	7.26506e+07	6.99535e+07	3.51022e+07	5.92354e+07	3.7059e+07	3.26302e+07	1.9293e+07	4.00013e+07	3.49931e+07	3.27953e+07	0.553644	-0.852971	0.0582296	0.296679
P04278	High	5	SHBG	889799	616311	43380	516497	296895	351759	146621	305164	328334	285754	0.553255	-0.853984	0.947611	0.97534
P31146	High	3	CORO1A	359104	209499	899965	489522	166465	464134	416942	117997	177189	268545	0.548587	-0.866209	0.281739	0.535379
P60891	High	3	PRPS1	0.0001	296241	836284	377508	41751.2	365109	78554.6	420436	121922	205555	0.363002	-1.46195	0.300374	0.642478
P04196	High	9	HRG	3.25366e+07	2.54107e+07	1.36638e+07	2.38704e+07	1.86716e+07	8.8151e+06	1.14485e+07	1.01831e+07	1.53097e+07	1.28856e+07	0.539816	-0.889461	0.0644879	0.319802
P50993	High	7	ATP1A2	398901	162560	4.55386e+06	1.70511e+06	215278	1.33715e+06	1.19257e+06	1.40539e+06	438315	917741	0.538231	-0.893704	0.91692	0.960299
P01859	High	5	IGHG2	4.26668e+08	2.49721e+08	1.41367e+08	2.72585e+08	8.49797e+07	1.67297e+08	1.36805e+08	2.34232e+08	1.07696e+08	1.46202e+08	0.536354	-0.898743	0.12597	0.385009
O14950	High	2	MYL12B	100664	0.0001	827909	309524	0.0001	292889	153369	276538	97240.3	164007	0.441557	-1.17933	0.754312	0.870821
P02769	High	9	ALB	1.11119e+07	5.65275e+06	6.36647e+06	7.71038e+06	5.33535e+06	3.35862e+06	4.8912e+06	1.18663e+06	5.59978e+06	4.07432e+06	0.52842	-0.920243	0.13208	0.235725
P00488	High	11	F13A1	1.10052e+06	677621	6.99458e+06	2.92424e+06	202115	326390	5.41337e+06	410367	1.27648e+06	1.52575e+06	0.521758	-0.938547	0.383438	0.55204
P00751	High	20	CFB	6.42662e+07	8.9122e+07	2.6358e+07	5.99154e+07	3.63459e+07	3.14562e+07	2.87492e+07	2.88955e+07	3.08179e+07	3.1253e+07	0.521618	-0.938934	0.095839	0.489137
P60201	High	4	PLP1	58332.8	0.0001	580791	213041	45797.5	189752	50785.2	134474	111225	106407	0.332977	-1.58651	0.265643	0.616904
Q5QNW6	High	4	H2BC18	9.16435e+06	6.87702e+06	2.86711e+07	1.49042e+07	4.52926e+06	1.38083e+07	6.96721e+06	6.27059e+06	5.51941e+06	7.41896e+06	0.497778	-1.00643	0.206445	0.529809
O15540	High	2	FABP7	88850.8	253683	225481	189338	138459	0.0001	83272.1	0.0001	242594	92865	0.817453	-0.290792	0.257086	0.362125
P20472	High	4	PVALB	2.26615e+06	1.97609e+06	9.63801e+06	4.62675e+06	2.59835e+06	2.1337e+06	2.8165e+06	1.3292e+06	2.2525e+06	2.22605e+06	0.481127	-1.05551	0.279865	0.598998
P04083	High	10	ANXA1	325772	184564	6.21995e+06	2.24343e+06	79891.8	1.67821e+06	1.93641e+06	1.04584e+06	559304	1.05993e+06	0.47246	-1.08174	0.966141	0.977206
P36957	High	2	DLST	4.62688e+07	6.95277e+07	7.11943e+07	6.23303e+07	2.05078e+07	7.79074e+07	3.01983e+06	2.2885e+07	1.90906e+07	2.86821e+07	0.460164	-1.11978	0.137279	0.222459
P01860	High	4	IGHG3	3.21359e+07	7.81341e+06	9.43567e+06	1.64617e+07	1.03904e+07	6.437e+06	6.54583e+06	5.18503e+06	9.24841e+06	7.56133e+06	0.45933	-1.1224	0.15212	0.522903
P0DOX3	High	4	IGHJ1	893452	2.52672e+06	487104	1.30243e+06	1.34788e+06	360755	440378	310072	509870	593791	0.455912	-1.13317	0.199507	0.491607
P62491	High	4	RAB11A	137009	148961	1.81857e+06	701515	194347	503751	344913	407025	125132	315034	0.449076	-1.15497	0.812633	0.914129
A0A075B6R2	High	2	IGHV4-4	1.09172e+06	2.95711e+06	630254	1.5597e+06	1.015e+06	652241	517840	469477	534490	637809	0.408932	-1.29007	0.102409	0.445868
P07355	High	16	ANXA2	3.06994e+06	1.39049e+06	6.29618e+07	2.24741e+07	2.07791e+06	1.9079e+07	1.175e+07	8.47205e+06	4.19362e+06	9.1145e+06	0.405556	-1.30203	0.93992	0.972968
Q16555	High	15	DPYSL2	1.86146e+06	3.37004e+06	4.2057e+06	3.14574e+06	255731	1.7533e+06	2.18241e+06	1.23454e+06	882223	1.26164e+06	0.401063	-1.3181	0.0896406	0.175647
P35858	High	11	IGFALS	4.07711e+06	5.57474e+06	1.35592e+06	3.66926e+06	1.30339e+06	1.64613e+06	856051	1.96077e+06	1.47156e+06	1.44758e+06	0.394517	-1.34184	0.0680214	0.380927
P21333	High	13	FLNA	493575	302767	1.80067e+06	865672	238848	377679	506132	441769	137419	340369	0.393185	-1.34672	0.190643	0.512863
P50502	High	3	ST13	677056	444468	1.75316e+06	958226	161678	312573	604494	430654	311890	364257	0.380137	-1.39541	0.0768471	0.342557
P25705	High	11	ATP5F1A	574367	765395	8.40524e+06	3.24833e+06	255741	2.75186e+06	1.43034e+06	1.12889e+06	378457	1.18906e+06	0.366052	-1.44988	0.504773	0.716117
O14672	High	2	ADAM10	0.0001	0.0001	454236	151412	62083.7	41740.3	77184.5	40008.6	55927.4	55388.9	0.121939	-3.03577	0.0575941	0.427961
P61224	High	4	RAP1B	518664	514106	4.41796e+06	1.81691e+06	181519	962103	1.02561e+06	707258	421884	659675	0.363075	-1.46166	0.379739	0.629031
Q9UK55	High	3	SERPINA10	149793	234748	0.0001	128180	56265.4	0.0001	85539	0.0001	86670.8	45695	0.396101	-1.33606	0.823115	0.905217
Q86VB7	High	4	CD163	284216	80615.8	7.01408e+06	2.45964e+06	779244	462696	1.58786e+06	542218	1.00193e+06	874789	0.355658	-1.49144	0.723746	0.888802
P35555	High	2	FBN1	0.0001	0.0001	1.53125e+06	510415	184356	174024	206309	205328	129373	179878	0.117472	-3.08961	0.0562367	0.425177
P49257	High	4	LMAN1	0.0001	0.0001	1.17255e+06	390852	53348.3	103067	143240	230617	148823	135819	0.115832	-3.1099	0.0583346	0.428795
P35579	High	12	MYH9	281542	234227	4.32079e+06	1.61219e+06	186675	910815	660482	798490	242398	559772	0.347213	-1.52611	0.68455	0.855826
P04899	High	4	GNAI2	0.0001	0.0001	4.1761e+06	1.39203e+06	316780	660256	541179	488503	394274	480198	0.114987	-3.12045	0.0555949	0.423646
P05091	High	7	ALDH2	85574.8	74375.3	5.26326e+06	1.80774e+06	92967.6	1.4048e+06	494601	636647	398116	605426	0.334908	-1.57816	0.801592	0.912504
P46439	High	2	GSTM5	184920	243607	188008	205512	0.0001	69079.2	163032	0.0001	110190	68460.4	0.555203	-0.848914	0.235437	0.34988
P08758	High	17	ANXA5	1.74725e+06	2.29501e+06	7.63099e+07	2.67841e+07	2.58791e+06	1.11489e+07	1.474e+07	9.15045e+06	5.10922e+06	8.54731e+06	0.319119	-1.64783	0.94407	0.97534
P45880	High	4	VDAC2	2.70638e+06	1.50648e+06	9.71173e+06	4.64153e+06	1.63582e+06	1.80023e+06	1.97373e+06	1.03408e+06	955275	1.47983e+06	0.318823	-1.64917	0.0981579	0.450452
P04275	High	4	VWF	198606	491020	909159	532928	193276	122394	295575	74428.9	151545	167444	0.314195	-1.67027	0.0510676	0.290968
P08133	High	16	ANXA6	362524	416459	1.77165e+07	6.16517e+06	409635	3.01966e+06	3.25459e+06	1.79278e+06	972921	1.88992e+06	0.306547	-1.70582	0.95552	0.975752
A0A0C4DH43	High	2	IGHV2-70D	1.08528e+06	24287.3	607050	572207	409290	0.0001	182732	0.0001	280239	174452	0.508127	-0.97674	0.274333	0.373041
A0A075B6K4	High	2	IGLV3-10	788939	667880	329033	595284	224900	0.0001	445962	0.0001	231789	180530	0.505445	-0.984373	0.235558	0.34988
Q8WY21	High	2	SORCS1	0.0001	187143	2.62529e+06	937478	228048	158033	372795	345009	274863	275750	0.196093	-2.35039	0.280712	0.629031
Q9Y490	High	7	TLN1	432003	258387	1.71835e+06	802913	95105.4	352333	272721	287356	127553	227014	0.282738	-1.82246	0.0974789	0.381876
Q5JPE7	High	6	NOMO2	110547	0.0001	1.09792e+06	402824	0.0001	192439	238633	0.0001	114518	109118	0.300981	-1.73226	0.837469	0.910289
P02675	High	16	FGB	3.8747e+07	5.79565e+06	3.95961e+07	2.80462e+07	4.13781e+06	1.19642e+07	4.43556e+06	1.21419e+07	5.16139e+06	7.56818e+06	0.269847	-1.88979	0.093668	0.401551
O14791	High	6	APOL1	1.371e+06	3.79181e+06	401590	1.8548e+06	478314	419530	561991	421997	584840	493334	0.265977	-1.91063	0.0936002	0.487593
P02730	High	24	SLC4A1	3.01405e+06	7.77157e+06	1.74532e+08	6.17725e+07	5.04435e+06	2.98939e+07	3.03578e+06	3.42225e+07	7.60431e+06	1.59602e+07	0.25837	-1.95249	0.707367	0.863448
P46781	High	3	RPS9	14897.7	24602.4	1.47151e+06	503671	50392.8	175971	207919	125703	81191.3	128235	0.254602	-1.97369	0.776148	0.910156
P50995	High	9	ANXA11	164502	85727.6	7.37542e+06	2.54188e+06	900001	799830	555536	384957	593922	646849	0.254476	-1.9744	0.798426	0.914533
P55084	High	3	HADHB	0.0001	153194	757541	303578	95001.3	0.0001	127480	0.0001	162721	77040.4	0.281972	-1.82638	0.820212	0.903328
Q99798	High	4	ACO2	0.0001	0.0001	494433	164811	0.0001	97738.7	0.0001	73774.3	33211.4	40944.9	0.13802	-2.85705	0.60229	0.764691
P14384	High	2	CPM	0.0001	0.0001	1.32606e+06	442021	199870	56858.8	94805.5	0.0001	166571	103621	0.0976775	-3.35583	0.304606	0.550287
P11166	High	5	SLC2A1	135335	706277	2.21357e+07	7.65911e+06	585995	3.32436e+06	356561	3.61425e+06	937226	1.76368e+06	0.230272	-2.11859	0.952189	0.97534
P60033	High	2	CD81	35537.1	0.0001	2.29522e+06	776918	194857	183291	247768	206529	55164.6	177522	0.15233	-2.71473	0.261682	0.614438
P02679	High	10	FGG	4.54606e+07	6.99453e+06	6.30539e+07	3.8503e+07	4.78626e+06	1.30304e+07	4.97665e+06	1.55412e+07	4.94076e+06	8.65506e+06	0.224789	-2.15336	0.0797827	0.380927
Q9Y3B3	High	2	TMED7	308897	0.0001	791359	366752	165405	0.0001	161412	81376	0.0001	81638.6	0.247332	-2.01548	0.802128	0.893059
P55899	High	3	FCGRT	0.0001	0.0001	1.60014e+06	533381	124029	133345	117316	63844.5	90479.9	105803	0.066121	-3.91875	0.0648392	0.443137
P05023	High	11	ATP1A1	124129	182142	1.20526e+07	4.11963e+06	854855	660344	1.8994e+06	542307	104265	812235	0.197162	-2.34255	0.921869	0.964448
O00264	High	5	PGRMC1	57813.5	39461.5	8.51253e+06	2.86993e+06	308400	857628	826293	479593	338080	561999	0.195823	-2.35238	0.636138	0.850704
P00387	High	7	CYB5R3	19843.7	59897.5	5.97152e+06	2.01709e+06	69642.6	654568	417211	558531	196877	379366	0.188076	-2.41061	0.775147	0.907316
P22897	High	16	MRC1	122895	0.0001	2.01944e+07	6.77243e+06	884362	1.13447e+06	1.53384e+06	886516	1.80756e+06	1.24935e+06	0.122984	-3.02346	0.241989	0.599639
P21796	High	5	VDAC1	0.0001	0.0001	8.16395e+06	2.72132e+06	440403	545298	95120.4	587632	586017	450894	0.0552299	-4.17841	0.0672283	0.445645
P22695	High	7	UQCRC2	68766.6	42974.4	2.53154e+06	881094	115820	110613	168264	186510	135990	143439	0.162797	-2.61885	0.739409	0.899153
P35232	High	11	PHB	169114	105461	1.08425e+07	3.70571e+06	460126	782089	476130	542317	740252	600183	0.161962	-2.62627	0.991286	0.995781
P04439	High	4	HLA-A	100047	113970	2.65833e+06	957448	113803	149942	142389	205500	152056	152738	0.159526	-2.64813	0.39178	0.712138
P15144	High	6	ANPEP	0.0001	48001.4	1.45112e+06	499706	84010.9	89088.7	95016.5	0.0001	129997	79622.6	0.132782	-2.91287	0.793501	0.896054
P61026	High	3	RAB10	0.0001	0.0001	2.31167e+06	770556	0.0001	116382	123309	225117	145488	122059	0.0660017	-3.92135	0.311825	0.554866
P48735	High	4	IDH2	0.0001	68887	1.30802e+06	458969	23087.6	177239	57641.1	51175.2	53257.7	72480.2	0.10528	-3.2477	0.334809	0.672451
P62805	High	4	H4C1	5.13333e+06	2.95279e+06	1.06359e+08	3.81484e+07	2.73542e+06	1.18644e+07	6.46165e+06	4.23545e+06	4.21543e+06	5.90247e+06	0.154724	-2.69223	0.388455	0.693447
P12110	High	6	COL6A2	76013.8	104689	2.39027e+06	856991	79495.9	162614	180272	160587	66576.4	129909	0.151587	-2.72178	0.383097	0.694836
P01903	High	3	HLA-DRA	91376.7	28647.5	1.33308e+07	4.48362e+06	858686	724195	724654	431731	656264	679106	0.151464	-2.72295	0.627961	0.849263
P62873	High	5	GNB1	105404	153486	5.70946e+06	1.98945e+06	57620.5	357211	719757	168096	164528	293443	0.147499	-2.76122	0.507515	0.752569
P39656	High	7	DDOST	45590.8	0.0001	5.37695e+06	1.80752e+06	218901	355687	401235	235646	68726.1	256039	0.0944349	-3.40454	0.276955	0.626502
P11215	High	12	ITGAM	38788.1	53156.8	3.98169e+06	1.35788e+06	101453	499927	109686	147315	90062.2	189689	0.139695	-2.83965	0.804658	0.914129
P27105	High	7	STOM	0.0001	16101.8	4.36879e+06	1.46163e+06	373083	230244	102664	252362	62039.1	204078	0.0930825	-3.42535	0.258168	0.611132
A0A0B4J1Y9	High	2	IGHV3-72	417500	467339	237028	373956	84799	134667	0.0001	38793.5	0.0001	51651.8	0.230205	-2.11901	0.195862	0.308158
P04839	High	3	CYBB	0.0001	0.0001	2.32281e+06	774271	73977.8	86647.8	124600	85192.8	148617	103807	0.0446903	-4.4839	0.0704242	0.451463
P05026	High	3	ATP1B1	0.0001	0.0001	3.76107e+06	1.25369e+06	0.0001	379628	151821	270198	0.0001	160329	0.0710478	-3.81507	0.616811	0.780952
P43003	High	2	SLC1A3	0.0001	52790.5	940162	330984	0.0001	48126.3	86893.1	58938.5	0.0001	38791.6	0.130223	-2.94094	0.803945	0.894449
P43304	High	7	GPD2	0.0001	0.0001	1.80289e+06	600965	225927	105002	0.0001	20625.2	0.0001	70310.9	0.0649982	-3.94346	0.634785	0.796697
P51572	High	3	BCAP31	0.0001	6884.15	1.66576e+06	557548	0.0001	166102	70333.2	70418.4	10165.3	63403.8	0.0947658	-3.39949	0.776742	0.887015
P21926	High	2	CD9	107573	0.0001	6.67965e+06	2.26241e+06	166587	416851	153815	319409	211285	253589	0.0747256	-3.74225	0.303903	0.647203
P05107	High	7	ITGB2	41545	60248.4	7.57405e+06	2.55862e+06	71756.9	460892	360261	234247	302164	285864	0.111726	-3.16196	0.94477	0.97534
Q6UWR7	High	11	ENPP6	485291	430386	6.03863e+07	2.0434e+07	1.10613e+06	4.50992e+06	2.29868e+06	2.13487e+06	1.0076e+06	2.21144e+06	0.108224	-3.20791	0.875213	0.943194
P09525	High	12	ANXA4	271847	72909.5	1.68192e+07	5.72132e+06	216832	1.1936e+06	724223	610012	327750	614483	0.107402	-3.2189	0.825527	0.922489
Q9BTV4	High	3	TMEM43	49228.9	0.0001	1.41173e+06	486986	94225.5	0.0001	83822.4	0.0001	59232.5	47456.1	0.108276	-3.20721	0.807272	0.896186
P27824	High	10	CANX	386414	168741	3.18427e+07	1.07993e+07	950241	1.05249e+06	1.53255e+06	654472	626804	963311	0.0892013	-3.48679	0.790011	0.914129
P07099	High	5	EPHX1	33420.1	30340.3	8.38159e+06	2.81512e+06	17187.9	397794	404797	313230	94251.7	245452	0.0871907	-3.51968	0.858933	0.929394
P05556	High	4	ITGB1	54812.1	0.0001	3.50303e+06	1.18595e+06	108955	54465	204537	0.0001	125983	98788	0.0694156	-3.8486	0.819267	0.910156
Q08722	High	2	CD47	26266.2	52084.2	3.99145e+06	1.3566e+06	38970.3	177254	90878.6	170317	75479	110580	0.0815124	-3.61684	0.632343	0.844975
P01889	High	2	HLA-B	0.0001	0.0001	1.5952e+06	531734	0.0001	57068.8	34409	56651.2	55810.6	40787.9	0.0319614	-4.96753	0.335548	0.574151
Q07065	High	8	CKAP4	252438	70166.6	806035	376213	47691.7	0.0001	45971.5	0.0001	36466.2	26025.9	0.115298	-3.11657	0.187779	0.296679
Q99623	High	6	PHB2	277609	212116	6.11938e+06	2.20304e+06	129445	202440	253952	67854	0.0001	130738	0.0741808	-3.75281	0.346912	0.449358
P20073	High	3	ANXA7	0.0001	0.0001	2.70446e+06	901487	0.0001	99704.4	75325.1	68302.4	18962	52458.8	0.0242464	-5.36608	0.347199	0.587028
P24539	High	4	ATP5PB	133513	68681.3	5.18008e+06	1.79409e+06	112877	80488.3	94126.8	70500.3	109949	93588.3	0.0521647	-4.26078	0.215481	0.572377
Q9NQC3	High	4	RTN4	14107.3	0.0001	4.65004e+06	1.55472e+06	0.0001	200005	105088	14098.2	16689.4	67176	0.0360066	-4.79559	0.847125	0.91802
P12236	High	6	SLC25A6	219668	268582	1.32777e+07	4.58865e+06	37972	376810	315875	218756	0.0001	189883	0.0517262	-4.27296	0.346758	0.450452
Q9HDC9	High	10	APMAP	149167	339018	1.29614e+07	4.48321e+06	113052	259828	369251	0.0001	86332.5	165693	0.0461982	-4.43602	0.349385	0.45208
P31930	High	4	UQCRC1	0.0001	0.0001	3.00622e+06	1.00207e+06	0.0001	80319.9	63275.7	35944	0.0001	35907.9	0.0199076	-5.65054	0.66227	0.82129
Q03135	High	2	CAV1	0.0001	0.0001	2.72081e+06	906936	0.0001	0.0001	59290	21639	80201.4	32226.1	0.0197405	-5.6627	0.666467	0.824591
P04844	High	14	RPN2	0.0001	58049.2	9.38461e+06	3.14755e+06	243425	72429.2	202592	27066.9	0.0001	109103	0.0288855	-5.11351	0.863046	0.923392
Q9Y277	High	4	VDAC3	66820.9	54188.9	5.93345e+06	2.01815e+06	43051.5	77139.6	29728.1	0.0001	75141.1	45012.1	0.0278795	-5.16465	0.338829	0.444693
Q9NY15	High	15	STAB1	71412.7	122880	1.16929e+07	3.96241e+06	67765.6	35402.8	144171	50275.1	69661.1	73455.1	0.018538	-5.75337	0.158355	0.53784
P0C0L4	High	4	C4A	2.63291e+06	3.63524e+06	2.75422e+06	3.00745e+06	7.17745e+06	5.70175e+06	5.45157e+06	5.1826e+06	5.71803e+06	5.84628e+06	1.94393	0.958976	0.000695035	0.0677768
Q13228	High	18	SELENBP1	7.73847e+06	6.44746e+06	1.40264e+07	9.40412e+06	1.09294e+07	2.15058e+07	2.00128e+07	2.25273e+07	1.57628e+07	1.81476e+07	1.92975	0.948416	0.0328549	0.216277
P06396	High	26	GSN	1.10208e+08	1.07532e+08	1.30498e+08	1.16079e+08	2.44001e+08	1.93897e+08	2.34202e+08	1.99107e+08	2.38384e+08	2.21918e+08	1.91178	0.934914	0.000170653	0.01066
P00505	High	3	GOT2	141329	107335	308957	185874	364846	318313	310086	354994	406308	350909	1.88789	0.916777	0.0221827	0.340344
P30086	High	9	PEBP1	1.05841e+07	7.81182e+06	1.01928e+07	9.52955e+06	1.61255e+07	1.84054e+07	1.83443e+07	1.77736e+07	1.77061e+07	1.7671e+07	1.85434	0.890902	0.000184015	0.0950535
P07195	High	12	LDHB	1.33425e+07	8.94227e+06	9.77444e+06	1.06864e+07	1.73346e+07	2.04657e+07	2.71416e+07	1.40151e+07	1.92276e+07	1.96369e+07	1.83756	0.877792	0.012104	0.0899676
Q9NZ08	High	2	ERAP1	0.0001	0.0001	51061.1	17020.4	66625.4	130358	86406.6	97388.6	74449.5	91045.7	1.78307	0.834365	0.0291837	0.362807
Q9H8L6	High	3	MMRN2	578389	0.0001	0.0001	192796	1.19723e+06	696877	1.24166e+06	1.05258e+06	925301	1.02273e+06	1.76824	0.822314	0.0296417	0.363934
P02747	High	4	C1QC	1.74898e+06	3.02467e+06	980138	1.91793e+06	3.71226e+06	3.00596e+06	4.2219e+06	2.56117e+06	3.40144e+06	3.38055e+06	1.7626	0.817706	0.0476681	0.364991
P68036	High	2	UBE2L3	4.4081e+06	4.26591e+06	2.23175e+06	3.63525e+06	5.82022e+06	5.77301e+06	6.67811e+06	7.15376e+06	6.29487e+06	6.34399e+06	1.74513	0.803335	0.0127524	0.279936
P55287	High	5	CDH11	0.0001	0.0001	286350	95449.9	594664	415438	539208	339078	607398	499157	1.74317	0.801716	0.0296561	0.363934
Q96FJ2	High	2	DYNLL2	597586	480940	1.26179e+06	780105	1.06973e+06	1.45822e+06	1.68315e+06	1.20249e+06	1.30803e+06	1.34432e+06	1.72326	0.78514	0.0396132	0.351288
P54289	High	22	CACNA2D1	2.83709e+07	1.95057e+07	2.4212e+07	2.40296e+07	4.39304e+07	3.54086e+07	5.35938e+07	3.1835e+07	4.01587e+07	4.09853e+07	1.70562	0.770297	0.0102451	0.0899676
P29401	High	18	TKT	6.56885e+06	7.26629e+06	1.46035e+07	9.47956e+06	1.37189e+07	2.04425e+07	1.14529e+07	1.73093e+07	1.5767e+07	1.57381e+07	1.66022	0.731373	0.0494764	0.342557
P61626	High	2	LYZ	880658	1.09031e+06	844908	938626	1.70253e+06	1.34263e+06	1.67187e+06	1.33085e+06	1.61904e+06	1.53338e+06	1.63365	0.708097	0.00181404	0.0634997
P04075	High	14	ALDOA	7.28069e+06	6.97739e+06	1.23318e+07	8.86329e+06	1.40503e+07	1.43203e+07	1.71525e+07	1.24488e+07	1.35776e+07	1.43099e+07	1.61451	0.691101	0.0150678	0.257273
P05155	High	15	SERPING1	4.82238e+07	5.00975e+07	3.51694e+07	4.44969e+07	7.70284e+07	6.6046e+07	7.8479e+07	6.18274e+07	7.51986e+07	7.17159e+07	1.61171	0.688588	0.00331205	0.133371
Q9NY47	High	2	CACNA2D2	0.0001	0.0001	39377.6	13125.9	92400.3	36361.1	62918.4	43167	72139.4	61397.3	1.55919	0.640799	0.030514	0.36533
P07225	High	9	PROS1	5.09618e+06	6.65057e+06	5.10156e+06	5.6161e+06	1.01088e+07	9.87646e+06	6.60542e+06	7.92974e+06	9.04855e+06	8.71379e+06	1.55157	0.633732	0.0123701	0.0899676
P02745	High	3	C1QA	2.26474e+06	3.21679e+06	1.30983e+06	2.26379e+06	2.9444e+06	3.45848e+06	3.87364e+06	3.4956e+06	3.75318e+06	3.50506e+06	1.54832	0.630701	0.0481226	0.381876
Q9C0A0	High	13	CNTNAP4	2.70761e+06	2.36352e+06	1.80234e+06	2.29115e+06	4.21405e+06	3.33815e+06	2.8744e+06	3.24168e+06	3.67078e+06	3.46781e+06	1.51357	0.597952	0.0138271	0.168858
P48723	High	2	HSPA13	0.0001	0.0001	100313	33437.8	127858	195817	179675	85657.7	165108	150823	1.50352	0.588345	0.0307905	0.365456
Q9NR34	High	2	MAN1C1	0.0001	0.0001	151065	50355.2	258744	125197	76038.9	383449	252593	219204	1.45106	0.537103	0.0322552	0.367603
Q9P232	High	4	CNTN3	0.0001	0.0001	324873	108291	451087	350446	423119	523650	473941	444449	1.36807	0.452143	0.031355	0.367123
P02753	High	6	RBP4	7.17799e+06	6.61966e+06	6.06126e+06	6.61964e+06	9.02746e+06	8.9753e+06	7.67434e+06	1.01629e+07	8.8287e+06	8.93375e+06	1.34958	0.432514	0.00511409	0.0572276
P22607	High	2	FGFR3	0.0001	0.0001	364156	121385	554671	179229	602063	140229	466503	388539	1.06696	0.093503	0.0349908	0.373735
Q12797	High	3	ASPH	0.0001	0.0001	306506	102169	305701	273938	427303	268358	351213	325303	1.06133	0.0858686	0.0334569	0.371694
Q8WWX9	High	2	SELENOM	0.0001	0.0001	222330	74109.9	265324	121845	250380	288817	202811	225836	1.01577	0.0225718	0.0341273	0.373041
Q02952	High	3	AKAP12	0.0001	0.0001	182384	60794.6	61184.2	273988	187824	234526	165906	184686	1.01262	0.0180932	0.0349568	0.373735
P06276	High	3	BCHE	0.0001	115095	0.0001	38364.8	133491	78249.8	79852.1	110088	160832	112503	0.97748	-0.032861	0.0344403	0.373735
P02774	High	15	GC	1.22195e+08	1.04952e+08	1.02896e+08	1.10014e+08	1.0485e+08	8.8524e+07	6.661e+07	8.3045e+07	8.52138e+07	8.56486e+07	0.778522	-0.361189	0.0489955	0.121775
P19652	High	5	ORM2	5.35083e+07	6.1428e+07	3.55936e+07	5.01766e+07	3.51164e+07	3.22447e+07	3.83106e+07	3.63877e+07	3.71866e+07	3.58492e+07	0.714461	-0.485074	0.0478717	0.381876
P25787	High	2	PSMA2	0.0001	0.0001	123487	41162.4	55260.8	88503.2	66473.3	111372	100416	84405	0.683512	-0.548961	0.037727	0.380927
P02763	High	5	ORM1	1.24344e+08	1.37034e+08	1.27854e+08	1.29744e+08	9.13678e+07	8.1833e+07	8.21215e+07	9.22147e+07	9.14432e+07	8.7796e+07	0.676687	-0.56344	8.94863e-05	0.00286347
Q6GTX8	High	2	LAIR1	0.0001	0.0001	274425	91474.9	264568	37802.1	198386	119317	276977	179410	0.653768	-0.61315	0.040248	0.383425
P07996	High	3	THBS1	320758	371600	216809	303056	159840	206280	147905	214679	189992	183739	0.606288	-0.721925	0.0186521	0.21114
P02768	High	49	ALB	1.85326e+10	1.59341e+10	1.61266e+10	1.68644e+10	1.20508e+10	9.9878e+09	9.78554e+09	9.15307e+09	9.58922e+09	1.01133e+10	0.599681	-0.737733	0.000389808	0.00776507
P01008	High	19	SERPINC1	1.01739e+08	8.72307e+07	7.58861e+07	8.82854e+07	6.55523e+07	4.93275e+07	3.28942e+07	6.0135e+07	5.66252e+07	5.29068e+07	0.59927	-0.738721	0.0218662	0.0798643
P02765	High	8	AHSG	6.29777e+07	5.57965e+07	6.54065e+07	6.13936e+07	3.09234e+07	4.45588e+07	3.84018e+07	3.73843e+07	3.11196e+07	3.64776e+07	0.59416	-0.751077	0.00172781	0.0112122
P01009	High	26	SERPINA1	1.59939e+09	1.61406e+09	1.05571e+09	1.42305e+09	1.13042e+09	9.05566e+08	4.63954e+08	8.31804e+08	8.48811e+08	8.36111e+08	0.587547	-0.767224	0.047153	0.143963
P09622	High	2	DLD	0.0001	0.0001	336783	112261	179985	262142	173412	144162	211504	194241	0.576753	-0.793973	0.0390139	0.381876
P08185	High	11	SERPINA6	1.55795e+07	1.27436e+07	8.77893e+06	1.23674e+07	8.10895e+06	6.89622e+06	4.77264e+06	7.66153e+06	7.85354e+06	7.05858e+06	0.570742	-0.809089	0.0215371	0.182304
P29622	High	6	SERPINA4	4.21977e+06	4.1549e+06	3.47083e+06	3.9485e+06	2.73705e+06	1.97086e+06	1.66828e+06	2.41544e+06	2.41784e+06	2.2419e+06	0.567784	-0.816586	0.00371393	0.0216457
P43652	High	14	AFM	1.7468e+07	2.72333e+07	1.16456e+07	1.87823e+07	1.10116e+07	9.93389e+06	1.15926e+07	1.0143e+07	1.05953e+07	1.06553e+07	0.567304	-0.817807	0.0319752	0.362807
P31994	High	2	FCGR2B	0.0001	0.0001	368083	122694	258279	287154	257787	42675.7	192283	207636	0.5641	-0.825976	0.0413176	0.385009
Q9UGM5	High	3	FETUB	433618	720642	446380	533547	241951	240829	216543	500761	295198	299057	0.560507	-0.835196	0.0421631	0.153913

## Sheet: Figure 4b
Accession	Protein FDR Confidence Combined	Unique Peptides	Gene symbol	Abundance Normalized ICM n=1	Abundance Normalized ICM n=2	Abundance Normalized ICM n=3	Abundance Normalized mean ICM	Abundance Normalized CCM n=1	Abundance Normalized CCM n=2	Abundance Normalized CCM n=3	Abundance Normalized CCM n=4	Abundance Normalized CCM n=5	Abundance Normalized mean CCM	log2fc CCM/ICM	pval log	pval log adj
Q9Y6N7	High	6	ROBO1	0.0001	0.0001	0.0001	0.0001	1.00219e+06	665742	972274	696119	946121	856489	19.7081	1.26125e-12	1.60486e-07
Q9Y2I2	High	3	NTNG1	0.0001	0.0001	0.0001	0.0001	855838	971064	625860	629109	856044	787583	19.5871	1.38639e-12	1.60486e-07
Q5VSG8	High	3	MANEAL	0.0001	0.0001	0.0001	0.0001	709998	460824	618050	517508	662875	593851	19.1797	7.68737e-13	1.60486e-07
Q9H3G5	High	5	CPVL	0.0001	0.0001	0.0001	0.0001	1.0308e+06	478106	289506	435643	723339	591479	19.174	3.23381e-10	1.49449e-06
Q86VZ4	High	4	LRP11	0.0001	0.0001	0.0001	0.0001	479038	611218	522434	620772	688511	584395	19.1566	2.19809e-13	9.74408e-08
Q5VU97	High	4	CACHD1	0.0001	0.0001	0.0001	0.0001	829913	475316	277410	539671	670358	558533	19.0913	1.22093e-10	9.15133e-07
Q92563	High	2	SPOCK2	0.0001	0.0001	0.0001	0.0001	786454	548336	348709	443174	640100	553355	19.0778	2.39745e-11	4.90392e-07
Q6UXK2	High	3	ISLR2	0.0001	0.0001	0.0001	0.0001	533389	298737	374208	518538	556540	456282	18.7996	1.01253e-11	3.86054e-07
Q9HCB6	High	3	SPON1	0.0001	0.0001	0.0001	0.0001	456858	460154	365124	505253	409120	439302	18.7449	9.59799e-14	8.17628e-08
Q8IWV2	High	6	CNTN4	0.0001	0.0001	0.0001	0.0001	358414	0.0001	341704	227323	448356	275159	18.3918	0.0240372	0.0899676
Q9H2E6	High	3	SEMA6A	0.0001	0.0001	0.0001	0.0001	523376	202810	158147	226767	348032	291826	18.1548	3.29734e-10	1.49449e-06
Q86SF2	High	2	GALNT7	0.0001	0.0001	0.0001	0.0001	507872	86471.8	280005	0.0001	264712	227812	18.1194	0.0242124	0.0899676
P58417	High	3	NXPH1	0.0001	0.0001	0.0001	0.0001	137353	257777	336144	316506	313694	272295	18.0548	7.47185e-11	7.42008e-07
O15335	High	2	CHAD	0.0001	0.0001	0.0001	0.0001	366527	203757	0.0001	220973	202166	198685	17.922	0.0240384	0.0899676
Q6UW01	High	2	CBLN3	0.0001	0.0001	0.0001	0.0001	398740	88659.4	176103	214397	277052	230990	17.8175	9.73346e-10	2.72922e-06
Q8N608	High	2	DPP10	0.0001	0.0001	0.0001	0.0001	261558	186138	230102	231118	121569	206097	17.653	2.39891e-11	4.90392e-07
Q13443	High	2	ADAM9	0.0001	0.0001	0.0001	0.0001	207788	216721	125903	236743	213451	200121	17.6105	7.93688e-12	3.54913e-07
O15031	High	6	PLXNB2	0.0001	0.0001	0.0001	0.0001	282653	246082	111440	241643	112509	198866	17.6014	2.93649e-10	1.47891e-06
MASP3	High	2	Masp1	0.0001	0.0001	0.0001	0.0001	313221	204187	129315	104434	222755	194783	17.5715	2.3373e-10	1.30264e-06
Q9Y6N8	High	3	CDH10	0.0001	0.0001	0.0001	0.0001	234798	128140	208043	115696	213740	180083	17.4583	3.8961e-11	5.24202e-07
P11047	High	3	LAMC1	0.0001	0.0001	0.0001	0.0001	187094	156241	107503	242122	193363	177265	17.4355	2.54915e-11	4.90392e-07
P98153	High	2	DGCR2	0.0001	0.0001	0.0001	0.0001	0.0001	119724	183078	190053	198542	138279	17.3992	0.0240294	0.0899676
Q9UN70	High	2	PCDHGC3	0.0001	0.0001	0.0001	0.0001	146362	165628	212261	0.0001	129761	130802	17.319	0.0240254	0.0899676
Q92485	High	4	SMPDL3B	0.0001	0.0001	0.0001	0.0001	166371	160435	52420.5	222953	130188	146474	17.1603	9.9728e-10	2.72922e-06
Q8IXL6	High	2	FAM20C	0.0001	0.0001	0.0001	0.0001	174908	63545.5	128976	222673	130007	144022	17.1359	3.84571e-10	1.57374e-06
Q9UNW1	High	2	MINPP1	0.0001	0.0001	0.0001	0.0001	228710	109695	119345	109473	144207	142286	17.1184	3.09409e-11	5.24202e-07
Q9BXJ3	High	2	C1QTNF4	0.0001	0.0001	0.0001	0.0001	86569.1	74479.4	100352	99943.5	150832	102435	16.6444	1.26492e-11	4.00173e-07
P54802	High	2	NAGLU	0.0001	0.0001	0.0001	0.0001	51747.5	57816.6	45540.7	34910.3	52754.1	48553.8	15.5673	2.67849e-12	1.98482e-07

## Sheet: Figure 4c
Gene symbol	Abundance Normalized ICM n=1	Abundance Normalized ICM n=2	Abundance Normalized ICM n=3	Abundance Normalized CCM n=1	Abundance Normalized CCM n=2	Abundance Normalized CCM n=3	Abundance Normalized CCM n=4	Abundance Normalized CCM n=5		pval	Abundance Normalized mean ICM	Abundance Normalized mean ICM	Difference	SE of difference	t ratio	df	q value
S100B	75873	86747	66340	330179	301999	221800	208152	262378		0.000845	76320	264902	-188582	23893	7.893	4.498	0.000853
GFAP	63469.8	66293.7	131054	1.39422e+06	956428	1.19638e+06	698612	1.44292e+06		0.00143	86939	1137711	-1050772	141033	7.451	4.198	0.001444
APOE	3.37401e+08	177900853	1.91155e+08	1.5222e+09	9.08665e+08	1.27896e+09	8.48987e+08	1.29754e+09		0.000929	235485806	1171269462	-935783656	137066447	6.827	5.128	0.000938
ALDOC	1871276	2.20524e+06	1.23323e+06	6430390	4.22463e+06	6.06592e+06	3.64506e+06	5.40353e+06		0.001641	1769916	5153905	-3383989	603726	5.605	5.689	0.001658
CD44	2.15851e+06	1.67832e+06	4.91182e+06	1.14234e+07	9.07996e+06	9.90139e+06	9.08296e+06	1.20195e+07		0.005156	2916218	10301437	-7385219	1175662	6.282	3.482	0.005207

## Sheet: Figure 4d
Accession	Unique Peptides	Gene symbol	log2fc	pval log
P04217	12	A1BG	-1.01928	0.00251711
P05543	10	SERPINA7	-1.01928	0.0268982
P00747	10	PLG	-1.11633	0.001115
P02760	5	AMBP	-1.25429	0.00201565
P01031	38	C5	-1.31544	0.0190692
P02748	11	C9	-1.42035	0.0499481
P02652	4	APOA2	-1.4673	0.00853931
P02647	21	APOA1	-1.61075	0.00920319
P13671	9	C6	-1.61101	0.0106852
P07357	6	C8A	-1.67317	0.0237622
Q14624	24	ITIH4	-1.72669	0.0116471
P07358	12	C8B	-1.88163	0.00817578
P07360	7	C8G	-2.04709	0.00129687
P02671	22	FGA	-2.07654	0.00708273
P02743	6	APCS	-2.36718	0.0037901
P19827	23	ITIH1	-2.43882	0.000566266
P19823	28	ITIH2	-2.53015	0.00276706
P02656	3	APOC3	-2.58635	0.0113736
P02654	2	APOC1	-2.68096	0.000441312
Q06033	14	ITIH3	-2.88215	0.0249765
P04114	184	APOB	-2.94921	0.00774153
P00738	11	HP	-3.09157	0.000298867
P02655	4	APOC2	-3.41451	0.0103794
P04003	8	C4BPA	-4.29197	0.00235549

## Sheet: Figure 4g
Gene symbol	Abundance Normalized ICM n=1	Abundance Normalized ICM n=2	Abundance Normalized ICM n=3	Abundance Normalized CCM n=1	Abundance Normalized CCM n=2	Abundance Normalized CCM n=3	Abundance Normalized CCM n=4	Abundance Normalized CCM n=5		pval	Abundance Normalized mean ICM	Abundance Normalized mean ICM	Difference	SE of difference	t ratio	df	q value
FGFR1	341790	129802	118071	2.06213e+06	1.0796e+06	1328864	1.60265e+06	1.92977e+06		0.00076	196555	1600603	-1404049	196512	7.145	5.112	0.000768
HSPG2	1073330	723736	1.28185e+06	5.19373e+06	3522558	4.48789e+06	3.74015e+06	4.69385e+06		0.000111	1026306	4327635	-3301329	348814	9.464	5.661	0.000112
PTPRZ1	5.12478e+06	3.24629e+06	2.97403e+06	2.61243e+07	1.92735e+07	2.56885e+07	1.93474e+07	2.32547e+07		5.2e-05	3781701	22737681	-18955980	1629143	11.64	5.373	5.2e-05
TNR	32198.9	23319.9	71281.8	440842	329882	377338	297635	409532		4.2e-05	42267	371046	-328779	29847	11.02	5.79	4.3e-05
CNTN1	2.0215e+07	11318954	8.09115e+06	1.00161e+08	7.13787e+07	7.50248e+07	7.39785e+07	8.60452e+07		4.3e-05	13208356	81317557	-68109201	6451683	10.56	5.992	4.3e-05
NFASC	4.20157e+06	2.43457e+06	1.44456e+06	1.68924e+07	1.42036e+07	1.95418e+07	1.64337e+07	1.65394e+07		3.7e-05	2693565	16722178	-14028613	1171388	11.98	5.51	3.8e-05
SPARCL1	6.31215e+07	2.43268e+07	1.34868e+07	193555689	1.30233e+08	1.81093e+08	116880943	1.77122e+08		0.001571	33645018	159776823	-126131804	21388409	5.897	5.36	0.001587
NTRK2	0	59116.8	0	681026	378622	503954	533488	604626		0.000196	19706	540343	-520638	54413	9.568	5.068	0.000198

## Sheet: Figure 4h 
Accession	Protein FDR Confidence Combined	Unique Peptides	Gene symbol	Abundance Normalized ICM n=1	Abundance Normalized ICM n=2	Abundance Normalized ICM n=3	Abundance Normalized CCM n=1	Abundance Normalized CCM n=2	Abundance Normalized CCM n=3	Abundance Normalized CCM n=4	Abundance Normalized CCM n=5	na_icm	na_ccm	log2fc	Abundance Normalized mean CCM	Abundance Normalized mean ICM	pvalLog	pvalLogAdj
Q9Y6N7	High	6	ROBO1	0.0001	0.0001	0.0001	1.00219e+06	665742	972274	696119	946121	3	0	19.7081	856489	0.0001	1.33702e-09	1.60486e-07
Q9Y2I2	High	3	NTNG1	0.0001	0.0001	0.0001	855838	971064	625860	629109	856044	3	0	19.5871	787583	0.0001	1.42407e-09	1.60486e-07
Q5VSG8	High	3	MANEAL	0.0001	0.0001	0.0001	709998	460824	618050	517508	662875	3	0	19.1797	593851	0.0001	9.61121e-10	1.60486e-07
Q9H3G5	High	5	CPVL	0.0001	0.0001	0.0001	1.0308e+06	478106	289506	435643	723339	3	0	19.174	591479	0.0001	5.40129e-08	1.49449e-06
Q86VZ4	High	4	LRP11	0.0001	0.0001	0.0001	479038	611218	522434	620772	688511	3	0	19.1566	584395	0.0001	4.17127e-10	9.74408e-08
Q5VU97	High	4	CACHD1	0.0001	0.0001	0.0001	829913	475316	277410	539671	670358	3	0	19.0913	558533	0.0001	2.82062e-08	9.15133e-07
Q92563	High	2	SPOCK2	0.0001	0.0001	0.0001	786454	548336	348709	443174	640100	3	0	19.0778	553355	0.0001	9.52579e-09	4.90392e-07
Q6UXK2	High	3	ISLR2	0.0001	0.0001	0.0001	533389	298737	374208	518538	556540	3	0	18.7996	456282	0.0001	5.36153e-09	3.86054e-07
Q9HCB6	High	3	SPON1	0.0001	0.0001	0.0001	456858	460154	365124	505253	409120	3	0	18.7449	439302	0.0001	2.40075e-10	8.17628e-08
Q9H2E6	High	3	SEMA6A	0.0001	0.0001	0.0001	523376	202810	158147	226767	348032	3	0	18.1548	291826	0.0001	5.47185e-08	1.49449e-06
P58417	High	3	NXPH1	0.0001	0.0001	0.0001	137353	257777	336144	316506	313694	3	0	18.0548	272295	0.0001	2.0329e-08	7.42008e-07
Q6UW01	High	2	CBLN3	0.0001	0.0001	0.0001	398740	88659.4	176103	214397	277052	3	0	17.8175	230990	0.0001	1.12655e-07	2.72922e-06
Q8N608	High	2	DPP10	0.0001	0.0001	0.0001	261558	186138	230102	231118	121569	3	0	17.653	206097	0.0001	9.52967e-09	4.90392e-07
Q13443	High	2	ADAM9	0.0001	0.0001	0.0001	207788	216721	125903	236743	213451	3	0	17.6105	200121	0.0001	4.55796e-09	3.54913e-07
O15031	High	6	PLXNB2	0.0001	0.0001	0.0001	282653	246082	111440	241643	112509	3	0	17.6014	198866	0.0001	5.06475e-08	1.47891e-06
MASP3	High	2	Masp1	0.0001	0.0001	0.0001	313221	204187	129315	104434	222755	3	0	17.5715	194783	0.0001	4.34958e-08	1.30264e-06
Q9Y6N8	High	3	CDH10	0.0001	0.0001	0.0001	234798	128140	208043	115696	213740	3	0	17.4583	180083	0.0001	1.31681e-08	5.24202e-07
P11047	High	3	LAMC1	0.0001	0.0001	0.0001	187094	156241	107503	242122	193363	3	0	17.4355	177265	0.0001	9.92361e-09	4.90392e-07
Q92485	High	4	SMPDL3B	0.0001	0.0001	0.0001	166371	160435	52420.5	222953	130188	3	0	17.1603	146474	0.0001	1.14496e-07	2.72922e-06
Q8IXL6	High	2	FAM20C	0.0001	0.0001	0.0001	174908	63545.5	128976	222673	130007	3	0	17.1359	144022	0.0001	6.0632e-08	1.57374e-06
Q9UNW1	High	2	MINPP1	0.0001	0.0001	0.0001	228710	109695	119345	109473	144207	3	0	17.1184	142286	0.0001	1.12921e-08	5.24202e-07
Q9BXJ3	High	2	C1QTNF4	0.0001	0.0001	0.0001	86569.1	74479.4	100352	99943.5	150832	3	0	16.6444	102435	0.0001	6.21924e-09	4.00173e-07
P54802	High	2	NAGLU	0.0001	0.0001	0.0001	51747.5	57816.6	45540.7	34910.3	52754.1	3	0	15.5673	48553.8	0.0001	2.20913e-09	1.98482e-07
Q9BZR6	High	4	RTN4R	194246	139663	235695	2.5653e+06	1.94299e+06	2.27811e+06	1.81032e+06	2.9072e+06	0	0	3.59906	2.30078e+06	189868	0.000422353	0.00675764
P09486	High	7	SPARC	222606	191767	130812	2.5628e+06	2.46094e+06	1.22282e+06	2.3463e+06	2.20284e+06	0	0	3.5706	2.15914e+06	181728	0.0001052	0.00195037
O75326	High	15	SEMA7A	2.12437e+06	1.63533e+06	1.53056e+06	2.39256e+07	1.50623e+07	1.19024e+07	1.68975e+07	1.85754e+07	0	0	3.29204	1.72726e+07	1.76342e+06	8.28133e-06	0.000179122
Q9HCU4	High	3	CELSR2	155435	129134	146537	1.10253e+06	1.31526e+06	1.60367e+06	1.33685e+06	1.31863e+06	0	0	3.21611	1.33539e+06	143702	3.37846e-07	7.58854e-06
P16870	High	14	CPE	4.13662e+06	2.74391e+06	3.2119e+06	3.55499e+07	2.85465e+07	1.12913e+07	2.83835e+07	2.53366e+07	0	0	2.94026	2.58215e+07	3.36414e+06	0.000152121	0.00277621
P12259	High	28	F5	1.02107e+06	1.2779e+06	873032	9.81118e+06	8.77812e+06	2.87811e+06	1.02424e+07	7.88536e+06	0	0	2.90489	7.91904e+06	1.05733e+06	0.000476447	0.00740582
P23470	High	7	PTPRG	786024	753240	576979	4.75166e+06	3.48894e+06	5.0174e+06	4.7468e+06	5.54842e+06	0	0	2.73938	4.71064e+06	705414	4.93092e-05	0.000976155
P23515	High	9	OMG	3.6235e+06	2.93142e+06	2.85618e+06	2.51003e+07	1.95184e+07	1.79158e+07	1.80069e+07	2.18584e+07	0	0	2.70674	2.048e+07	3.13703e+06	1.26729e-05	0.000269127
Q06418	High	2	TYRO3	95689.5	61346.5	77848.8	337502	413394	849160	319061	613241	0	0	2.69349	506472	78294.9	0.00020533	0.00363372
P07711	High	7	CTSL	736215	675923	938820	6.62821e+06	5.58215e+06	3.25282e+06	4.53324e+06	5.17726e+06	0	0	2.68363	5.03474e+06	783652	2.49142e-05	0.00051964
Q08380	High	12	LGALS3BP	6.28014e+06	4.52542e+06	3.96147e+06	3.79985e+07	3.1212e+07	2.15681e+07	3.12065e+07	3.22021e+07	0	0	2.64727	3.08374e+07	4.92234e+06	0.000455778	0.0071939
Q02246	High	24	CNTN2	3.64311e+06	3.0249e+06	3.35037e+06	2.57373e+07	1.7798e+07	9.45504e+06	1.87367e+07	1.89981e+07	0	0	2.44189	1.8145e+07	3.33946e+06	0.000269214	0.00462414
P24592	High	2	IGFBP6	2.0614e+06	1.46231e+06	1.67636e+06	1.05324e+07	6.12527e+06	8.47614e+06	7.80095e+06	9.87413e+06	0	0	2.30434	8.56179e+06	1.73336e+06	7.00127e-05	0.00134057
P07333	High	4	CSF1R	1.72687e+06	1.35306e+06	1.14879e+06	6.65072e+06	3.77539e+06	9.74643e+06	4.46417e+06	6.94252e+06	0	0	2.16372	6.31584e+06	1.40957e+06	0.000400629	0.00654973
O43556	High	4	SGCE	337200	241245	362359	1.37295e+06	1.14907e+06	1.73239e+06	774770	1.48446e+06	0	0	2.05453	1.30273e+06	313601	0.000379147	0.00632634
P08571	High	5	CD14	3.01912e+06	3.17798e+06	3.6837e+06	1.68681e+07	8.47502e+06	1.451e+07	9.3788e+06	1.46995e+07	0	0	1.95686	1.27863e+07	3.2936e+06	0.000221027	0.00385314
P04271	High	3	S100B	75873.3	86746.6	66339.7	330179	301999	221800	208152	262378	0	0	1.79533	264902	76319.9	5.79134e-05	0.00112738
P55058	High	14	PLTP	6.08342e+06	5.91106e+06	6.68124e+06	1.99242e+07	2.28728e+07	2.25853e+07	2.25668e+07	1.75638e+07	0	0	1.76122	2.11026e+07	6.22524e+06	1.2704e-06	2.79967e-05
P10909	High	17	CLU	1.27031e+08	1.09962e+08	1.02372e+08	3.82775e+08	3.75893e+08	3.73675e+08	4.49028e+08	3.3516e+08	0	0	1.76062	3.83306e+08	1.13122e+08	7.83984e-05	0.00147692
Q9UQM7	High	2	CAMK2A	480393	387618	419476	1.64535e+06	1.42421e+06	1.16515e+06	1.56139e+06	1.12045e+06	0	0	1.68853	1.38331e+06	429162	2.6739e-05	0.000547915
Q6UX71	High	8	PLXDC2	2.32372e+06	1.6965e+06	1.68285e+06	7.17584e+06	4.26915e+06	6.74064e+06	4.58245e+06	7.16397e+06	0	0	1.65492	5.98641e+06	1.90102e+06	0.000481886	0.00740582
Q9NRN5	High	2	OLFML3	42449.7	39239	47932.5	114246	145099	142232	116684	124094	0	0	1.5721	128471	43207	4.68916e-05	0.000944299

## Sheet: Fig 4h GeneMANIA Functions 
Function	FDR	Genes in network
axonogenesis	3.12987e-05	11
regulation of nervous system development	3.24179e-05	10
regulation of neuron projection development	4.18513e-05	10
regulation of axonogenesis	1.73369e-07	9
cell-cell adhesion via plasma-membrane adhesion molecules	3.12987e-05	9
regulation of neurogenesis	3.24179e-05	9
secretory granule lumen	0.0100254	7
cell-substrate adhesion	0.0260165	7
platelet alpha granule	0.00068969	6
negative regulation of nervous system development	0.00068969	6
negative regulation of cell projection organization	0.00392779	6
regulation of chemotaxis	0.0253237	6
neuron projection guidance	0.0444721	6
synapse organization	0.07404	6
negative regulation of locomotion	0.0996996	6
neuron migration	0.00037777	5
negative regulation of neuron projection development	0.00167162	5
negative regulation of neurogenesis	0.00392779	5
axon guidance	0.00824406	5
positive regulation of neurogenesis	0.0236427	5
negative regulation of cell development	0.0260165	5
regulation of tumor necrosis factor production	0.0260165	5
tumor necrosis factor production	0.0332438	5
regulation of tumor necrosis factor superfamily cytokine production	0.0333321	5
tumor necrosis factor superfamily cytokine production	0.0351329	5
forebrain development	0.0535384	5
positive regulation of nervous system development	0.0575657	5
regulation of response to cytokine stimulus	0.0725544	5
extracellular matrix organization	0.0999491	5
positive regulation of response to cytokine stimulus	0.00961229	4
regulation of axon extension	0.0236427	4
anchored component of membrane	0.0236427	4
cell adhesion mediator activity	0.0285913	4
regulation of toll-like receptor signaling pathway	0.0332438	4
regulation of extent of cell growth	0.0351329	4
axon extension	0.0352827	4
positive regulation of tumor necrosis factor superfamily cytokine production	0.0530062	4
response to macrophage colony-stimulating factor	0.00613044	3
anchored component of plasma membrane	0.0351329	3
negative regulation of axonogenesis	0.0823037	3
negative regulation of cell growth	0.0999491	3

[truncated: 3 more sheets: Fig4h GeneMANIA report, Figure 4i, Figure 4k]
