# Supplementary material for: Injury-specific factors in the cerebrospinal fluid regulate astrocyte plasticity in the human brain
Source: Nat Med. 2023 Dec 8;29(12):3149–61. doi: 10.1038/s41591-023-02644-6 (PMC10719094; doi:10.1038/s41591-023-02644-6)
Supplement: Supplementary file 6 — Statistical source data. [file 41591_2023_2644_MOESM6_ESM.xlsx]

## Sheet: Figure 5d
	#1 n1-n3																				UKERi82a-R1-002 n1-n3																				HMGU12 n1-n3
EdU for 7d	67dd wo				67dd CSF-CCM				67dd CSF-ICM				67dd MDP1959				67dd CSF-CCM MDP1959				67dd wo				67dd CSF-CCM				67dd CSF-ICM				67dd MDP1959				67dd CSF-CCM MDP1959				67dd wo				67dd CSF-CCM				67dd CSF-ICM
	DAPI	EdU+	% EdU+		DAPI	EdU+	% EdU+		DAPI	EdU+	% EdU+		DAPI	EdU+	% EdU+		DAPI	EdU+	% EdU+		DAPI	EdU+	% EdU+		DAPI	EdU+	% EdU+		DAPI	EdU+	% EdU+		DAPI	EdU+	% EdU+		DAPI	EdU+	% EdU+		DAPI	EdU+	% EdU+		DAPI	EdU+	% EdU+		DAPI
n1	466	70	15.0215		274	69	25.1825		350	52	14.8571		280	39	13.9286		438	66	15.0685		360	58	16.1111		255	55	21.5686		232	28	12.069		228	12	5.26316		247	36	14.5749		346	8	2.31214		283	39	13.7809		202
n2	332	43	12.9518		381	88	23.0971		294	39	13.2653		372	43	11.5591		393	48	12.2137		364	41	11.2637		347	66	19.0202		356	29	8.14607		275	31	11.2727		333	42	12.6126		333	16	4.8048		263	67	25.4753		375
n3	456	68	14.9123		400	86	21.5		415	54	13.012		364	47	12.9121		285	45	15.7895		322	29	9.00621		302	40	13.245		318	54	16.9811		327	24	7.33945		273	42	15.3846		310	20	6.45161		228	41	17.9825		435
total number of DAPI nuclei	1254				1055				1059				1016				1116				1046				904				906				830				853				989				774				1012
% EdU+	wo	CSF-CCM	CSF-ICM		MDP1959 40ul	CSF-CCM MDP1959 40ul			Kruskal-Wallis test				Dunn's multiple comparisons test	Mean rank diff,	Significant?	Summary	Adjusted P Value
#1 n1	15.02	25.1825	14.8571		13.9286	15.0685							CSF CCM vs. wo	20.89	Yes	**	0.0074	B-A
#1 n2	12.95	23.0971	13.2653		11.5591	12.2137							CSF ICM vs. wo	1.333	No	ns	>0,9999	C-A
#1 n3	14.91	21.5	13.012		12.9121	15.7895							wo 1959 vs. wo	-3.111	No	ns	>0,9999	D-A
UKERi82a-R1-002 n1	16.1111	21.5686	12.069		5.26316	14.5749							CSF CCM MDP 1959 vs. wo	9.778	No	ns	>0,9999	E-A
UKERi82a-R1-002 n2	11.2637	19.0202	8.14607		11.2727	12.6126							CSF ICM vs. CSF CCM	-19.56	Yes	*	0.0159	C-B
UKERi82a-R1-002 n3	9.00621	13.245	16.9811		7.33945	15.3846							wo 1959 vs. CSF CCM	-24	Yes	**	0.0011	D-B
HMGU12 n1	2.31214	13.7809	10.396		3.85852	11.4894							CSF CCM MDP 1959 vs. CSF CCM	-11.11	No	ns	0.7272	E-B
HMGU12 n2	4.8048	25.4753	8.26667		11.2392	13.8514							wo 1959 vs. CSF ICM	-4.444	No	ns	>0,9999	D-C
HMGU12 n3	6.45161	17.9825	8.73563		13.7741	14.2857							CSF CCM MDP 1959 vs. CSF ICM	8.444	No	ns	>0,9999	E-C
													CSF CCM MDP 1959 vs. wo 1959	12.89	No	ns	0.3737	E-D
Number of values	9	9	9		9	9
									Test details				Mean rank 1	Mean rank 2	Mean rank diff,	n1	n2	Z
Minimum	2.31	13.25	8.15		3.86	11.49			CSF CCM vs. wo				38.11	17.22	20.89	9	9	3.374
25% Percentile	5.625	15.88	8.505		6.3	12.41			CSF ICM vs. wo				18.56	17.22	1.333	9	9	0.2154
Median	11.26	21.5	12.07		11.27	14.29			wo 1959 vs. wo				14.11	17.22	-3.111	9	9	0.5025
75% Percentile	14.97	24.14	14.07		13.34	15.23			CSF CCM MDP 1959 vs. wo				27	17.22	9.778	9	9	1.579
Maximum	16.11	25.48	16.98		13.93	15.79			CSF ICM vs. CSF CCM				18.56	38.11	-19.56	9	9	3.159
									wo 1959 vs. CSF CCM				14.11	38.11	-24	9	9	3.876
Mean	10.31	20.1	11.75		10.13	13.92			CSF CCM MDP 1959 vs. CSF CCM				27	38.11	-11.11	9	9	1.795
Std. Deviation	4.947	4.478	3.102		3.722	1.503			wo 1959l vs. CSF ICM				14.11	18.56	-4.444	9	9	0.7178
Std. Error of Mean	1.649	1.493	1.034		1.241	0.5008			CSF CCM MDP 1959 vs. CSF ICM				27	18.56	8.444	9	9	1.364
									CSF CCM MDP 1959 vs. wo 1959				27	14.11	12.89	9	9	2.082
Lower 95% CI	6.511	16.65	9.366		7.266	12.76
Upper 95% CI	14.12	23.54	14.13		12.99	15.07
Mean ranks	17.22	38.11	18.56		14.11	27
Test for normal distribution
D'Agostino & Pearson test
K2	1.369	0.8875	0.635		1.615	1.193
P value	0.5044	0.6416	0.728		0.446	0.5507
Passed normality test (alpha=0.05)?	Yes	Yes	Yes		Yes	Yes
P value summary	ns	ns	ns		ns	ns
Anderson-Darling test
A2*	0.2862	0.2961	0.2621		0.5355	0.2767
P value	0.537	0.5162	0.6086		0.1204	0.5622
Passed normality test (alpha=0.05)?	Yes	Yes	Yes		Yes	Yes
P value summary	ns	ns	ns		ns	ns
Shapiro-Wilk test
W	0.9292	0.9209	0.9344		0.8706	0.9377
P value	0.4742	0.3994	0.5238		0.1247	0.5577
Passed normality test (alpha=0.05)?	Yes	Yes	Yes		Yes	Yes
P value summary	ns	ns	ns		ns	ns
[truncated: 8 more columns]

## Sheet: Figure 5i
		#1				UKERi82a-R1-002				HMGU12
n1		1° Nsph	1° Nsph	1° Nsph		1° Nsph	1° Nsph	1° Nsph		1° Nsph	1° Nsph	1° Nsph
		wo	CSF-CCM	CSF-ICM		wo	CSF-CCM	CSF-ICM		wo	CSF-CCM	CSF-ICM
well1		3	5	2		4	4	3		3	2	2
well2		5	5	2		2	4	4		3	1	2
well3		7	6	3		3	5	2		2	3	1
total cells plated		15000	9000	9000		15000	9000	9000		15000	9000	9000
total Nsph		15	16	7		9	13	9		8	6	5
number per 10000		10	17.7778	7.77778		6	14.4444	10		5.33333	6.66667	5.55556
n2		1° Nsph	1° Nsph	1° Nsph		1° Nsph	1° Nsph	1° Nsph		1° Nsph	1° Nsph	1° Nsph
		wo	CSF-CCM	CSF-ICM		wo	CSF-CCM	CSF-ICM		wo	CSF-CCM	CSF-ICM
well1		5	4	2		2	2	0		0	2	2
well2		3	7	1		4	3	3		3	4	0
well3		4	7	2		5	3	1		3	1	2
total cells plated		15000	9000	9000		15000	9000	9000		15000	9000	9000
total Nsph		12	18	5		11	8	4		6	7	4
number per 10000		8	20	5.55556		7.33333	8.88889	4.44444		4	7.77778	4.44444
n3		1° Nsph	1° Nsph	1° Nsph		1° Nsph	1° Nsph	1° Nsph		1° Nsph	1° Nsph	1° Nsph
		wo	CSF-CCM	CSF-ICM		wo	CSF-CCM	CSF-ICM		wo	CSF-CCM	CSF-ICM
well1		5	5	3		2	3	2		5	3	3
well2		4	3	1		1	3	0		1	3	2
well3		5	4	4		3	4	1		3	3	1
total cells plated		15000	9000	9000		15000	9000	9000		15000	9000	9000
total Nsph		14	12	8		6	10	3		9	9	6
number per 10000		9.33333	13.3333	8.88889		4	11.1111	3.33333		6	10	6.66667
		1° Nsph	1° Nsph	1° Nsph
		wo	CSF-CCM	CSF-ICM
#1 n1		10	18	8
#1 n2		8	20	6
#1 n3		9	13	9
UKERi82a-R1-002 n1		6	14	10
UKERi82a-R1-002 n2		7	9	4
UKERi82a-R1-002 n3		4	11	3
HMGU12 n1		5	7	6
HMGU12 n2		4	8	4
HMGU12 n3		6	10	7
Number of values		9	9	9										Kruskal-Wallis test
														Dunn's multiple comparisons test	Mean rank diff,	Significant?	Summary	Adjusted P Value
Minimum		4	7	3										1° wo vs. 1° +CCM	-10.56	Yes	*	0.0137	A-B
25% Percentile		4.5	8.5	4										1° wo vs. 1°+ICM	0.5556	No	ns	>0,9999	A-C
Median		6	11	6										1° +CCM vs. 1°+ICM	11.11	Yes	**	0.0085	B-C
75% Percentile		8.5	16	8.5
Maximum		10	20	10										Test details	Mean rank 1	Mean rank 2	Mean rank diff,	n1	n2	Z
Range		6	13	7										1° wo vs. 1° +CCM	10.67	21.22	-10.56	9	9	2.837
														1° wo vs. 1°+ICM	10.67	10.11	0.5556	9	9	0.1493
95% CI of median														1° +CCM vs. 1°+ICM	21.22	10.11	11.11	9	9	2.986
Actual confidence level		96,09%	96,09%	96,09%
Lower confidence limit		4	8	4
Upper confidence limit		9	18	9
Mean		6.556	12.22	6.333
Std. Deviation		2.128	4.466	2.398
Std. Error of Mean		0.7093	1.489	0.7993
Lower 95% CI of mean		4.92	8.789	4.49
Upper 95% CI of mean		8.191	15.66	8.177
Coefficient of variation		32,46%	36,54%	37,86%
Sum		59	110	57
Test for normal distribution
D'Agostino & Pearson test
K2		0.7552	1.145	0.7635
P value		0.6855	0.5641	0.6827
Passed normality test (alpha=0.05)?		Yes	Yes	Yes
P value summary		ns	ns	ns
Anderson-Darling test
A2*		0.2255	0.2968	0.2145
P value		0.7429	0.5149	0.7819
Passed normality test (alpha=0.05)?		Yes	Yes	Yes
P value summary		ns	ns	ns
Shapiro-Wilk test
W		0.9425	0.9285	0.9555
P value		0.6088	0.4673	0.7506
Passed normality test (alpha=0.05)?		Yes	Yes	Yes
P value summary		ns	ns	ns
Kolmogorov-Smirnov test
KS distance		0.1585	0.1634	0.1681
P value		>0,1000	>0,1000	>0,1000
Passed normality test (alpha=0.05)?		Yes	Yes	Yes
P value summary		ns	ns	ns
Number of values		9	9	9

## Sheet: Figure 5j
		#1							UKERi82a-R1-002							HMGU12
n1		2° Nsph	2° Nsph	2° Nsph	3° Nsph	3° Nsph	3° Nsph		2° Nsph	2° Nsph	2° Nsph	3° Nsph	3° Nsph	3° Nsph		2° Nsph	2° Nsph	2° Nsph	3° Nsph	3° Nsph	3° Nsph
		1st wo	1st CSF-CCM	1st CSF-ICM	1st wo	1st CSF-CCM	1st CSF-ICM		1st wo	1st CSF-CCM	1st CSF-ICM	1st wo	1st CSF-CCM	1st CSF-ICM		1st wo	1st CSF-CCM	1st CSF-ICM	1st wo	1st CSF-CCM	1st CSF-ICM
well1		3	3	4	0	2	0		5	6	2	0	2	0		3	5	2	2	4	1
well2		3	5	2	0	3	1		1	5	5	4	1	0		4	5	0	1	1	3
well3		3	4	0	0	1	2		0	3	0	1	4	0		1	4	1	3	2	0
total cells plated		15000	15000	15000	15000	15000	15000		15000	15000	15000	15000	15000	15000		15000	15000	15000	15000	15000	15000
total Nsph		9	12	6	0	6	3		6	14	7	5	7	0		8	14	3	6	7	4
number per 10000		6	8	4	0	4	2		4	9.33333	4.66667	3.33333	4.66667	0		5.33333	9.33333	2	4	4.66667	2.66667
n2		2° Nsph	2° Nsph	2° Nsph	3° Nsph	3° Nsph	3° Nsph		1° Nsph	1° Nsph	1° Nsph	1° Nsph	1° Nsph	1° Nsph		2° Nsph	2° Nsph	2° Nsph	3° Nsph	3° Nsph	3° Nsph
		1st wo	1st CSF-CCM	1st CSF-ICM	1st wo	1st CSF-CCM	1st CSF-ICM		1st wo	1st CSF-CCM	1st CSF-ICM	1st wo	1st CSF-CCM	1st CSF-ICM		1st wo	1st CSF-CCM	1st CSF-ICM	1st wo	1st CSF-CCM	1st CSF-ICM
well1		4	1	3	1	3	2		3	4	4	0	0	1		1	3	4	2	3	2
well2		2	4	0	0	2	2		3	5	4	0	1	1		4	2	2	2	4	3
well3		1	4	4	2	5	0		3	6	4	0	2	0		1	5	0	1	2	3
total cells plated		15000	15000	15000	15000	15000	15000		15000	15000	15000	15000	15000	15000		15000	15000	15000	15000	15000	15000
total Nsph		7	9	7	3	10	4		9	15	12	0	3	2		6	10	6	5	9	8
number per 10000		4.66667	6	4.66667	2	6.66667	2.66667		6	10	8	0	2	1.33333		4	6.66667	4	3.33333	6	5.33333
n3		2° Nsph	2° Nsph	2° Nsph	3° Nsph	3° Nsph	3° Nsph		1° Nsph	1° Nsph	1° Nsph	1° Nsph	1° Nsph	1° Nsph		2° Nsph	2° Nsph	2° Nsph	3° Nsph	3° Nsph	3° Nsph
		1st wo	1st CSF-CCM	1st CSF-ICM	1st wo	1st CSF-CCM	1st CSF-ICM		1st wo	1st CSF-CCM	1st CSF-ICM	1st wo	1st CSF-CCM	1st CSF-ICM		1st wo	1st CSF-CCM	1st CSF-ICM	1st wo	1st CSF-CCM	1st CSF-ICM
well1		6	4	1	0	3	2		5	5	3	1	1	0		3	2	3	1	2	0
well2		1	5	3	0	0	1		2	2	4	1	2	0		3	2	1	4	3	3
well3		4	4	0	0	4	1		5	5	2	1	2	0		2	6	1	0	1	3
total cells plated		15000	15000	15000	15000	15000	15000		15000	15000	15000	15000	15000	15000		15000	15000	15000	15000	15000	15000
total Nsph		11	13	4	0	7	4		12	12	9	3	5	0		8	10	5	5	6	6
number per 10000		7.33333	8.66667	2.66667	0	4.66667	2.66667		8	8	6	2	3.33333	0		5.33333	6.66667	3.33333	3.33333	4	4
		2° Nsph			3° Nsph
		1st wo	1st CSF-CCM	1st CSF-ICM	1st wo	1st CSF-CCM	1st CSF-ICM									Ordinary one-way ANOVA
#1 n1		6	8	4	0	4	2									Tukey's multiple comparisons test	Mean Diff,	95,00% CI of diff,	Below threshold?	Summary	Adjusted P Value
#1 n2		5	6	5	2	7	3									2° 1st wo vs. 2° 1st CSF-CCM	-2.556	-4,716 to -0,3952	Yes	*	0.0119	A-B
#1 n3		7	9	3	0	5	3									2° 1st wo vs. 2° 1st CSF-ICM	1.111	-1,049 to 3,271	No	ns	0.6493	A-C
UKERi82a-R1-002 n1		4	9	5	3	5	0									2° 1st wo vs. 3° 1st wo	3.667	1,506 to 5,827	Yes	****	<0,0001	A-D
UKERi82a-R1-002 n2		6	10	8	0	2	1									2° 1st wo vs. 3° 1st CSF-CCM	1	-1,160 to 3,160	No	ns	0.7421	A-E
UKERi82a-R1-002 n3		8	8	6	2	3	0									2° 1st wo vs. 3° 1st CSF-ICM	3.222	1,062 to 5,383	Yes	***	0.0007	A-F
HMGU12 n1		5	9	2	4	5	3									2° 1st CSF-CCM vs. 2° 1st CSF-ICM	3.667	1,506 to 5,827	Yes	****	<0,0001	B-C
HMGU12 n2		4	7	4	3	6	5									2° 1st CSF-CCM vs. 3° 1st wo	6.222	4,062 to 8,383	Yes	****	<0,0001	B-D
HMGU12 n3		5	7	3	3	4	4									2° 1st CSF-CCM vs. 3° 1st CSF-CCM	3.556	1,395 to 5,716	Yes	***	0.0002	B-E
																2° 1st CSF-CCM vs. 3° 1st CSF-ICM	5.778	3,617 to 7,938	Yes	****	<0,0001	B-F
																2° 1st CSF-ICM vs. 3° 1st wo	2.556	0,3952 to 4,716	Yes	*	0.0119	C-D
Number of values		9	9	9	9	9	9									2° 1st CSF-ICM vs. 3° 1st CSF-CCM	-0.1111	-2,271 to 2,049	No	ns	>0,9999	C-E
																2° 1st CSF-ICM vs. 3° 1st CSF-ICM	2.111	-0,04921 to 4,271	No	ns	0.0589	C-F
Minimum		4	6	2	0	2	0									3° 1st wo vs. 3° 1st CSF-CCM	-2.667	-4,827 to -0,5063	Yes	**	0.0077	D-E
25% Percentile		4.5	7	3	0	3.5	0.5									3° 1st wo vs. 3° 1st CSF-ICM	-0.4444	-2,605 to 1,716	No	ns	0.9898	D-F
Median		5	8	4	2	5	3									3° 1st CSF-CCM vs. 3° 1st CSF-ICM	2.222	0,06190 to 4,383	Yes	*	0.0405	E-F
75% Percentile		6.5	9	5.5	3	5.5	3.5
Maximum		8	10	8	4	7	5									Test details	Mean 1	Mean 2	Mean Diff,	SE of diff,	n1	n2	q	DF
Range		4	4	6	4	5	5									2° 1st wo vs. 2° 1st CSF-CCM	5.556	8.111	-2.556	0.7279	9	9	4.965	48
																2° 1st wo vs. 2° 1st CSF-ICM	5.556	4.444	1.111	0.7279	9	9	2.159	48
95% CI of median																2° 1st wo vs. 3° 1st wo	5.556	1.889	3.667	0.7279	9	9	7.124	48
Actual confidence level		96,09%	96,09%	96,09%	96,09%	96,09%	96,09%									2° 1st wo vs. 3° 1st CSF-CCM	5.556	4.556	1	0.7279	9	9	1.943	48
Lower confidence limit		4	7	3	0	3	0									2° 1st wo vs. 3° 1st CSF-ICM	5.556	2.333	3.222	0.7279	9	9	6.26	48
Upper confidence limit		7	9	6	3	6	4									2° 1st CSF-CCM vs. 2° 1st CSF-ICM	8.111	4.444	3.667	0.7279	9	9	7.124	48
																2° 1st CSF-CCM vs. 3° 1st wo	8.111	1.889	6.222	0.7279	9	9	12.09	48
Mean		5.556	8.111	4.444	1.889	4.556	2.333									2° 1st CSF-CCM vs. 3° 1st CSF-CCM	8.111	4.556	3.556	0.7279	9	9	6.908	48
Std. Deviation		1.333	1.269	1.81	1.537	1.509	1.732									2° 1st CSF-CCM vs. 3° 1st CSF-ICM	8.111	2.333	5.778	0.7279	9	9	11.23	48
Std. Error of Mean		0.4444	0.4231	0.6035	0.5122	0.5031	0.5774									2° 1st CSF-ICM vs. 3° 1st wo	4.444	1.889	2.556	0.7279	9	9	4.965	48
																2° 1st CSF-ICM vs. 3° 1st CSF-CCM	4.444	4.556	-0.1111	0.7279	9	9	0.2159	48
Lower 95% CI of mean		4.531	7.135	3.053	0.7078	3.395	1.002									2° 1st CSF-ICM vs. 3° 1st CSF-ICM	4.444	2.333	2.111	0.7279	9	9	4.102	48
Upper 95% CI of mean		6.58	9.087	5.836	3.07	5.716	3.665									3° 1st wo vs. 3° 1st CSF-CCM	1.889	4.556	-2.667	0.7279	9	9	5.181	48
																3° 1st wo vs. 3° 1st CSF-ICM	1.889	2.333	-0.4444	0.7279	9	9	0.8635	48
Coefficient of variation		24,00%	15,65%	40,74%	81,35%	33,13%	74,23%									3° 1st CSF-CCM vs. 3° 1st CSF-ICM	4.556	2.333	2.222	0.7279	9	9	4.317	48
Sum		50	73	40	17	41	21
Test for normal distribution
D'Agostino & Pearson test
K2		0.8894	0.2975	1.604	1.978	0.0786	0.4474
P value		0.641	0.8618	0.4485	0.3719	0.9615	0.7996
Passed normality test (alpha=0.05)?		Yes	Yes	Yes	Yes	Yes	Yes
P value summary		ns	ns	ns	ns	ns	ns
Anderson-Darling test
A2*		0.3466	0.3101	0.2556	0.6128	0.2253	0.3076
P value		0.3925	0.4865	0.6317	0.0754	0.7435	0.4935
Passed normality test (alpha=0.05)?		Yes	Yes	Yes	Yes	Yes	Yes
P value summary		ns	ns	ns	ns	ns	ns
Shapiro-Wilk test
W		0.9218	0.9475	0.952	0.8543	0.9724	0.933
P value		0.4074	0.663	0.7117	0.0831	0.9145	0.5099
Passed normality test (alpha=0.05)?		Yes	Yes	Yes	Yes	Yes	Yes
P value summary		ns	ns	ns	ns	ns	ns
Kolmogorov-Smirnov test
KS distance		0.2171	0.2026	0.1573	0.2238	0.1714	0.2054
P value		>0,1000	>0,1000	>0,1000	>0,1000	>0,1000	>0,1000
Passed normality test (alpha=0.05)?		Yes	Yes	Yes	Yes	Yes	Yes
P value summary		ns	ns	ns	ns	ns	ns
Number of values		9	9	9	9	9	9

## Sheet: Figure 5l
		#1										UKERi82a-R1-002										HMGU12
n1		1° Nsph	1° Nsph	1° Nsph	1° Nsph	1° Nsph	1° Nsph	1° Nsph	1° Nsph	1° Nsph		1° Nsph	1° Nsph	1° Nsph	1° Nsph	1° Nsph	1° Nsph	1° Nsph	1° Nsph	1° Nsph		1° Nsph	1° Nsph	1° Nsph	1° Nsph	1° Nsph	1° Nsph	1° Nsph	1° Nsph	1° Nsph
		wo	CSF-CCM	CSF-ICM	hrLGALS3BP	CCM hrLGALS3BP	ICM hrLGALS3BP	MDP1959	CCM MDP1959	ICM MDP1959		wo	CSF-CCM	CSF-ICM	hrLGALS3BP	CCM hrLGALS3BP	ICM hrLGALS3BP	MDP1959	CCM MDP1959	ICM MDP1959		wo	CSF-CCM	CSF-ICM	hrLGALS3BP	CCM hrLGALS3BP	ICM hrLGALS3BP	MDP1959	CCM MDP1959	ICM MDP1959
well1		3	5	2	2	3	1	0	3	1		4	4	3	2	7	1	0	1	0		3	2	2	na	na	na	0	0	0
well2		5	5	2	1	4	2	0	0	1		2	4	4	2	5	2	0	0	0		3	1	2	na	na	na	0	0	0
well3		7	6	3	1	3	2	0	2	0		3	5	2	4	8	1	0	1	0		2	3	1	na	na	na	0	0	0
total cells plated		15000	9000	9000	9000	9000	9000	9000	9000	9000		15000	9000	9000	9000	9000	9000	9000	9000	9000		15000	9000	9000	na	na	na	9000	9000	9000
total Nsph		15	16	7	4	10	5	0	5	2		9	13	9	8	20	4	0	2	0		8	6	5	na	na	na	0	0	0
number per 10000		10	17.7778	7.77778	4.44444	11.1111	5.55556	0	5.55556	2.22222		6	14.4444	10	8.88889	22.2222	4.44444	0	2.22222	0		5.33333	6.66667	5.55556	na	na	na	0	0	0
n2		1° Nsph	1° Nsph	1° Nsph	1° Nsph	1° Nsph	1° Nsph	1° Nsph	1° Nsph	1° Nsph		1° Nsph	1° Nsph	1° Nsph	1° Nsph	1° Nsph	1° Nsph	1° Nsph	1° Nsph	1° Nsph		1° Nsph	1° Nsph	1° Nsph	1° Nsph	1° Nsph	1° Nsph	1° Nsph	1° Nsph	1° Nsph
		wo	CSF-CCM	CSF-ICM	hrLGALS3BP	CCM hrLGALS3BP	ICM hrLGALS3BP	MDP1959	CCM MDP1959	ICM MDP1959		wo	CSF-CCM	CSF-ICM	hrLGALS3BP	CCM hrLGALS3BP	ICM hrLGALS3BP	MDP1959	CCM MDP1959	ICM MDP1959		wo	CSF-CCM	CSF-ICM	hrLGALS3BP	CCM hrLGALS3BP	ICM hrLGALS3BP	MDP1959	CCM MDP1959	ICM MDP1959
well1		5	4	2	1	2	3	0	2	0		2	2	0	2	5	3	0	2	1		0	2	2	na	na	na	0	0	0
well2		3	7	1	2	4	1	1	0	0		4	3	3	1	6	2	1	1	1		3	4	0	na	na	na	0	0	0
well3		4	7	2	0	1	1	0	1	0		5	3	1	2	3	0	0	2	1		3	1	2	na	na	na	0	0	0
total cells plated		15000	9000	9000	9000	9000	9000	9000	9000	9000		15000	9000	9000	9000	9000	9000	9000	9000	9000		15000	9000	9000	na	na	na	9000	9000	9000
total Nsph		12	18	5	3	7	5	1	3	0		11	8	4	5	14	5	1	5	3		6	7	4	na	na	na	0	0	0
number per 10000		8	20	5.55556	3.33333	7.77778	5.55556	1.11111	3.33333	0		7.33333	8.88889	4.44444	5.55556	15.5556	5.55556	1.11111	5.55556	3.33333		4	7.77778	4.44444	na	na	na	0	0	0
n3		1° Nsph	1° Nsph	1° Nsph	1° Nsph	1° Nsph	1° Nsph	1° Nsph	1° Nsph	1° Nsph		1° Nsph	1° Nsph	1° Nsph	1° Nsph	1° Nsph	1° Nsph	1° Nsph	1° Nsph	1° Nsph		1° Nsph	1° Nsph	1° Nsph	1° Nsph	1° Nsph	1° Nsph	1° Nsph	1° Nsph	1° Nsph
		wo	CSF-CCM	CSF-ICM	hrLGALS3BP	CCM hrLGALS3BP	ICM hrLGALS3BP	MDP1959	CCM MDP1959	ICM MDP1959		wo	CSF-CCM	CSF-ICM	hrLGALS3BP	CCM hrLGALS3BP	ICM hrLGALS3BP	MDP1959	CCM MDP1959	ICM MDP1959		wo	CSF-CCM	CSF-ICM	hrLGALS3BP	CCM hrLGALS3BP	ICM hrLGALS3BP	MDP1959	CCM MDP1959	ICM MDP1959
well1		5	5	3	2	5	1	0	0	0		2	3	2	1	6	3	1	1	2		5	3	3	na	na	na	1	1	0
well2		4	3	1	0	3	3	0	1	2		1	3	0	3	4	5	0	1	0		1	3	2	na	na	na	0	1	2
well3		5	4	4	2	3	0	0	1	0		3	4	1	1	6	1	1	0	0		3	3	1	na	na	na	0	0	0
total cells plated		15000	9000	9000	9000	9000	9000	9000	9000	9000		15000	9000	9000	9000	9000	9000	9000	9000	9000		15000	9000	9000	na	na	na	9000	9000	9000
total Nsph		14	12	8	4	11	4	0	2	2		6	10	3	5	16	9	2	2	2		9	9	6	na	na	na	1	2	2
number per 10000		9.33333	13.3333	8.88889	4.44444	12.2222	4.44444	0	2.22222	2.22222		4	11.1111	3.33333	5.55556	17.7778	10	2.22222	2.22222	2.22222		6	10	6.66667	na	na	na	1.11111	2.22222	2.22222
		1° Nsph	1° Nsph	1° Nsph	1° Nsph	1° Nsph	1° Nsph	1° Nsph	1° Nsph	1° Nsph		Ordinary one-way ANOVA
		wo	CSF-CCM	CSF-ICM	hrLGALS3BP	CCM hrLGALS3BP	ICM hrLGALS3BP	MDP1959	CCM MDP1959	ICM MDP1959		Number of families	1
#1 n1		10	18	8	4.44444	11.1111	5.55556	0	5.55556	2.22222		Number of comparisons per family	36
#1 n2		8	20	6	3.33333	7.77778	5.55556	1.11111	3.33333	0		Alpha	0.05
#1 n3		9	13	9	4.44444	12.2222	4.44444	0	2.22222	2.22222
UKERi82a-R1-002 n1		6	14	10	8.88889	22.2222	4.44444	0	2.22222	0		Holm-Šídák's multiple comparisons test	Mean Diff,	Below threshold?	Summary	Adjusted P Value		Test details	Mean 1	Mean 2	Mean Diff,	SE of diff,	n1	n2	t	DF
UKERi82a-R1-002 n2		7	9	4	5.55556	15.5556	5.55556	1.11111	5.55556	3.33333		wo vs. CSF-CCM	-5.667	Yes	**	0.001	A-B	wo vs. CSF-CCM	6.556	12.22	-5.667	1.294	9	9	4.38	63
UKERi82a-R1-002 n3		4	11	3	5.55556	17.7778	10	2.22222	2.22222	2.22222		wo vs. CSF-ICM	0.2222	No	ns	0.9908	A-C	wo vs. CSF-ICM	6.556	6.333	0.2222	1.294	9	9	0.1717	63
HMGU12 n1		5	7	6	na	na	na	0	0	0		wo vs. hrLGALS3BP	1.222	No	ns	0.9724	A-D	wo vs. hrLGALS3BP	6.556	5.333	1.222	1.447	9	6	0.8449	63
HMGU12 n2		4	8	4	na	na	na	0	0	0		wo vs. CSF-CCM hrLGALS3BP	-7.944	Yes	****	<0,0001	A-E	wo vs. CSF-CCM hrLGALS3BP	6.556	14.5	-7.944	1.447	9	6	5.492	63
HMGU12 n3		6	10	7	na	na	na	1.11111	2.22222	2.22222		wo vs. CSF-ICM hrLGALS3BP	0.5556	No	ns	0.9908	A-F	wo vs. CSF-ICM hrLGALS3BP	6.556	6	0.5556	1.447	9	6	0.384	63
												wo vs. MDP1959	6	Yes	***	0.0005	A-G	wo vs. MDP1959	6.556	0.5556	6	1.294	9	9	4.637	63
												wo vs. CSF-CCM MDP1959	4	Yes	*	0.0436	A-H	wo vs. CSF-CCM MDP1959	6.556	2.556	4	1.294	9	9	3.091	63
Number of values		9	9	9	6	6	6	9	9	9		wo vs. CSF-ICM MDP1959	5.333	Yes	**	0.0022	A-I	wo vs. CSF-ICM MDP1959	6.556	1.222	5.333	1.294	9	9	4.122	63
												CSF-CCM vs. CSF-ICM	5.889	Yes	***	0.0006	B-C	CSF-CCM vs. CSF-ICM	12.22	6.333	5.889	1.294	9	9	4.551	63
Minimum		4	7	3	3	8	4	0	0	0		CSF-CCM vs. hrLGALS3BP	6.889	Yes	***	0.0003	B-D	CSF-CCM vs. hrLGALS3BP	12.22	5.333	6.889	1.447	9	6	4.762	63
25% Percentile		4.5	8.5	4	3.75	10.25	4	0	1	0		CSF-CCM vs. CSF-CCM hrLGALS3BP	-2.278	No	ns	0.7226	B-E	CSF-CCM vs. CSF-CCM hrLGALS3BP	12.22	14.5	-2.278	1.447	9	6	1.575	63
Median		6	11	6	5	14	6	0	2	2		CSF-CCM vs. CSF-ICM hrLGALS3BP	6.222	Yes	**	0.0013	B-F	CSF-CCM vs. CSF-ICM hrLGALS3BP	12.22	6	6.222	1.447	9	6	4.301	63
75% Percentile		8.5	16	8.5	6.75	19	7	1	4.5	2		CSF-CCM vs. MDP1959	11.67	Yes	****	<0,0001	B-G	CSF-CCM vs. MDP1959	12.22	0.5556	11.67	1.294	9	9	9.017	63
Maximum		10	20	10	9	22	10	2	6	3		CSF-CCM vs. CSF-CCM MDP1959	9.667	Yes	****	<0,0001	B-H	CSF-CCM vs. CSF-CCM MDP1959	12.22	2.556	9.667	1.294	9	9	7.471	63
Range		6	13	7	6	14	6	2	6	3		CSF-CCM vs. CSF-ICM MDP1959	11	Yes	****	<0,0001	B-I	CSF-CCM vs. CSF-ICM MDP1959	12.22	1.222	11	1.294	9	9	8.502	63
												CSF-ICM vs. hrLGALS3BP	1	No	ns	0.9828	C-D	CSF-ICM vs. hrLGALS3BP	6.333	5.333	1	1.447	9	6	0.6913	63
95% CI of median												CSF-ICM vs. CSF-CCM hrLGALS3BP	-8.167	Yes	****	<0,0001	C-E	CSF-ICM vs. CSF-CCM hrLGALS3BP	6.333	14.5	-8.167	1.447	9	6	5.645	63
Actual confidence level		96,09%	96,09%	96,09%	96,88%	96,88%	96,88%	96,09%	96,09%	96,09%		CSF-ICM vs. CSF-ICM hrLGALS3BP	0.3333	No	ns	0.9908	C-F	CSF-ICM vs. CSF-ICM hrLGALS3BP	6.333	6	0.3333	1.447	9	6	0.2304	63
Lower confidence limit		4	8	4	3	8	4	0	0	0		CSF-ICM vs. MDP1959	5.778	Yes	***	0.0008	C-G	CSF-ICM vs. MDP1959	6.333	0.5556	5.778	1.294	9	9	4.465	63
Upper confidence limit		9	18	9	9	22	10	1	6	2		CSF-ICM vs. CSF-CCM MDP1959	3.778	No	ns	0.0659	C-H	CSF-ICM vs. CSF-CCM MDP1959	6.333	2.556	3.778	1.294	9	9	2.92	63
												CSF-ICM vs. CSF-ICM MDP1959	5.111	Yes	**	0.0038	C-I	CSF-ICM vs. CSF-ICM MDP1959	6.333	1.222	5.111	1.294	9	9	3.95	63
Mean		6.556	12.22	6.333	5.333	14.5	6	0.5556	2.556	1.222		hrLGALS3BP vs. CSF-CCM hrLGALS3BP	-9.167	Yes	****	<0,0001	D-E	hrLGALS3BP vs. CSF-CCM hrLGALS3BP	5.333	14.5	-9.167	1.585	6	6	5.785	63
Std. Deviation		2.128	4.466	2.398	2.16	5.128	2.191	0.7265	2.186	1.202		hrLGALS3BP vs. CSF-ICM hrLGALS3BP	-0.6667	No	ns	0.9908	D-F	hrLGALS3BP vs. CSF-ICM hrLGALS3BP	5.333	6	-0.6667	1.585	6	6	0.4207	63
Std. Error of Mean		0.7093	1.489	0.7993	0.8819	2.094	0.8944	0.2422	0.7286	0.4006		hrLGALS3BP vs. MDP1959	4.778	Yes	*	0.0265	D-G	hrLGALS3BP vs. MDP1959	5.333	0.5556	4.778	1.447	6	9	3.303	63
												hrLGALS3BP vs. CSF-CCM MDP1959	2.778	No	ns	0.4899	D-H	hrLGALS3BP vs. CSF-CCM MDP1959	5.333	2.556	2.778	1.447	6	9	1.92	63
Lower 95% CI of mean		4.92	8.789	4.49	3.066	9.118	3.701	-0.002869	0.8754	0.2984		hrLGALS3BP vs. CSF-ICM MDP1959	4.111	No	ns	0.0757	D-I	hrLGALS3BP vs. CSF-ICM MDP1959	5.333	1.222	4.111	1.447	6	9	2.842	63
Upper 95% CI of mean		8.191	15.66	8.177	7.6	19.88	8.299	1.114	4.236	2.146		CSF-CCM hrLGALS3BP vs. CSF-ICM hrLGALS3BP	8.5	Yes	****	<0,0001	E-F	CSF-CCM hrLGALS3BP vs. CSF-ICM hrLGALS3BP	14.5	6	8.5	1.585	6	6	5.364	63
												CSF-CCM hrLGALS3BP vs. MDP1959	13.94	Yes	****	<0,0001	E-G	CSF-CCM hrLGALS3BP vs. MDP1959	14.5	0.5556	13.94	1.447	6	9	9.639	63
Coefficient of variation		32,46%	36,54%	37,86%	40,50%	35,37%	36,51%	130,8%	85,53%	98,33%		CSF-CCM hrLGALS3BP vs. CSF-CCM MDP1959	11.94	Yes	****	<0,0001	E-H	CSF-CCM hrLGALS3BP vs. CSF-CCM MDP1959	14.5	2.556	11.94	1.447	6	9	8.257	63
												CSF-CCM hrLGALS3BP vs. CSF-ICM MDP1959	13.28	Yes	****	<0,0001	E-I	CSF-CCM hrLGALS3BP vs. CSF-ICM MDP1959	14.5	1.222	13.28	1.447	6	9	9.179	63
Sum		59	110	57	32	87	36	5	23	11		CSF-ICM hrLGALS3BP vs. MDP1959	5.444	Yes	**	0.0066	F-G	CSF-ICM hrLGALS3BP vs. MDP1959	6	0.5556	5.444	1.447	6	9	3.764	63
												CSF-ICM hrLGALS3BP vs. CSF-CCM MDP1959	3.444	No	ns	0.2181	F-H	CSF-ICM hrLGALS3BP vs. CSF-CCM MDP1959	6	2.556	3.444	1.447	6	9	2.381	63
Test for normal distribution												CSF-ICM hrLGALS3BP vs. CSF-ICM MDP1959	4.778	Yes	*	0.0265	F-I	CSF-ICM hrLGALS3BP vs. CSF-ICM MDP1959	6	1.222	4.778	1.447	6	9	3.303	63
D'Agostino & Pearson test												MDP1959 vs. CSF-CCM MDP1959	-2	No	ns	0.7226	G-H	MDP1959 vs. CSF-CCM MDP1959	0.5556	2.556	-2	1.294	9	9	1.546	63
K2		0.7552	1.145	0.7635	N too small	N too small	N too small	2.143	1.089	3.58		MDP1959 vs. CSF-ICM MDP1959	-0.6667	No	ns	0.9908	G-I	MDP1959 vs. CSF-ICM MDP1959	0.5556	1.222	-0.6667	1.294	9	9	0.5152	63
P value		0.6855	0.5641	0.6827				0.3425	0.5803	0.167		CSF-CCM MDP1959 vs. CSF-ICM MDP1959	1.333	No	ns	0.9466	H-I	CSF-CCM MDP1959 vs. CSF-ICM MDP1959	2.556	1.222	1.333	1.294	9	9	1.03	63
Passed normality test (alpha=0.05)?		Yes	Yes	Yes				Yes	Yes	Yes
P value summary		ns	ns	ns				ns	ns	ns
Shapiro-Wilk test
W		0.9425	0.9285	0.9555	0.9052	0.9744	0.8137	0.763	0.8428	0.7794
P value		0.6088	0.4673	0.7506	0.4055	0.9206	0.0778	0.0077	0.0621	0.0119
Passed normality test (alpha=0.05)?		Yes	Yes	Yes	Yes	Yes	Yes	No	Yes	No
P value summary		ns	ns	ns	ns	ns	ns	**	ns	*
Kolmogorov-Smirnov test
KS distance		0.1585	0.1634	0.1681	0.2315	0.187	0.3333	0.3333	0.267	0.2968
P value		>0,1000	>0,1000	>0,1000	>0,1000	>0,1000	0.0359	0.0047	0.0637	0.0216
Passed normality test (alpha=0.05)?		Yes	Yes	Yes	Yes	Yes	No	No	Yes	No
P value summary		ns	ns	ns	ns	ns	*	**	ns	*
Number of values		9	9	9	6	6	6	9	9	9

## Sheet: add data 
		% GAL3 of DAPI nuclei					1°Nsph 67dd	per 10000 cells
		wo 67dd	wo 67dd CSF-CCM					wo rhLgals3bp 10ul	wo rhLgals3bp 20ul
	#1 n1	19.1	31.7			#1 n1	well1	2	4
	#1 n2	24.3	28.91				well2	2	0
	#1 n3	29.8	34.18				well3	4	4
	UKERi82a-R1-002 n1	21.6	47.62				well4	5	6
	UKERi82a-R1-002 n2	22.3	28.04			#1 n2	well1	4	2
	UKERi82a-R1-002 n3	18.8	31.7				well2	3	0
							well3	2	6
	Number of values	6	6			#1 n3	well1	7	6
							well2	5	10
	Minimum	18.8	28.04				well3	4	2
	25% Percentile	19.03	28.69
	Median	21.95	31.7				Number of values	10	10
	75% Percentile	25.68	37.54
	Maximum	29.8	47.62				Minimum	2	0
	Range	11	19.58				25% Percentile	2	1.5
							Median	4	4
	95% CI of median						75% Percentile	5	6
	Actual confidence level	96,88%	96,88%				Maximum	7	10
	Lower confidence limit	18.8	28.04				Range	5	10
	Upper confidence limit	29.8	47.62
							95% CI of median
	Mean	22.65	33.69				Actual confidence level	97,85%	97,85%
	Std. Deviation	4.062	7.169				Lower confidence limit	2	0
	Std. Error of Mean	1.658	2.927				Upper confidence limit	5	6
	Lower 95% CI of mean	18.39	26.17				Mean	3.8	4
	Upper 95% CI of mean	26.91	41.22				Std. Deviation	1.619	3.127
							Std. Error of Mean	0.5121	0.9888
	Coefficient of variation	17,93%	21,28%
							Lower 95% CI of mean	2.642	1.763
	Sum	135.9	202.2				Upper 95% CI of mean	4.958	6.237
Unpaired t test							Coefficient of variation	42,61%	78,17%
Table Analyzed	add data %Gal3 of DAPI
							Sum	38	40
Column B	wo 67dd CSF-CCM
vs.	vs,						Unpaired t test with Welch's correction
Column A	wo 67dd						P value	0.8601
							P value summary	ns
Unpaired t test							Significantly different (P < 0.05)?	No
P value	0.0083						One- or two-tailed P value?	Two-tailed
P value summary	**						Welch-corrected t, df	t=0,1796, df=13,50
Significantly different (P < 0.05)?	Yes
One- or two-tailed P value?	Two-tailed						How big is the difference?
t, df	t=3,282, df=10						Mean of column A	3.8
							Mean of column B	4
How big is the difference?							Difference between means (B - A) ± SEM	0,2000 ± 1,114
Mean of column A	22.65						95% confidence interval	-2,197 to 2,597
Mean of column B	33.69						R squared (eta squared)	0.002383
Difference between means (B - A) ± SEM	11,04 ± 3,364
95% confidence interval	3,546 to 18,54						F test to compare variances
R squared (eta squared)	0.5186						F, DFn, Dfd	3,729, 9, 9
							P value	0.0631
F test to compare variances							P value summary	ns
F, DFn, Dfd	3,115, 5, 5						Significantly different (P < 0.05)?	No
P value	0.238
P value summary	ns						Model comparison	SS	DF	Probability it is correct
Significantly different (P < 0.05)?	No						Null H. Population means identical	111.8	19	79,89%
							Alternative H: Distinct population means	111.6	18	20,11%
Model comparison	SS	DF	Probability it is correct				Ratio of probabilities			3.972
Null H. Population means identical	705.2	11	7,22%				Difference in AICc			-2.758
Alternative H: Distinct population means	339.5	10	92,78%
Ratio of probabilities			12.85				Data analyzed
Difference in AICc			5.107				Sample size, column A	10
							Sample size, column B	10
Data analyzed
Sample size, column A	6
Sample size, column B	6
