# Supplementary material for: Injury-specific factors in the cerebrospinal fluid regulate astrocyte plasticity in the human brain
Source: Nat Med. 2023 Dec 8;29(12):3149–61. doi: 10.1038/s41591-023-02644-6 (PMC10719094; doi:10.1038/s41591-023-02644-6)
Supplement: Supplementary file 7 — Statistical source data. [file 41591_2023_2644_MOESM7_ESM.xlsx]

## Sheet: Figure 6b
	Stroke																TBI																AC																Covid19
	Patient ID ST1	No of Nuclei	GAL3+	% GAL3+ of Nuclei		Patient ID ST2	No of Nuclei	GAL3+	% GAL3+ of Nuclei		Patient ID ST3	No of Nuclei	GAL3+	% GAL3+ of Nuclei			Patient ID TBI1	No of Nuclei	GAL3+	% GAL3+ of Nuclei		Patient ID TBI2	No of Nuclei	GAL3+	% GAL3+ of Nuclei		Patient ID TBI3	No of Nuclei	GAL3+	% GAL3+ of Nuclei			Patient ID ACII 1	No of Nuclei	GAL3+	% GAL3+ of Nuclei		Patient ID ACIII 2	No of Nuclei	GAL3+	% GAL3+ of Nuclei		Patient ID ACIII 3	No of Nuclei	GAL3+	% GAL3+ of Nuclei			Patient ID Cov 19 1
	1	48	5	10.4167		1	59	8	13.5593		1	55	18	32.7273			1	45	7	15.5556		1	29	5	17.2414		1	57	15	26.3158			1	50	2	4		1	57	0	0		1	69	4	5.7971			1
	2	45	3	6.66667		2	46	10	21.7391		2	56	12	21.4286			2	54	6	11.1111		2	56	7	12.5		2	68	18	26.4706			2	42	1	2.38095		2	62	2	3.22581		2	56	0	0			2
	3	69	7	10.1449		3	48	9	18.75		3	57	16	28.0702			3	55	4	7.27273		3	62	6	9.67742		3	80	20	25			3	44	0	0		3	74	0	0		3	75	1	1.33333			3
	4	48	7	14.5833		4	54	11	20.3704		4	53	11	20.7547			4	31	1	3.22581		4	84	9	10.7143		4	76	13	17.1053			4	66	2	3.0303		4	35	0	0		4	30	3	10			4
	5	56	4	7.14286		5	71	13	18.3099		5	49	12	24.4898			5	28	2	7.14286		5	50	15	30		5	59	5	8.47458			5	70	2	2.85714		5	48	1	2.08333		5	54	5	9.25926			5
	6	65	8	12.3077		6	78	14	17.9487								6	29	2	6.89655		6	49	17	34.6939		6	44	4	9.09091			6	69	0	0		6	33	1	3.0303		6	61	6	9.83607			6
	7	59	4	6.77966		7	66	18	27.2727								7	28	4	14.2857		7	58	11	18.9655		7	60	16	26.6667			7	55	0	0		7	39	5	12.8205		7	57	3	5.26316			7
	8	52	4	7.69231		8	48	6	12.5								8	42	2	4.7619		8	44	9	20.4545		8	31	7	22.5806			8	45	0	0		8	35	1	2.85714		8	85	3	3.52941
	9	66	6	9.09091		9	50	9	18								9	38	3	7.89474		9	61	7	11.4754		9	58	22	37.931			9	51	1	1.96078		9	37	2	5.40541		9	58	4	6.89655
	10	54	6	11.1111		10	58	10	17.2414								10	30	4	13.3333		10	56	10	17.8571		10	35	12	34.2857			10	58	1	1.72414		10	61	1	1.63934		10	72	0	0
	11	49	3	6.12245		11	57	8	14.0351								11	27	2	7.40741		11	57	15	26.3158								11	49	1	2.04082		11	40	1	2.5
	12	68	7	10.2941		12	59	7	11.8644								12	38	2	5.26316		12	68	18	26.4706								12	69	2	2.89855		12	38	1	2.63158
	13	57	4	7.01754		13	48	6	12.5								13	31	1	3.22581		13	80	20	25								13	89	8	8.98876
	14	66	4	6.06061		14	40	6	15								14	30	2	6.66667		14	28	8	28.5714								14	86	6	6.97674
	15	60	8	13.3333		15	38	10	26.3158								15	33	5	15.1515		15	27	8	29.6296								15	93	3	3.22581
	16	41	4	9.7561		16	45	11	24.4444								16	42	7	16.6667		16	31	7	22.5806
	17	58	6	10.3448													17	38	2	5.26316		17	44	13	29.5455
																	18	40	10	25		18	49	9	18.3673
																	19	74	34	45.9459
																	20	48	13	27.0833
																	21	33	9	27.2727
																	22	25	3	12
																	23	33	8	24.2424
total number of DAPI nuclei		961					865					270						872					933					568						936					559					617
Number of values				17					16					5						23					18					10						15					12					10
Minimum				6.1					11.9					20.8						3.2					9.7					8.5						0					0					0
25% Percentile				6.9					13.7					21.1						6.8					16.03					15.1						0					0.4					0.975
Median				9.8					17.95					24.5						12					21.55					25.65						2.4					2.55					5.55
75% Percentile				10.75					21.38					30.4						20.45					28.83					28.6						3.2					3.15					9.425
Maximum				14.6					27.3					32.7						45.9					34.7					37.9						9					12.8					10
Range				8.5					15.4					11.9						42.7					25					29.4						9					12.8					10
95% CI of median
Actual confidence level				95,10%					97,87%					93,75%						95,67%					96,91%					97,85%						96,48%					96,14%					97,85%
Lower confidence limit				7					13.6					20.8						7.1					17.2					9.1						0					0					0
Upper confidence limit				10.4					21.7					32.7						15.6					28.6					34.3						3.2					3.2					9.8
Mean				9.341					18.11					25.5						13.96					21.68					23.4						2.673					3.008					5.19
Std. Deviation				2.581					4.892					4.962						10.14					7.564					9.588						2.557					3.464					3.894
Std. Error of Mean				0.6261					1.223					2.219						2.029					1.783					3.032						0.6601					1					1.231
Lower 95% CI of mean				8.014					15.51					19.34						9.773					17.92					16.54						1.258					0.8071					2.405
Upper 95% CI of mean				10.67					20.72					31.66						18.15					25.44					30.26						4.089					5.21					7.975
Coefficient of variation				27,64%					27,01%					19,46%						72,67%					34,89%					40,97%						95,63%					115,2%					75,02%
Sum				158.8					289.8					127.5						349					390.2					234						40.1					36.1					51.9
Statistic for 3 patients/group
	Stroke	TBI	AC	Covid-19		Tukey's multiple comparisons test	Mean Diff,	95,00% CI of diff,	Below threshold?	Summary	Adjusted P Value
n=1	9.341	13.96	2.673	3.086		Stroke vs. TBI	-2.03	-14,71 to 10,65	No	ns	0.9537	A-B
n=2	18.11	21.68	3.008	5		Stroke vs. AC	14.03	1,348 to 26,71	Yes	*	0.0311	A-C
n=3	25.5	23.4	5.19	5.32		Stroke vs. Covid-19	13.18	0,5015 to 25,86	Yes	*	0.0419	A-D
						TBI vs. AC	16.06	3,378 to 28,74	Yes	*	0.0155	B-C
Number of values	3	3	3	3		TBI vs. Covid-19	15.21	2,532 to 27,89	Yes	*	0.0206	B-D
						AC vs. Covid-19	-0.8467	-13,53 to 11,83	No	ns	0.9963	C-D
Minimum	9.34	13.96	2.67	3.09
25% Percentile	9.34	13.96	2.67	3.09		Test details	Mean 1	Mean 2	Mean Diff,	SE of diff,	n1	n2	q	DF
Median	18.11	21.68	3.01	5		Stroke vs. TBI	17.65	19.68	-2.03	3.959	3	3	0.7251	8
75% Percentile	25.5	23.4	5.19	5.32		Stroke vs. AC	17.65	3.623	14.03	3.959	3	3	5.01	8
Maximum	25.5	23.4	5.19	5.32		Stroke vs. Covid-19	17.65	4.47	13.18	3.959	3	3	4.708	8
Range	16.16	9.44	2.52	2.23		TBI vs. AC	19.68	3.623	16.06	3.959	3	3	5.736	8
						TBI vs. Covid-19	19.68	4.47	15.21	3.959	3	3	5.433	8
95% CI of median						AC vs. Covid-19	3.623	4.47	-0.8467	3.959	3	3	0.3024	8
Actual confidence level	75,00%	75,00%	75,00%	75,00%
Lower confidence limit	9.34	13.96	2.67	3.09
Upper confidence limit	25.5	23.4	5.19	5.32
Mean	17.65	19.68	3.623	4.47
Std. Deviation	8.09	5.028	1.367	1.206
Std. Error of Mean	4.671	2.903	0.7895	0.6962
Lower 95% CI of mean	-2.446	7.19	0.2266	1.475
Upper 95% CI of mean	37.75	32.17	7.02	7.465
Coefficient of variation	45,83%	25,55%	37,74%	26,97%
Sum	52.95	59.04	10.87	13.41
Shapiro-Wilk test
W	0.9976	0.8813	0.8491	0.8551
P value	0.9059	0.3283	0.2381	0.2542
Passed normality test (alpha=0.05)?	Yes	Yes	Yes	Yes
P value summary	ns	ns	ns	ns
[truncated: 11 more columns]

## Sheet: Figure 6c
	Stroke																						TBI																						AC
	Patient ID ST1	DAPI	GFAP+	Gal3+	GFAP+ Gal3+	% GAL3+GFAP+ of Gal3+		Patient ID ST2	DAPI	GFAP+	Gal3+	GFAP+ Gal3+	% GAL3+GFAP+ of Gal3+		Patient ID ST3	DAPI	GFAP+	Gal3+	GFAP+ Gal3+	% GAL3+GFAP+ of Gal3+			Patient ID TBI1	DAPI	GFAP+	Gal3+	GFAP+ Gal3+	% GAL3+GFAP+ of Gal3+		Patient ID TBI2	DAPI	GFAP+	Gal3+	GFAP+ Gal3+	% GAL3+GFAP+ of Gal3+		Patient ID TBI3	DAPI	GFAP+	Gal3+	GFAP+ Gal3+	% GAL3+GFAP+ of Gal3+			Patient ID ACII 1	DAPI	GFAP+	Gal3+	GFAP+ Gal3+
	1	64	24	20	11	55		1	68	36	19	13	68.4211		1	70	29	21	9	42.8571			1	62	16	22	6	27.2727		1	78	33	32	9	28.125		1	70	34	16	11	68.75			1	50	30	5	0
	2	46	19	18	5	27.7778		2	60	39	37	10	27.027		2	72	33	32	14	43.75			2	56	14	20	9	45		2	69	21	18	10	55.5556		2	82	46	20	16	80			2	48	26	17	5
	3	94	50	26	10	38.4615		3	74	35	32	11	34.375		3	84	48	42	19	45.2381			3	67	18	27	8	29.6296		3	73	34	28	13	46.4286		3	79	37	40	14	35			3	59	22	9	1
																							4	66	20	24	8	33.3333									4	67	32	31	12	38.7097			4	61	27	3	0
																																													5	115	40	11	2
Number of DAPI nuclei pro patient		204							202							226								251							220							298								333
Number of values						3							3							3								4							3							4
Minimum						27.8							27							42.9								27.3							28.1							35
25% Percentile						27.8							27							42.9								27.88							28.1							35.93
Median						38.5							34.4							43.8								31.45							46.4							53.75
75% Percentile						55							68.4							45.2								42.08							55.6							77.2
Maximum						55							68.4							45.2								45							55.6							80
Range						27.2							41.4							2.3								17.7							27.5							45
95% CI of median
Actual confidence level						75,00%							75,00%							75,00%								87,50%							75,00%							87,50%
Lower confidence limit						27.8							27							42.9								27.3							28.1							35
Upper confidence limit						55							68.4							45.2								45							55.6							80
Mean						40.43							43.27							43.97								33.8							43.37							55.63
Std. Deviation						13.7							22.08							1.159								7.865							14							22.21
Std. Error of Mean						7.911							12.75							0.6692								3.933							8.082							11.1
Lower 95% CI of mean						6.394							-11.58							41.09								21.28							8.592							20.29
Upper 95% CI of mean						74.47							98.11							46.85								46.32							78.14							90.96
Coefficient of variation						33,89%							51,03%							2,636%								23,27%							32,28%							39,92%
Sum						121.3							129.8							131.9								135.2							130.1							222.5
For statistical analysis 3 patients/group								Tukey's multiple comparisons test	Mean Diff,	95,00% CI of diff,	Below threshold?	Summary	Adjusted P Value
	Stroke	TBI	AC	Covid-19				Stroke vs. TBI	-1.71	-19,69 to 16,27	No	ns	0.9895	A-B
n=1	40.43	33.8	11.74	15.27				Stroke vs. GBM	29.62	11,63 to 47,60	Yes	**	0.0033	A-C
n=2	43.27	43.37	11.15	26.9				Stroke vs. Covid-19	18.05	0,06677 to 36,04	Yes	*	0.0492	A-D
n=3	43.97	55.63	14.33	31.73				TBI vs. GBM	31.33	13,34 to 49,31	Yes	**	0.0023	B-C
								TBI vs. Covid-19	19.76	1,777 to 37,75	Yes	*	0.0321	B-D
								GBM vs. Covid-19	-11.56	-29,55 to 6,420	No	ns	0.2445	C-D
Number of values	3	3	3	3				Test details	Mean 1	Mean 2	Mean Diff,	SE of diff,	n1	n2	q	DF
								Stroke vs. TBI	42.56	44.27	-1.71	5.616	3	3	0.4306	8
Minimum	40.43	33.8	11.6	15.91				Stroke vs. GBM	42.56	12.94	29.62	5.616	3	3	7.458	8
25% Percentile	40.43	33.8	11.6	15.91				Stroke vs. Covid-19	42.56	24.51	18.05	5.616	3	3	4.546	8
Median	43.27	43.37	11.74	26.41				TBI vs. GBM	44.27	12.94	31.33	5.616	3	3	7.888	8
75% Percentile	43.97	55.63	15.49	31.2				TBI vs. Covid-19	44.27	24.51	19.76	5.616	3	3	4.976	8
Maximum	43.97	55.63	15.49	31.2				GBM vs. Covid-19	12.94	24.51	-11.56	5.616	3	3	2.912	8
Range	3.54	21.83	3.891	15.28
95% CI of median
Actual confidence level	75,00%	75,00%	75,00%	75,00%
Lower confidence limit	40.43	33.8	11.6	15.91
Upper confidence limit	43.97	55.63	15.49	31.2
Mean	42.56	44.27	12.94	24.51
Std. Deviation	1.875	10.94	2.206	7.818
Std. Error of Mean	1.082	6.318	1.274	4.513
Lower 95% CI of mean	37.9	17.08	7.461	5.086
Upper 95% CI of mean	47.21	71.45	18.42	43.93
Coefficient of variation	4,405%	24,72%	17,05%	31,90%
Sum	127.7	132.8	38.82	73.52
Shapiro-Wilk test	0.8914	0.995	0.7777	0.9556
W	0.3587	0.8644	0.0623	0.5946
P value	Yes	Yes	Yes	Yes
Passed normality test (alpha=0.05)?	ns	ns	ns	ns
P value summary
	N too small	N too small	N too small	N too small
[truncated: 31 more columns]

## Sheet: Figure 6n
	EP ID1								EP ID2												EP ID3												EP ID5
total no of dissociated cells	206000				184000				113000				168000				217500				135600				225800				26900				241900				260000				315000
5000 cells/1ml/well	nongliotic				gliotic				nongliotic				gliotic				IPH gliotic				nongliotic				gliotic				IPH gliotic				nongliotic				gliotic				IPH gliotic
	1° Nsph	2° Nsph	3° Nsph		1° Nsph	2° Nsph	3° Nsph		1° Nsph	2° Nsph	3° Nsph		1° Nsph	2° Nsph	3° Nsph		1° Nsph	2° Nsph	3° Nsph		1° Nsph	2° Nsph	3° Nsph		1° Nsph	2° Nsph	3° Nsph		1° Nsph	2° Nsph	3° Nsph		1° Nsph	2° Nsph	3° Nsph		1° Nsph	2° Nsph	3° Nsph		1° Nsph	2° Nsph	3° Nsph
well 1	0	2	0		3	0	0		1	3	5		1	6	7		8	7	10		2	3	1		3	3	2		4	5	12		0	2	0		1	1	2		5	8	10
well 2	0	0	0		1	3	1		1	2	4		3	7	4		4	13	9		0	4	0		2	3	2		3	5	8		0	1	0		3	3	1		7	11	12
well 3	0	3	0		0	2	1		2	1	7		4	4	5		5	11	15		1	3	2		2	3	4		3	4	5		1	1	2		3	1	2		5	8	9
well 4	0	7	0		2	3	0		0	3	3		1	5	6		7	10	7		1	4	2		3	1	3		4	5	6		1	0	0		3	1	0		4	7	7
well 5	0	1	0		0	3	1		2	3	3		3	5	4		8	9	10		0	2	0		2	2	4		6	5	8		0	0	0		2	3	3		5	6	5
well 6	1	1	0		3	3	0		2	1	0		3	6	4		9	12	8		2	3	1		2	4	3		7	7	6		0	2	0		2	0	4		5	10	11
total cells plated in all wells	30000	30000	30000		30000	30000	30000		30000	30000	30000		30000	30000	30000		30000	30000	30000		30000	30000	30000		30000	30000	30000		30000	30000	30000		30000	30000	30000		30000	30000	30000		30000	30000	30000
Nsph per 10000 cells	0.333333	4.66667	0		3	4.66667	1		2.66667	4.33333	7.33333		5	11	10		13.6667	20.6667	19.6667		2	6.33333	2		4.66667	5.33333	6		9	10.3333	15		0.666667	2	0.666667		4.66667	3	4		10.3333	16.6667	18
	nongliotic 1°	nongliotic 2°	nongliotic 3°		gliotic 1° Nsph	gliotic 2° Nsph	gliotic 3° Nsph		gliotic IPH 1° Nsph	gliotic IPH 2° Nsph	gliotic IPH 3° Nsph
Patient ID EP1	0.33	4.67	0		3	4.67	1
Patient ID EP2	2.67	4.33	7.33		5	11	10		13.67	20.67	19.67
Patient ID EP3	2	6.33	2		4.67	5.33	6		9	10.33	15
Patient ID EP5	0.67	2	0.67		4.67	3	4		10.33	16.67	18
Number of values	4	4	4		4	4	4		3	3	3		Tukey's multiple comparisons test		Mean Diff,	95,00% CI of diff,	Below threshold?	Summary	Adjusted P Value
														nongliotic 1° vs. nongliotic 2°	-2.915	-9,938 to 4,108	No	ns	0.8829
Minimum	0.33	2	0		3	3	1		9	10.33	15			nongliotic 1° vs. nongliotic 3°	-1.083	-8,106 to 5,941	No	ns	0.9998
25% Percentile	0.415	2.583	0.1675		3.418	3.418	1.75		9	10.33	15			nongliotic 1° vs. gliotic 1°	-2.918	-9,941 to 4,106	No	ns	0.8824
Median	1.335	4.5	1.335		4.67	5	5		10.33	16.67	18			nongliotic 1° vs. gliotic 2°	-4.583	-11,61 to 2,441	No	ns	0.4261
75% Percentile	2.503	5.915	5.998		4.918	9.583	9		13.67	20.67	19.67			nongliotic 1° vs. gliotic 3°	-3.833	-10,86 to 3,191	No	ns	0.6482
Maximum	2.67	6.33	7.33		5	11	10		13.67	20.67	19.67			nongliotic 1° vs. gliotic IPH 1°	-9.583	-17,17 to -1,997	Yes	**	0.0064
Range	2.34	4.33	7.33		2	8	9		4.67	10.34	4.67			nongliotic 1° vs. gliotic IPH 2°	-14.47	-22,06 to -6,887	Yes	****	<0,0001
														nongliotic 1° vs. gliotic IPH 3°	-16.14	-23,73 to -8,553	Yes	****	<0,0001
95% CI of median														nongliotic 2° vs. nongliotic 3°	1.833	-5,191 to 8,856	No	ns	0.9917
Actual confidence level	87,50%	87,50%	87,50%		87,50%	87,50%	87,50%		75,00%	75,00%	75,00%			nongliotic 2° vs. gliotic 1°	-0.0025	-7,026 to 7,021	No	ns	>0,9999
Lower confidence limit	0.33	2	0		3	3	1		9	10.33	15			nongliotic 2° vs. gliotic 2°	-1.668	-8,691 to 5,356	No	ns	0.9955
Upper confidence limit	2.67	6.33	7.33		5	11	10		13.67	20.67	19.67			nongliotic 2° vs. gliotic 3°	-0.9175	-7,941 to 6,106	No	ns	>0,9999
														nongliotic 2° vs. gliotic IPH 1°	-6.668	-14,25 to 0,9185	No	ns	0.1169
Mean	1.418	4.333	2.5		4.335	6	5.25		11	15.89	17.56			nongliotic 2° vs. gliotic IPH 2°	-11.56	-19,14 to -3,972	Yes	***	0.0008
Std. Deviation	1.103	1.784	3.326		0.9035	3.475	3.775		2.406	5.214	2.366			nongliotic 2° vs. gliotic IPH 3°	-13.22	-20,81 to -5,638	Yes	***	0.0001
Std. Error of Mean	0.5515	0.8918	1.663		0.4517	1.737	1.887		1.389	3.01	1.366			nongliotic 3° vs. gliotic 1°	-1.835	-8,858 to 5,188	No	ns	0.9916
														nongliotic 3° vs. gliotic 2°	-3.5	-10,52 to 3,523	No	ns	0.7443
Lower 95% CI of mean	-0.3375	1.494	-2.792		2.897	0.4712	-0.7567		5.023	2.938	11.68			nongliotic 3° vs. gliotic 3°	-2.75	-9,773 to 4,273	No	ns	0.9118
Upper 95% CI of mean	3.173	7.171	7.792		5.773	11.53	11.26		16.98	28.84	23.44			nongliotic 3° vs. gliotic IPH 1°	-8.5	-16,09 to -0,9140	Yes	*	0.0201
														nongliotic 3° vs. gliotic IPH 2°	-13.39	-20,98 to -5,804	Yes	***	0.0001
Coefficient of variation	77,81%	41,17%	133,0%		20,84%	57,91%	71,90%		21,87%	32,81%	13,48%			nongliotic 3° vs. gliotic IPH 3°	-15.06	-22,64 to -7,471	Yes	****	<0,0001
														gliotic 1° vs. gliotic 2°	-1.665	-8,688 to 5,358	No	ns	0.9956
Sum	5.67	17.33	10		17.34	24	21		33	47.67	52.67			gliotic 1° vs. gliotic 3°	-0.915	-7,938 to 6,108	No	ns	>0,9999
														gliotic 1° vs. gliotic IPH 1°	-6.665	-14,25 to 0,9210	No	ns	0.1171
														gliotic 1° vs. gliotic IPH 2°	-11.56	-19,14 to -3,969	Yes	***	0.0008
Shapiro-Wilk test														gliotic 1° vs. gliotic IPH 3°	-13.22	-20,81 to -5,636	Yes	***	0.0001
W	0.9171	0.9634	0.8336		0.7715	0.8683	0.9938		0.9418	0.9832	0.9737			gliotic 2° vs. gliotic 3°	0.75	-6,273 to 7,773	No	ns	>0,9999
P value	0.5206	0.8005	0.1773		0.0602	0.2911	0.976		0.5348	0.7519	0.6888			gliotic 2° vs. gliotic IPH 1°	-5	-12,59 to 2,586	No	ns	0.4132
Passed normality test (alpha=0.05)?	Yes	Yes	Yes		Yes	Yes	Yes		Yes	Yes	Yes			gliotic 2° vs. gliotic IPH 2°	-9.89	-17,48 to -2,304	Yes	**	0.0046
P value summary	ns	ns	ns		ns	ns	ns		ns	ns	ns			gliotic 2° vs. gliotic IPH 3°	-11.56	-19,14 to -3,971	Yes	***	0.0008
														gliotic 3° vs. gliotic IPH 1°	-5.75	-13,34 to 1,836	No	ns	0.2473
														gliotic 3° vs. gliotic IPH 2°	-10.64	-18,23 to -3,054	Yes	**	0.0021
														gliotic 3° vs. gliotic IPH 3°	-12.31	-19,89 to -4,721	Yes	***	0.0003
														gliotic IPH 1° vs. gliotic IPH 2°	-4.89	-13,00 to 3,220	No	ns	0.5269
														gliotic IPH 1° vs. gliotic IPH 3°	-6.557	-14,67 to 1,553	No	ns	0.1834
														gliotic IPH 2° vs. gliotic IPH 3°	-1.667	-9,776 to 6,443	No	ns	0.9983

## Sheet: Figure 6o
	EP ID1						EP ID2									EP ID3									EP ID5
	nongliotic 1°			gliotic 1°			nongliotic 1°			gliotic 1°			gliotic IPH 1°			nongliotic 1°			gliotic 1°			gliotic IPH 1°			nongliotic 1°			gliotic 1°			gliotic IPH 1°
	gliogenic	neurogenic and gliogenic		gliogenic	neurogenic and gliogenic		gliogenic	neurogenic and gliogenic		gliogenic	neurogenic and gliogenic		gliogenic	neurogenic and gliogenic		gliogenic	neurogenic and gliogenic		gliogenic	neurogenic and gliogenic		gliogenic	neurogenic and gliogenic		gliogenic	neurogenic and gliogenic		gliogenic	neurogenic and gliogenic		gliogenic	neurogenic and gliogenic
capacity of Nsph	9	1		7	2		9	1		5	4		4	5		9	1		6	3		4	5		8	0		6	4		6	3
total number of analyzed Nsph	10			9			10			9			9			10			9			9			8			10			9
% of Nsp	90	10		77.7778	22.2222		90	10		55.5556	44.4444		44.4444	55.5556		90	10		66.6667	33.3333		44.4444	55.5556		100	0		60	40		66.6667	33.3333
	nongliotic 1°			gliotic 1°			gliotic IPH 1°
	gliogenic	neurogenic and gliogenic		gliogenic	neurogenic and gliogenic		gliogenic	neurogenic and gliogenic
Patient ID EP1	90	10		77.8	22.2
Patient ID EP2	90	10		55.56	44.4		44.44	55.56
Patient ID EP3	90	10		60	40		44.44	55.56
Patient ID EP5	100	0		66.67	33.33		66.67	33.33
mean ID EP1-5	92.5	7.5		65.01	34.9		51.82	48.15
Number of values	4	4		4	4		3	3
Minimum	90	0		55.56	22.2		44.4	33.33
25% Percentile	90	2.5		56.67	24.9		44.4	33.33
Median	90	10		63.34	36.5		44.4	55.56
75% Percentile	97.5	10		75.02	43.3		66.67	55.56
Maximum	100	10		77.8	44.4		66.67	55.56
Range	10	10		22.24	22.2		22.27	22.23
95% CI of median
Actual confidence level	87,50%	87,50%		87,50%	87,50%		75,00%	75,00%
Lower confidence limit	90	0		55.56	22.2		44.4	33.33
Upper confidence limit	100	10		77.8	44.4		66.67	55.56
Mean	92.5	7.5		65.01	34.9		51.82	48.15
Std. Deviation	5	5		9.674	9.681		12.86	12.83
Std. Error of Mean	2.5	2.5		4.837	4.84		7.423	7.41
Lower 95% CI of mean	84.54	-0.4561		49.61	19.5		19.88	16.27
Upper 95% CI of mean	100.5	15.46		80.4	50.3		83.76	80.03
Coefficient of variation	5,405%	66,67%		14,88%	27,74%		24,81%	26,66%
Sum	370	30		260	139.6		155.5	144.5
Shapiro-Wilk test
W	0.6298	0.6298		0.9574	0.9591		0.75	0.75
P value	0.0012	0.0012		0.7623	0.7734
Passed normality test (alpha=0.05)?	No	No		Yes	Yes		No	No
