# Supplementary material for: Injury-specific factors in the cerebrospinal fluid regulate astrocyte plasticity in the human brain
Source: Nat Med. 2023 Dec 8;29(12):3149–61. doi: 10.1038/s41591-023-02644-6 (PMC10719094; doi:10.1038/s41591-023-02644-6)
Supplement: Supplementary file 8 — Statistical source data. [file 41591_2023_2644_MOESM8_ESM.xlsx]

## Sheet: Ext data Figure 2a_b
cells per 0.25mm2		intact CCM				mild CCM				moderate CCM				severe CCM				all gliotic regions
		GFAP+	Mib1+GFAP+	% of Mib1+GFAP+/GFAP		GFAP+	Mib1+GFAP+	% of Mib1+GFAP+/GFAP		GFAP+	Mib1+GFAP+	% of Mib1+GFAP+/GFAP		GFAP+	Mib1+GFAP+	% of Mib1+GFAP+/GFAP		GFAP+	Mib1+GFAP+	% of Mib1+GFAP+/GFAP
CCM ID1	section 1	40	0	0		37	1	2.7027		69	2	2.89855		87	1	1.14943		193	4	2.07254
	section 2	36	0	0		21	0	0		46	1	2.17391		102	2	1.96078		169	3	1.77515
CCM ID2	section 1	54	0	0		29	2	6.89655		42	1	2.38095		91	0	0		162	3	1.85185
	section 2	67	0	0		41	1	2.43902		57	1	1.75439		104	2	1.92308		202	4	1.9802
	section 3	61	0	0		33	2	6.06061		62	2	3.22581		81	1	1.23457		176	5	2.84091
CCM ID3	section 1	52	0	0		25	2	8		59	2	3.38983		79	0	0		163	4	2.45399
	section 2	48	0	0		36	2	5.55556		44	2	4.54545		85	1	1.17647		165	5	3.0303
	section 3	44	0	0		46	3	6.52174		51	2	3.92157		93	0	0		190	5	2.63158
CCM ID4	section 1	39	0	0		35	2	5.71429		65	2	3.07692		71	1	1.40845		171	5	2.92398
	section 2	48	0	0		39	2	5.12821		82	2	2.43902		86	1	1.16279		207	5	2.41546
				% of Mib1+GFAP+/GFAP				% of Mib1+GFAP+/GFAP				% of Mib1+GFAP+/GFAP				% of Mib1+GFAP+/GFAP				% of Mib1+GFAP+/GFAP
CCM ID1				0				1.35135				2.53623				1.5551				1.92384
CCM ID2				0				5.13206				2.45371				1.05255				2.22432
CCM ID3				0				6.69243				3.95228				0.392157				2.70529
CCM ID4				0				5.42125				2.75797				1.28562				2.66972
% Mib+GFAP-				100				95.098				97.019				98.999				97.603
% Mib+GFAP+				0				4.902				2.981				1.001				2.397
Number of values		10	10	10		10	10	10		10	10	10		10	10	10		10	10	10
Minimum		36	0	0		21	0	0		42	1	1.75		71	0	0		162	3	1.78
25% Percentile		39.75	0	0		28	1	2.635		45.5	1	2.328		80.5	0	0		164.5	3.75	1.948
Median		48	0	0		35.5	2	5.635		58	2	2.99		86.5	1	1.17		173.5	4.5	2.435
75% Percentile		55.75	0	0		39.5	2	6.615		66	2	3.523		95.25	1.25	1.538		195.3	5	2.86
Maximum		67	0	0		46	3	8		82	2	4.55		104	2	1.96		207	5	3.03
Range		31	0	0		25	3	8		40	1	2.8		33	2	1.96		45	2	1.25
								94.365				97.01
95% CI of median
Actual confidence level		97,85%	97,85%	97,85%		97,85%	97,85%	97,85%		97,85%	97,85%	97,85%		97,85%	97,85%	97,85%		97,85%	97,85%	97,85%
Lower confidence limit		39	0	0		25	1	2.44		44	1	2.17		79	0	0		163	3	1.85
Upper confidence limit		61	0	0		41	2	6.9		69	2	3.92		102	2	1.92		202	5	2.92
Mean		48.9	0	0		34.2	1.7	4.902		57.7	1.7	2.981		87.9	0.9	1.001		179.8	4.3	2.397
Std. Deviation		9.882	0	0		7.51	0.8233	2.441		12.51	0.483	0.8443		10.1	0.7379	0.7505		16.79	0.8233	0.4581
Std. Error of Mean		3.125	0	0		2.375	0.2603	0.7719		3.955	0.1528	0.267		3.195	0.2333	0.2373		5.31	0.2603	0.1449
Lower 95% CI of mean		41.83	0	0		28.83	1.111	3.156		48.75	1.354	2.377		80.67	0.3722	0.4641		167.8	3.711	2.069
Upper 95% CI of mean		55.97	0	0		39.57	2.289	6.648		66.65	2.046	3.585		95.13	1.428	1.538		191.8	4.889	2.725
Coefficient of variation		20,21%				21,96%	48,43%	49,80%		21,68%	28,41%	28,32%		11,50%	81,98%	74,98%		9,339%	19,15%	19,11%
Sum		489	0	0		342	17	49.02		577	17	29.81		879	9	10.01		1798	43	23.97
