# Supplementary material for: Injury-specific factors in the cerebrospinal fluid regulate astrocyte plasticity in the human brain
Source: Nat Med. 2023 Dec 8;29(12):3149–61. doi: 10.1038/s41591-023-02644-6 (PMC10719094; doi:10.1038/s41591-023-02644-6)
Supplement: Supplementary file 9 — Statistical source data. [file 41591_2023_2644_MOESM9_ESM.xlsx]

## Sheet: Ext data Figure 3f
ICM ID1-4													CCM patients ID1,2,4,5
total no of dissociated cells	ICM ID1			ICM ID2			ICM ID3			ICM ID4			total no of dissociated cells	CCM ID1			CCM ID2			CCM ID4			CCM ID5
ZK (intact)	131000			122000			157000			145000			ZK (intact)	223000			122000			157000			145000
RG (gliosis)	108000			141000			132000			129000			RG (gliosis)	250000			141000			132000			129000
	1° Nsph													1° Nsph
5000 cells/1ml/well	ICM ID1			ICM ID2			ICM ID3			ICM ID4			5000 cells/1ml/well	CCM ID1			CCM ID2			CCM ID4			CCM ID5
	ZK	RG		ZK	RG		ZK	RG		ZK	RG			ZK	RG		ZK	RG		ZK	RG		ZK	RG
w1	0	3		1	2		0	0		2	1		w1	1	3		2	6		1	5		0	9
w2	1	2		1	2		1	2		1	4		w2	0	6		2	7		1	4		0	6
w3	2	2		1	3		2	0		1	2		w3	1	4		1	4		0	4		0	9
w4	0	4		1	2		0	4		0	1		w4	2	6		1	4		0	4		2	7
w5	2	3		0	3		2	3		1	4		w5	0	3		2	6		1	6		0	8
w6	3	3		0	2		0	2		0	3		w6	1	8		2	7		1	4		0	6
total cells plated in all wells	30000	30000		30000	30000		30000	30000		30000	30001		w7	1	6
total Nsph	8	17		4	14		5	11		5	15		w8	2	2
													w9	1	9
per 10000	2.66667	5.66667		1.33333	4.66667		1.66667	3.66667		1.66667	4.99983		w10	1	0
													w11	1	12
													w12	1	2
													w13	2	2
													w14	1	6
													w15	1	3
													w16	2	3
													total cells plated in single wells	80000	80000		30000	30000		30000	30000		30000	30000
													total Nsph	18	75		10	34		4	27		2	45
													% per 10000	2.25	9.375		3.33333	11.3333		1.33333	9		0.666667	15
	intact CCM ID1,2,4,5	gliosis CCM ID1,2,4,5		intact ICM ID1,2,3,4	gliosis ICM ID1,2,3,4
Minimum	4	4		4	4
25% Percentile										Tukey's multiple comparisons test	Mean Diff,	95,00% CI of diff,		Below threshold?	Summary	Adjusted P Value
Median	0.7	9		1.3	3.7					intact CCM ID1,2,4,5 vs. gliosis CCM ID1,2,4,5	-9.275	-12,57 to -5,979		Yes	****	<0,0001
75% Percentile	0.85	9.1		1.4	3.95					intact CCM ID1,2,4,5 vs. intact ICM ID1,2,3,4	0.05	-3,246 to 3,346		No	ns	>0,9999
Maximum	1.8	10.35		1.7	4.85					intact CCM ID1,2,4,5 vs. gliosis ICM ID1,2,3,4	-2.875	-6,171 to 0,4213		No	ns	0.0953
Range	3.05	14.08		2.45	5.525					gliosis CCM ID1,2,4,5 vs. intact ICM ID1,2,3,4	9.325	6,029 to 12,62		Yes	****	<0,0001
	3.3	15		2.7	5.7					gliosis CCM ID1,2,4,5 vs. gliosis ICM ID1,2,3,4	6.4	3,104 to 9,696		Yes	***	0.0004
10% Percentile	2.6	6		1.4	2					intact ICM ID1,2,3,4 vs. gliosis ICM ID1,2,3,4	-2.925	-6,221 to 0,3713		No	ns	0.0884
90% Percentile
	0.7	9		1.3	3.7					Test details	Mean 1	Mean 2		Mean Diff,	SE of diff,	n1	n2	q	DF
95% CI of median	3.3	15		2.7	5.7					intact CCM ID1,2,4,5 vs. gliosis CCM ID1,2,4,5	1.9	11.18		-9.275	1.11	4	4	11.81	12
Actual confidence level										intact CCM ID1,2,4,5 vs. intact ICM ID1,2,3,4	1.9	1.85		0.05	1.11	4	4	0.06369	12
Lower confidence limit										intact CCM ID1,2,4,5 vs. gliosis ICM ID1,2,3,4	1.9	4.775		-2.875	1.11	4	4	3.662	12
Upper confidence limit	87,50%	87,50%		87,50%	87,50%					gliosis CCM ID1,2,4,5 vs. intact ICM ID1,2,3,4	11.18	1.85		9.325	1.11	4	4	11.88	12
	0.7	9		1.3	3.7					gliosis CCM ID1,2,4,5 vs. gliosis ICM ID1,2,3,4	11.18	4.775		6.4	1.11	4	4	8.152	12
Mean	3.3	15		2.7	5.7					intact ICM ID1,2,3,4 vs. gliosis ICM ID1,2,3,4	1.85	4.775		-2.925	1.11	4	4	3.726	12
Std. Deviation
Std. Error of Mean	1.9	11.18		1.85	4.775
	1.143	2.74		0.5972	0.8302
Lower 95% CI of mean	0.5715	1.37		0.2986	0.4151
Upper 95% CI of mean
	0.08108	6.815		0.8997	3.454
Test for normal distribution
Shapiro-Wilk test
W	0.9732	0.8749		0.8652	0.9814
P value	0.8614	0.3175		0.2793	0.9101
Passed normality test (alpha=0.05)?	Yes	Yes		Yes	Yes
P value summary	ns	ns		ns	ns
