# Supplementary material for: Injury-specific factors in the cerebrospinal fluid regulate astrocyte plasticity in the human brain
Source: Nat Med. 2023 Dec 8;29(12):3149–61. doi: 10.1038/s41591-023-02644-6 (PMC10719094; doi:10.1038/s41591-023-02644-6)
Supplement: Supplementary file 10 — Statistical source data. [file 41591_2023_2644_MOESM10_ESM.xlsx]

## Sheet: Ext data Figure 5a
DATA FOR ANALYSIS	DATA FOR ANALYSIS	DATA FOR ANALYSIS				RESULTS OF COMPARISON
Sirko et al	Guldbrandsen et al, 2014	Schutzer et al., 2010				636 [Sirko et al] and [Guldbrandsen et] and [Schutzer et al.]:					114 [Sirko et al] and [Guldbrandsen et]:			27 [Sirko et al] and [Schutzer et al.]:	83 [Sirko et al]:
ID of 860 Proteins in 8 samples from CCM and ICM patients	ID of 3081 Proteins in 21 samples from healthy persons	ID of 2630 Proteins in 10 samples from healthy persons				P02768					P01859			P02730	P0DOX5
P02768	A0M8Q6	A0JNW5				P69905					P60709			P02549	P11166
P69905	A1L188	A0M8Q6				P68871					P09493			P11277	P0DOX7
P68871	A1L3X4	A1A5C7				P02787					P36957			P35232	P09525
P02787	A1L4H1	A2A2Z9				P01009					P01861			P16157	P12236
P01009	A2RU67	A2RU67				P02766					P01876			P69891	A2NJV5
P02766	A4D0V7	A4D1E9				P02647					P02751			P25705	P0DMV9
P02647	A5D6W6	A4UGR9				P02042					P30043			P06703	P45880
P0DOX5	A5PLL1	A5PKW4				P01024					P01834			P50995	P07099
P02042	A6NCQ9	A5YKK6				P00915					P62987			P06576	P21796
P01024	A6NDG6	A6NFN3				P41222					Q5QNW6			P26447	P02769
P00915	A6NDJ8	A6NGN9				P02649					P04406			Q00610	Q99623
P41222	A6NGN9	A6NHQ2				P01034					P08133			P27105	P00387
P02649	A6NGQ2	A6NI79				P01023					P35908			Q16555	Q9Y277
P02730	A6NGU5	A6NJ88				P02790					P68032			O75369	P05091
P01034	A6NIZ1	A6NLU5				P02652					P31944			P55072	P24539
P01023	A6NJZ7	A6NMZ7				P06396					P07477			P31930	P07384
P02790	A6NL28	A7E2U8				P02763					P01903			P16402	Q08722
P01859	A6NL88	A8MPX8				P04264					B9A064			P11171	A0A075B6H7
P02652	A6NLU5	A8MT65				P08670					Q13813			Q9Y490	P63241
P06396	A6NMY6	A8MV81				P62805					P01871			P08238	A0A0B4J1U7
P02763	A6NNE9	A8MVW0				P02774					Q7Z794			Q06323	P00966
P04264	A6NNM3	A8MXQ7				P10909					Q71U36			P10809	Q03135
P08670	A7E2V4	A9YTQ3				P01011					P20472			P61978	P20073
P62805	A7MBM2	B2RUZ4				P32119					P01860			P28066	P22695
P02774	A8MTJ3	B8ZZ34				P08758					P05107			Q9UL46	P0DP02
P10909	B1AKI9	C9JC47				P01008					P12111			P35611	P0DP25
P60709	B2RUY7	C9JVW0				P04114					P07900				P60842
P01011	B9A064	G3V0H7				P35527					P62873				P04839
P09493	E2RYF7	O00115				P02765					P39656				Q9H4M9
P32119	O00115	O00168				P02679					P30044				A0A0C4DH38
P08758	O00116	O00187				P07355					P04899				P51148
P01008	O00144	O00241				P36955					P00491				P62491
P36957	O00187	O00244				P01019					P11215				A0A0C4DH25
P04114	O00233	O00264				Q6UWR7					Q6UX73				A0A075B6I9
P01861	O00241	O00295				P00738					P78324				P43304
P35527	O00244	O00299				P02671					P62826				P0DOX2
P02765	O00264	O00339				P00450					P02533				P51572
P02679	O00267	O00391				P05090					P18669				P02545
P07355	O00299	O00411				P06727					P04439				P13798
P36955	O00300	O00451				P25311					P05156				P55899
P01019	O00339	O00461				P13645					P21266				A0A0A0MS15
Q6UWR7	O00391	O00462				P00918					P04080				P46781
P00738	O00451	O00468				P04217					P04792				Q9BTV4
P01876	O00461	O00499				P02675					P61026				P48735
P02671	O00462	O00533				P04040					P30046				Q9NZD4
P00450	O00468	O00559				P19652					P67936				P11413
P05090	O00469	O00560				P61769					Q9C0A0				P54709
P06727	O00482	O00584				P05155					P01889				P19338
P25311	O00499	O00754				P19827					P01742				P01817
P02751	O00533	O00764				P27824					P31949				P60891
P13645	O00534	O14498				P10451					O75083				Q32P51
P00918	O00548	O14513				P01042					P22352				Q07065
P04217	O00560	O14522				P00751					P61204				P55084
P30043	O00584	O14525				P54289					P13489				A0A075B6R2
P02675	O00622	O14594				P19823					Q5JPE7				A0A0C4DH43
P04040	O00625	O14647				O00533					O43707				P60201
P19652	O00754	O14668				Q14624					P43003				Q14195
P61769	O00764	O14672				P51693					Q96KP4				P0DOX3
P05155	O14498	O14745				Q96KN2					Q99536				Q04828
P01834	O14514	O14773				P06733					P61158				Q9UJZ1
P62987	O14522	O14786				P01031					Q13404				Q5TDH0
P02549	O14525	O14791				P22897					O14950				Q15631
P19827	O14594	O14793				O43505					P52565				P31994
P11277	O14656	O14917				P00747					Q96DG6				A0A075B6K4
P27824	O14668	O14974				Q06830					Q9Y3B3				Q15019
P10451	O14672	O14981				P07602					P06865				P02511
P01042	O14737	O15014				P07339					Q9ULB1				O75891
Q5QNW6	O14745	O15031				P05060					Q8TCZ2				O14979
P00751	O14763	O15034				P49641					P33908				A0A0B4J1X5
P04406	O14773	O15041				P29401					P07585				O43598
P54289	O14786	O15042				P00441					Q8IX05				A0A0B4J1Y9
P19823	O14791	O15066				P14618					Q9Y646				Q9NPH2
O00533	O14793	O15067				P60174					P18065				P51858
Q14624	O14810	O15072				Q13228					O15144				P46439
P51693	O14818	O15079				P30041					P61088				P43487
P11166	O14828	O15118				P02654					Q9HC38				P48506
Q96KN2	O14901	O15123				P04196					Q99798				P62714
P06733	O14907	O15126				Q14515					P51149				Q9Y2S2
P01031	O14908	O15197				P10645					P49908				Q9UQ80
P22897	O14917	O15204				Q9HDC9					P49773				Q9Y2J8
O43505	O14950	O15226				P05067					P49189				P55209
P0DOX7	O14986	O15230				Q9UBP4					P35237				MASP3
P08133	O15031	O15232				P11021					P21980
P00747	O15041	O15240				P04075					O43556
P35908	O15072	O15335				P06702					P11766
P68032	O15075	O15354				P20774					P28070
P09525	O15118	O15394				O94985					P21291
Q06830	O15123	O15400				Q8WXD2					P04259
P31944	O15126	O15466				P05023					P15311
P07602	O15144	O15519				Q9NY15					P09455
P07339	O15165	O43147				P43652					O15540
P05060	O15172	O43148				P62937					Q8WWX9
P49641	O15197	O43155				Q07954					Q13938
P29401	O15204	O43157				P13591					Q15149
P00441	O15230	O43173				P04004					Q02952
P14618	O15232	O43237				P12109					P54725
P60174	O15240	O43278				P05546					P13639
Q13228	O15335	O43291				P08603					P60981
P30041	O15354	O43292				Q92823					Q6NW40
P02654	O15360	O43299				P30086					P47755
P07477	O15394	O43300				P07195					Q5JZY3
P04196	O15400	O43399				P29762					Q9Y5I4
Q14515	O15457	O43405				P04844					P54756
P10645	O15466	O43424				P02749					Q9NPR2
P01903	O15467	O43426				P02750					Q9H4D0
P12236	O15511	O43491				P08185					Q86UX2
Q9HDC9	O15540	O43493				Q99983					P23297
P05067	O43151	O43505				P10643					O75503
Q9UBP4	O43155	O43508				O00264					P17655
P11021	O43157	O43529				Q99497					Q9ULZ9
P04075	O43172	O43567				Q12860					Q8IWV2
P06702	O43173	O43570				P14625					Q6UXK2
P20774	O43237	O43586				Q13740					P58417
O94985	O43240	O43660				Q13822
Q8WXD2	O43247	O43681				P63104
A2NJV5	O43278	O43747				Q92876
P05023	O43280	O43791				Q9UM22
Q9NY15	O43286	O43827				Q86VB7
B9A064	O43291	O43847				P00488
P43652	O43300	O43852				P23142
P62937	O43313	O43854				P68104
Q07954	O43396	O43866				P13473
Q13813	O43399	O43897				P50395
P13591	O43405	O43916				P02760
P04004	O43424	O60241				P55058
P12109	O43464	O60242				P21926
P35232	O43491	O60245				Q92520
P16157	O43493	O60279				P02656
P01871	O43505	O60282				P09211
P05546	O43508	O60291				Q99435
P08603	O43525	O60307				P00338
Q92823	O43529	O60336				O95502
Q7Z794	O43556	O60449				P0C0L5
P30086	O43567	O60462				P04083
P0DMV9	O43570	O60469				P11142
Q71U36	O43583	O60476				Q9NQ79
P07195	O43597	O60477				P78417
P45880	O43653	O60486				P27169
P20472	O43683	O60493				P02753
P01860	O43692	O60516				P09871
P29762	O43707	O60518				P27797
P04844	O43736	O60565				P23528
P02749	O43739	O60568				P62258
P02750	O43752	O60609				O15240
P08185	O43759	O60610				P55290
Q99983	O43790	O60664				P00734
P10643	O43813	O60676				P08697
O00264	O43827	O60741				P05109
P69891	O43852	O60784				P07737
P25705	O43854	O60844				P40925
P07099	O43865	O60883				P07225
P06703	O43866	O60888				Q12907
P21796	O43897	O60896				P11279
Q99497	O43909	O60939				P16070
Q12860	O43916	O60942				P07738
P14625	O43924	O75015				P05543
Q13740	O60234	O75044				P17900
Q13822	O60241	O75063				P30101
P05107	O60242	O75064				Q9NQC3
P63104	O60243	O75071				P50993
Q92876	O60245	O75077				P10599
P50995	O60279	O75078				P04216
P12111	O60282	O75084				P51884
Q9UM22	O60291	O75095				P00558
P07900	O60330	O75129				P61224
Q86VB7	O60333	O75144				P13521
P00488	O60346	O75161				P35579
P23142	O60353	O75173				Q14697
P68104	O60361	O75197				P13796
P13473	O60449	O75223				P02748
P50395	O60462	O75326				Q13449
P02760	O60469	O75334				Q12805
P55058	O60476	O75335				Q08380
P21926	O60477	O75347				P04179
Q92520	O60486	O75363				P02794
P02656	O60507	O75368				P09104
P09211	O60512	O75369				P06681
Q99435	O60513	O75400				P00736
P00338	O60518	O75437				Q01082
P02769	O60568	O75493				Q9Y4C0
O95502	O60609	O75509				P13716
P0C0L5	O60613	O75608				P05026
P04083	O60664	O75629				P02743
P11142	O60704	O75636				P08571
Q9NQ79	O60741	O75643				P06744
P78417	O60762	O75688				P07437
Q99623	O60814	O75711				P08195
P27169	O60825	O75752				O60888
P02753	O60844	O75787				P05556
P00387	O60879	O75874				P29622
P09871	O60888	O75882				Q16270
Q9Y277	O60909	O75888				P22314
P27797	O60939	O75896				Q02246
P23528	O75015	O75951				P05452
P62258	O75019	O75955				P00352
P06576	O75023	O75969				P16870
O15240	O75038	O75970				P04003
P55290	O75051	O75973				P19022
P00734	O75054	O75976				P13647
P62873	O75056	O76061				P23471
P08697	O75063	O76070				P12277
P05109	O75071	O76080				P22626
P26447	O75074	O94760				P23515
P07737	O75077	O94766				Q09666
P39656	O75078	O94769				Q16610
P05091	O75083	O94772				P0C0L4
P24539	O75093	O94779				P55083
P40925	O75094	O94812				P37837
P07225	O75095	O94856				P07358
Q00610	O75096	O94898				Q14118
Q12907	O75129	O94910				Q96PD5
P11279	O75144	O94919				Q9Y5Y7
P16070	O75154	O94933				Q8WY21
P07738	O75173	O94952				Q15582
P05543	O75182	O94973				Q15818
P17900	O75223	O94985				P00568
P30101	O75324	O94989				P07237
Q9NQC3	O75326	O94991				P12110
P50993	O75339	O95158				P08123
P10599	O75347	O95159				P61916
P04216	O75354	O95185				P13671
P51884	O75368	O95196				P60033
P00558	O75390	O95206				P02792
P07384	O75394	O95243				P19021
P61224	O75400	O95336				P68036
P13521	O75462	O95340				P18206
P27105	O75477	O95373				Q9UHG2
P30044	O75487	O95390				P09382
P35579	O75493	O95433				P60660
Q14697	O75503	O95445				Q96IY4
Q16555	O75509	O95447				Q9BY67
P04899	O75530	O95450				P07357
P13796	O75592	O95461				Q04760
P02748	O75594	O95467				Q9P121
P00491	O75608	O95477				P10768
Q08722	O75629	O95490				Q96S96
Q13449	O75636	O95497				O15394
Q12805	O75676	O95502				P26038
P11215	O75711	O95561				P03952
Q08380	O75752	O95678				O95445
P04179	O75781	O95741				P08294
P02794	O75787	O95782				P52209
P09104	O75822	O95785				P21333
A0A075B6H7	O75874	O95786				Q96GW7
P06681	O75882	O95810				Q8TAG5
O75369	O75888	O95841				O14773
P00736	O75973	O95865				P50502
Q01082	O75976	O95897				Q14165
Q9Y4C0	O76061	O95967				P05408
P13716	O76064	O95970				Q15113
P05026	O76070	O95980				Q01518
P02743	O76076	O95989				P23284
P08571	O76083	P00338				P40926
P06744	O94760	P00352				Q6UX71
P55072	O94766	P00390				P35542
P07437	O94769	P00441				P24592
P08195	O94772	P00450				P00492
O60888	O94778	P00488				P22792
Q6UX73	O94779	P00492				Q13510
P05556	O94811	P00505				Q10471
P29622	O94813	P00533				Q16658
Q16270	O94856	P00558				P36222
P78324	O94876	P00568				P43251
P22314	O94898	P00734				P31946
Q02246	O94910	P00736				P17174
P05452	O94919	P00738				P02746
P00352	O94923	P00739				P06753
P62826	O94933	P00740				P35555
P16870	O94973	P00742				O75326
P02533	O94985	P00746				Q15904
P63241	O94991	P00747				P02655
P04003	O95025	P00748				P00739
P19022	O95084	P00751				P22061
P13647	O95157	P00813				P30740
A0A0B4J1U7	O95159	P00915				P15144
P31930	O95164	P00918				O94856
P23471	O95166	P01008				P07360
P12277	O95185	P01009				O14594
P22626	O95196	P01011				P35858
P23515	O95206	P01019				P14384
Q09666	O95297	P01023				P14136
P16402	O95336	P01024				P02745
Q16610	O95376	P01031				O75368
P00966	O95390	P01033				P14543
P0C0L4	O95407	P01034				P98160
P55083	O95428	P01042				Q99574
P37837	O95433	P01127				Q96FJ2
P18669	O95445	P01130				P02452
Q03135	O95450	P01138				Q9Y6R7
P20073	O95467	P01178				P09972
P07358	O95479	P01189				P08779
Q14118	O95490	P01210				P01210
Q96PD5	O95497	P01213				Q7Z3B1
P04439	O95498	P01236				P16152
Q9Y5Y7	O95502	P01258				P07108
Q8WY21	O95551	P01282				P27348
Q15582	O95630	P01303				P49257
P22695	O95633	P01344				Q06033
P05156	O95678	P01591				P07333
Q15818	O95711	P01594				Q9Y639
P21266	O95716	P01596				O94919
P0DP02	O95747	P01601				O00584
P04080	O95782	P01603				Q02818
P00568	O95817	P01604				O14498
P0DP25	O95834	P01605				Q9BYH1
P07237	O95841	P01609				Q14019
P12110	O95861	P01611				Q92820
P08123	O95865	P01612				P02747
P04792	O95897	P01613				Q969P0
P61916	O95965	P01616				O00299
P60842	O95967	P01617				P15531
P04839	O95970	P01619				P24043
P11171	O95980	P01620				P28161
P61026	O95989	P01621				P07711
P13671	O95990	P01622				P39060
P60033	O95998	P01623				Q06481
P02792	P00325	P01624				Q01995
P19021	P00326	P01625				P61981
P68036	P00338	P01700				P04275
P18206	P00352	P01701				Q04917
Q9UHG2	P00367	P01719				P31146
P09382	P00390	P01762				P21810
P60660	P00441	P01763				Q15084
Q96IY4	P00450	P01765				P12259
Q9BY67	P00488	P01766				Q92859
P07357	P00491	P01767				P14314
Q9H4M9	P00492	P01768				P23526
Q04760	P00505	P01770				P61626
Q9P121	P00533	P01771				P02538
P10768	P00558	P01776				Q16143
Q96S96	P00568	P01780				Q9UBG0
O15394	P00734	P01781				Q05707
P26038	P00736	P01833				P54764
P03952	P00738	P01880				Q13421
O95445	P00739	P02042				Q8IV08
P30046	P00740	P02144				P00390
P67936	P00742	P02452				P01591
P08294	P00746	P02461				Q9HAR2
A0A0C4DH38	P00747	P02538				P78509
P51148	P00748	P02549				P07451
P52209	P00750	P02647				P55786
P62491	P00751	P02649				P31150
A0A0C4DH25	P00813	P02652				Q03167
A0A075B6I9	P00915	P02654				Q9NX62
P43304	P00918	P02655				P09668
Q9C0A0	P00995	P02656				P04156
P21333	P01008	P02671				Q14982
Q96GW7	P01009	P02675				P02775
Q8TAG5	P01011	P02679				P13611
P0DOX2	P01019	P02686				P43121
O14773	P01023	P02730				P51888
P50502	P01024	P02741				Q9HD45
Q14165	P01031	P02743				Q9NYQ8
P05408	P01033	P02745				Q16769
Q15113	P01034	P02746				P61970
Q01518	P01037	P02747				O00764
Q9Y490	P01040	P02748				Q9UHC6
P23284	P01042	P02749				P00746
P40926	P01127	P02750				P07858
Q6UX71	P01130	P02753				P00742
P35542	P01137	P02760				P23470
P24592	P01148	P02763				Q9Y5F6
P51572	P01178	P02765				P35754
P00492	P01185	P02766				O14917
P22792	P01189	P02768				P20618
Q13510	P01210	P02774				P48637
Q10471	P01213	P02775				P63208
P02545	P01236	P02786				Q9HAT2
Q16658	P01258	P02787				P07686
P36222	P01282	P02788				P29966
P13798	P01303	P02790				P15121
P55899	P01344	P02792				Q13867
P43251	P01591	P02794				Q9P2S2
P01889	P01593	P03951				Q9UBR2
P01742	P01594	P03952				Q15121
A0A0A0MS15	P01595	P03973				Q13332
P31946	P01596	P04003				Q01469
P17174	P01597	P04004				Q9BTY2
P02746	P01598	P04035				Q9Y279
P08238	P01599	P04040				Q9NTK5
P06753	P01600	P04066				O75882
P35555	P01601	P04070				P08493
O75326	P01602	P04075				Q7Z7M0
Q15904	P01603	P04083				P36871
P02655	P01604	P04085				P09936
P00739	P01605	P04114				P06312
P22061	P01606	P04156				O14672
P46781	P01607	P04179				P22105
P31949	P01608	P04180				Q9UGM5
P30740	P01609	P04196				P09619
P15144	P01610	P04206				P52799
O94856	P01611	P04207				O43493
Q06323	P01612	P04211				P08253
P07360	P01613	P04216				Q9H299
O14594	P01614	P04217				Q9UQM7
Q9BTV4	P01616	P04220				P62820
O75083	P01617	P04264				Q06828
P35858	P01619	P04271				O75874
P14384	P01620	P04275				Q92932
P14136	P01621	P04278				Q5BLP8
P02745	P01622	P04350				P15169
P48735	P01623	P04433				O14791
O75368	P01624	P04434				Q14393
P14543	P01625	P04632				P18428
P98160	P01699	P04746				P40189
Q99574	P01700	P04844				Q15257
Q96FJ2	P01701	P04921				Q9UBQ6
P02452	P01703	P05019				P54727
Q9Y6R7	P01708	P05023				Q6UXB8
P09972	P01709	P05026				P22607
P08779	P01712	P05060				P42785
P01210	P01714	P05062				O15400
Q7Z3B1	P01717	P05067				Q99969
P16152	P01719	P05090				P09622
P07108	P01721	P05109				P07998
P10809	P01742	P05154				Q9UJA9
P22352	P01743	P05155				Q24JP5
P27348	P01760	P05160				Q9UHL4
P49257	P01761	P05362				Q9P232
Q06033	P01763	P05408				Q53EL9
P07333	P01764	P05413				P32004
Q9Y639	P01765	P05452				Q9UBX5
P61204	P01766	P05538				P00505
O94919	P01767	P05543				Q12797
O00584	P01768	P05546				P54652
Q9NZD4	P01770	P05556				Q96PX8
P13489	P01772	P05937				P60900
P11413	P01774	P05997				P04070
Q5JPE7	P01776	P06276				Q6UXD5
Q02818	P01777	P06280				P16083
O14498	P01779	P06307				P55287
P54709	P01780	P06311				Q16849
Q9BYH1	P01781	P06312				P08637
Q14019	P01825	P06314				Q6GTX8
O43707	P01833	P06396				O94760
Q92820	P01834	P06576				P48058
P19338	P01857	P06681				Q9Y287
P02747	P01859	P06702				O00391
Q969P0	P01860	P06703				Q9NT99
O00299	P01861	P06727				Q9GZP4
P15531	P01871	P06733				Q08431
P24043	P01876	P06737				Q96FE7
P28161	P01877	P06744				P22304
P01817	P01880	P06753				P14174
P43003	P01889	P06858				Q8NFZ8
P07711	P01891	P06888				Q86UN3
Q96KP4	P01892	P06889				Q9BZR6
P39060	P01893	P07093				Q13508
Q06481	P01903	P07108				Q9UD71
Q01995	P01911	P07195				O75787
P61981	P01912	P07204				P09960
P04275	P02042	P07225				P08174
P61978	P02144	P07237				Q6EMK4
Q04917	P02452	P07311				P05413
P31146	P02461	P07333				P07996
Q99536	P02462	P07339				Q8TEU8
P21810	P02533	P07355				Q9P0K1
P61158	P02538	P07357				Q9UN36
Q15084	P02647	P07358				Q92597
P12259	P02649	P07359				Q9BRK5
Q92859	P02652	P07360				P55285
P14314	P02654	P07437				P16519
P23526	P02655	P07451				P14550
Q13404	P02656	P07602				Q9NZ53
P61626	P02671	P07686				Q92673
P02538	P02675	P07711				Q12765
P60891	P02679	P07737				Q08174
O14950	P02689	P07738				A6NLU5
P52565	P02741	P07858				Q12841
Q16143	P02743	P07910				O00468
Q9UBG0	P02745	P07911				O75752
Q96DG6	P02746	P07942				P47972
Q32P51	P02747	P07951				P04066
Q05707	P02748	P07996				P19320
P54764	P02749	P07998				O94772
Q07065	P02750	P08107				P63010
Q13421	P02751	P08123				O94910
Q9Y3B3	P02753	P08174				Q9HC56
Q8IV08	P02760	P08185				P23435
P00390	P02763	P08195				Q9NR34
P01591	P02765	P08235				P34932
Q9HAR2	P02766	P08238				Q96FE5
P78509	P02768	P08253				O14786
P07451	P02774	P08254				Q99523
P06865	P02775	P08294				Q9HCU4
P55084	P02776	P08493				O95967
Q9ULB1	P02778	P08514				Q9H0R4
P55786	P02786	P08519				Q9ULF5
P31150	P02787	P08571				O75078
Q03167	P02788	P08572				P01033
Q9NX62	P02790	P08581				O60245
P09668	P02792	P08582				P09486
P04156	P02794	P08603				P26992
Q14982	P02795	P08637				P25787
Q8TCZ2	P03950	P08670				Q16531
P02775	P03951	P08697				P11362
P13611	P03952	P08729				Q99674
P43121	P03973	P08754				Q9Y4L1
P51888	P03989	P08758				P60983
Q9HD45	P04003	P08779				Q8IZP7
Q9NYQ8	P04004	P08833				O95206
Q16769	P04040	P09104				Q8NCW5
A0A075B6R2	P04062	P09172				Q8IW52
P61970	P04066	P09211				Q16568
P33908	P04070	P09382				P35080
O00764	P04075	P09417				P35052
A0A0C4DH43	P04080	P09471				P48723
P07585	P04083	P09486				Q9P0L0
Q9UHC6	P04085	P09488				Q8NBJ4
P00746	P04114	P09603				P20933
P07858	P04156	P09619				P02461
Q8IX05	P04179	P09622				Q8WZA1
P00742	P04180	P09668				P13598
P60201	P04196	P09871				Q9UHY7
P23470	P04206	P09936				P01303
Q9Y5F6	P04207	P09958				Q9Y617
P35754	P04208	P09960				Q8WVQ1
O14917	P04211	P09972				Q06418
Q9Y646	P04216	P0C0L4				Q14112
P18065	P04217	P0C0L5				Q96ID5
P20618	P04220	P0C6S8				P45877
P48637	P04222	P0C7H9				Q969H8
O15144	P04229	P0C7U0				Q9BRK3
P63208	P04233	P0CG38				Q92752
Q9HAT2	P04259	P0DJD0				Q9Y2T3
P61088	P04264	P0DJI8				O15354
P07686	P04271	P0DJI9				Q16288
P29966	P04275	P10092				P04271
P15121	P04278	P10124				A0M8Q6
Q13867	P04350	P10153				P55291
Q9P2S2	P04406	P10253				Q9UMF0
Q9UBR2	P04430	P10412				Q16706
Q15121	P04431	P10451				O94769
P28066	P04433	P10586				P78310
Q9HC38	P04439	P10599				P10586
Q13332	P04440	P10619				O15197
Q01469	P04629	P10636				Q9NZ08
Q9BTY2	P04632	P10643				P07942
Q14195	P04731	P10644				Q01459
Q9Y279	P04732	P10645				Q6ZMI3
Q9NTK5	P04733	P10646				Q9H8J5
O75882	P04745	P10720				Q9NRN5
P08493	P04746	P10721				Q5FWE3
Q99798	P04792	P10745				P23468
Q7Z7M0	P04844	P10768				Q13231
P0DOX3	P04899	P10809				P04278
P51149	P04908	P10826				A6NGN9
P36871	P05019	P10909				Q9NY47
P49908	P05023	P11021				P52758
P49773	P05026	P11047				P33151
P09936	P05060	P11117				O60279
P06312	P05062	P11142				Q8IZS8
O14672	P05067	P11171				O43567
P49189	P05089	P11217				O75223
P22105	P05090	P11226				P20062
Q9UGM5	P05107	P11277				Q02487
Q04828	P05109	P11279				P61278
P09619	P05121	P11362				Q8N126
Q9UJZ1	P05129	P11717				P04180
P52799	P05154	P11926				P05937
O43493	P05155	P12035				Q9UK55
P08253	P05156	P12107				Q9NS98
Q9H299	P05160	P12109				Q6MZW2
Q9UQM7	P05198	P12110				P09603
P62820	P05362	P12235				Q86UD1
Q06828	P05387	P12259				P05154
O75874	P05408	P12272				P21802
Q92932	P05413	P12277				Q9NS85
Q5BLP8	P05451	P12318				P06276
P15169	P05452	P12814				P55283
O14791	P05534	P12821				Q96B86
Q14393	P05543	P12955				Q9P2E7
Q5TDH0	P05546	P13284				Q9UHI8
P18428	P05556	P13473				P43146
P35237	P05937	P13497				Q9UPU3
Q15631	P05997	P13521				Q8N2Q7
P40189	P06276	P13591				Q15223
Q15257	P06280	P13598				Q16620
Q9UBQ6	P06309	P13611				Q9NY72
P54727	P06310	P13637				P80723
Q6UXB8	P06311	P13645				Q96JF0
P31994	P06312	P13646				Q8IUK5
P21980	P06313	P13647				Q5KU26
P22607	P06314	P13667				Q8IUX7
O43556	P06317	P13671				O94933
P42785	P06319	P13693				Q9BXJ0
O15400	P06326	P13716				O75173
Q99969	P06331	P13796				Q16653
P09622	P06396	P13797				Q9BQT9
P07998	P06454	P13804				Q9H8L6
Q9UJA9	P06681	P13929				P55286
Q24JP5	P06702	P13987				O00451
A0A075B6K4	P06727	P14136				Q9UJJ9
P11766	P06732	P14138				Q8NFY4
Q9UHL4	P06733	P14151				O00461
Q15019	P06734	P14174				P30530
Q9P232	P06744	P14209				Q99784
Q53EL9	P06753	P14314				O00462
P32004	P06756	P14384				Q14C87
P28070	P06858	P14406				Q08554
P21291	P06865	P14415				P22748
Q9UBX5	P06881	P14543				P42658
P00505	P06888	P14550				Q8NI22
Q12797	P06889	P14618				P29120
P54652	P06899	P14621				Q96BZ4
Q96PX8	P07093	P14625				Q9NY97
P60900	P07108	P14866				Q8N3T6
P04070	P07148	P14921				O60462
Q6UXD5	P07195	P15086				Q8NBI6
P02511	P07197	P15090				O15031
P16083	P07225	P15121				Q9Y6N7
P55287	P07237	P15144				Q9H3G5
Q16849	P07307	P15151				Q86VZ4
P08637	P07311	P15169				Q5VU97
Q6GTX8	P07327	P15259				Q92485
O75891	P07333	P15260				Q96NY7
O94760	P07339	P15289				Q9HCB6
P48058	P07355	P15291				Q5VSG8
Q9Y287	P07357	P15328				Q9Y2I2
O00391	P07358	P15502				P11047
Q9NT99	P07359	P15509				Q9Y6N8
Q9GZP4	P07360	P15531				Q9H2E6
Q08431	P07437	P15586				P54802
O14979	P07451	P15692				Q13443
Q96FE7	P07477	P15848				Q9BXJ3
P22304	P07478	P15924				Q92563
P14174	P07492	P16035				Q8N608
Q8NFZ8	P07585	P16070				Q9UNW1
P04259	P07602	P16083				Q8IXL6
Q86UN3	P07686	P16112				Q6UW01
P15311	P07711	P16152				Q9UN70
A0A0B4J1X5	P07737	P16157				P98153
O43598	P07738	P16234				O15335
A0A0B4J1Y9	P07858	P16278				Q86SF2
Q9NPH2	P07900	P16284				Q6ZRP7
Q9BZR6	P07911	P16402
Q13508	P07942	P16403
Q9UD71	P07949	P16452
P51858	P07951	P16471
P09455	P07954	P16499
O75787	P07996	P16519
P09960	P07998	P16870
O15540	P08107	P16930
P08174	P08123	P16949
Q6EMK4	P08133	P17050
Q8WWX9	P08138	P17174
P05413	P08174	P17181
P07996	P08185	P17302
Q8TEU8	P08195	P17405
Q13938	P08236	P17600
Q9P0K1	P08253	P17643
Q9UN36	P08254	P17677
Q9UL46	P08294	P17693
Q92597	P08476	P17813
Q9BRK5	P08493	P17900
Q15149	P08519	P17936
P55285	P08571	P18075
P16519	P08572	P18135
P14550	P08575	P18206
P46439	P08581	P18428
Q9NZ53	P08582	P18509
Q92673	P08603	P18850
Q12765	P08631	P19013
Q08174	P08637	P19021
A6NLU5	P08648	P19022
Q12841	P08670	P19256
O00468	P08697	P19320
O75752	P08709	P19367
Q02952	P08754	P19652
P54725	P08758	P19823
P13639	P08779	P19827
P47972	P08833	P19961
P60981	P08861	P20020
P04066	P08887	P20062
P43487	P08949	P20382
P35611	P09093	P20585
P19320	P09104	P20618
O94772	P09172	P20742
P48506	P09211	P20774
P63010	P09237	P20827
O94910	P09382	P20916
P62714	P09417	P20933
Q9HC56	P09455	P20936
P23435	P09467	P21127
Q9NR34	P09471	P21246
P34932	P09486	P21281
Q96FE5	P09488	P21333
O14786	P09493	P21554
Q99523	P09496	P21579
Q9HCU4	P09497	P21802
Q9Y2S2	P09529	P21810
O95967	P09543	P21860
Q9H0R4	P09603	P21926
Q9ULF5	P09619	P22004
O75078	P09622	P22061
P01033	P09668	P22105
O60245	P09669	P22303
P09486	P09871	P22304
P26992	P09936	P22314
Q9UQ80	P09958	P22607
P25787	P09960	P22626
Q16531	P09972	P22676
P11362	P0C0L4	P22692
Q99674	P0C0L5	P22748
Q9Y4L1	P0C0S8	P22792
P60983	P0C2W1	P22897
Q8IZP7	P0C6S8	P23142
O95206	P0C7Q3	P23284
Q8NCW5	P0C7U0	P23435
Q8IW52	P0C7U2	P23467
Q16568	P0CF74	P23468
P35080	P0CG04	P23470
P35052	P0CG05	P23471
P48723	P0CG06	P23515
Q9P0L0	P0CG34	P23526
Q8NBJ4	P0CG35	P23528
P20933	P0CG36	P23560
P02461	P0CG37	P23582
Q8WZA1	P0CG38	P24043
Q6NW40	P0CG39	P24387
P13598	P0CG47	P24530
Q9UHY7	P0CG48	P24592
P47755	P0CJ72	P24593
Q5JZY3	P0DJI8	P24821
P01303	P0DJI9	P24928
Q9Y617	P10092	P25054
Q8WVQ1	P10124	P25311
Q06418	P10153	P25705
Q14112	P10253	P25713
Q96ID5	P10301	P25774
P45877	P10314	P25787
Q969H8	P10316	P25788
Q9BRK3	P10319	P26012
Q92752	P10321	P26038
Q9Y5I4	P10398	P26447
Q9Y2T3	P10451	P26572
O15354	P10586	P26885
Q16288	P10599	P26927
P04271	P10619	P26992
A0M8Q6	P10636	P27105
P55291	P10643	P27169
P54756	P10644	P27348
Q9UMF0	P10645	P27797
Q16706	P10646	P27824
O94769	P10720	P27918
P78310	P10721	P28066
P10586	P10745	P28072
Q9NPR2	P10768	P28161
O15197	P10909	P28799
Q9NZ08	P10912	P28827
P07942	P10915	P28838
Q01459	P11021	P29120
Q6ZMI3	P11047	P29122
Q9H8J5	P11055	P29218
Q9NRN5	P11117	P29279
Q5FWE3	P11137	P29322
P23468	P11142	P29323
Q13231	P11215	P29401
P04278	P11226	P29622
Q9H4D0	P11279	P29762
A6NGN9	P11362	P29966
Q9NY47	P11488	P29972
P52758	P11597	P30038
P33151	P11717	P30041
O60279	P11766	P30048
Q8IZS8	P12107	P30049
O43567	P12109	P30086
O75223	P12110	P30101
P20062	P12111	P30203
Q02487	P12259	P30307
P61278	P12272	P30530
Q86UX2	P12273	P30622
Q8N126	P12277	P30740
P04180	P12318	P31146
P05937	P12429	P31150
Q9UK55	P12532	P31151
Q9NS98	P12724	P31314
Q6MZW2	P12814	P31323
P09603	P12821	P31431
Q86UD1	P12830	P31629
P05154	P12882	P31930
P23297	P12883	P31937
P21802	P12955	P31946
Q9NS85	P13284	P32004
P06276	P13473	P32119
O75503	P13489	P32246
P55283	P13497	P32298
Q96B86	P13500	P32418
Q9P2E7	P13521	P32926
Q9UHI8	P13591	P32927
P17655	P13598	P33151
P43146	P13611	P34059
Q9UPU3	P13639	P34096
Q8N2Q7	P13640	P34741
Q9Y2J8	P13645	P34932
Q15223	P13646	P35052
Q16620	P13647	P35080
Q9NY72	P13667	P35232
P80723	P13671	P35318
Q96JF0	P13693	P35442
Q8IUK5	P13716	P35443
Q5KU26	P13726	P35462
Q8IUX7	P13746	P35475
P55209	P13747	P35499
O94933	P13760	P35527
Q9BXJ0	P13761	P35542
O75173	P13796	P35555
Q16653	P13797	P35579
Q9BQT9	P13929	P35590
Q9H8L6	P13987	P35611
P55286	P14136	P35612
O00451	P14138	P35613
Q9UJJ9	P14151	P35670
Q8NFY4	P14174	P35749
O00461	P14207	P35754
P30530	P14314	P35858
Q99784	P14324	P36222
O00462	P14384	P36269
Q14C87	P14415	P36776
Q08554	P14543	P36871
P22748	P14550	P36873
P42658	P14618	P36896
Q8NI22	P14621	P36955
P29120	P14625	P36980
Q96BZ4	P14778	P37173
Q9ULZ9	P14923	P37287
Q9NY97	P15085	P37802
Q8N3T6	P15086	P37837
O60462	P15090	P37840
Q8NBI6	P15121	P38606
O15031	P15144	P39059
Q8IWV2	P15151	P39060
Q9Y6N7	P15169	P40121
Q9H3G5	P15259	P40189
Q86VZ4	P15260	P40227
Q5VU97	P15289	P40925
Q92485	P15291	P40926
Q96NY7	P15311	P41217
Q9HCB6	P15328	P41222
Q5VSG8	P15374	P41271
Q9Y2I2	P15502	P42127
Q6UXK2	P15509	P42262
P11047	P15529	P42285
Q9Y6N8	P15531	P42658
P58417	P15586	P42702
Q9H2E6	P15735	P42785
P54802	P15814	P42857
Q13443	P15848	P42892
Q9BXJ3	P15880	P43004
Q92563	P15882	P43026
Q8N608	P15907	P43121
Q9UNW1	P15924	P43146
MASP3	P16035	P43234
Q8IXL6	P16070	P43251
Q6UW01	P16083	P43652
Q9UN70	P16112	P45877
P98153	P16144	P45973
O15335	P16152	P45974
Q86SF2	P16188	P46092
Q6ZRP7	P16189	P46459
	P16190	P46782
	P16234	P46783
	P16260	P46976
	P16278	P47897
	P16284	P47972
	P16298	P48058
	P16401	P48061
	P16403	P48147
	P16442	P48163
	P16455	P48200
	P16519	P48539
	P16870	P48551
	P16930	P48594
	P16949	P48637
	P17050	P48668
	P17066	P48723
	P17098	P48740
	P17174	P48745
	P17181	P49006
	P17213	P49184
	P17252	P49257
	P17301	P49418
	P17302	P49641
	P17405	P49821
	P17480	P49862
	P17535	P50281
	P17600	P50395
	P17643	P50502
	P17655	P50552
	P17661	P50750
	P17677	P50895
	P17813	P50897
	P17900	P50993
	P17927	P50995
	P17931	P51511
	P17936	P51587
	P18065	P51649
	P18075	P51654
	P18135	P51688
	P18136	P51693
	P18206	P51805
	P18428	P51884
	P18462	P51888
	P18463	P52209
	P18464	P52564
	P18465	P52758
	P18669	P52797
	P18850	P52799
	P19012	P52803
	P19013	P52823
	P19021	P52848
	P19022	P52849
	P19087	P52895
	P19105	P52907
	P19113	P52943
	P19256	P53041
	P19320	P53634
	P19367	P54108
	P19438	P54289
	P19440	P54652
	P19652	P54727
	P19823	P54750
	P19827	P54753
	P19835	P54762
	P19883	P54764
	P19957	P54792
	P19961	P54802
	P19971	P54855
	P20036	P55011
	P20039	P55058
	P20062	P55072
	P20138	P55083
	P20333	P55107
	P20336	P55160
	P20337	P55268
	P20338	P55283
	P20340	P55285
	P20382	P55286
	P20396	P55287
	P20472	P55290
	P20618	P55291
	P20671	P55327
	P20742	P55786
	P20774	P55795
	P20827	P55854
	P20908	P55957
	P20916	P56159
	P20933	P56696
	P21246	P56817
	P21266	P56975
	P21291	P57087
	P21333	P57682
	P21399	P57773
	P21453	P58400
	P21554	P58546
	P21579	P60033
	P21583	P60174
	P21589	P60520
	P21757	P60660
	P21802	P60880
	P21810	P60900
	P21860	P60983
	P21926	P61006
	P21980	P61018
	P22004	P61160
	P22061	P61224
	P22105	P61266
	P22223	P61278
	P22303	P61604
	P22304	P61626
	P22314	P61764
	P22352	P61769
	P22392	P61812
	P22413	P61916
	P22557	P61960
	P22607	P61970
	P22626	P61978
	P22676	P61981
	P22681	P62158
	P22692	P62258
	P22748	P62314
	P22792	P62318
	P22891	P62495
	P22897	P62736
	P23083	P62805
	P23142	P62820
	P23284	P62879
	P23297	P62937
	P23327	P62942
	P23381	P62993
	P23434	P63010
	P23435	P63027
	P23467	P63098
	P23468	P63104
	P23470	P63208
	P23471	P63313
	P23515	P68036
	P23526	P68104
	P23527	P68366
	P23528	P68371
	P23560	P68402
	P23582	P68871
	P23610	P69891
	P24043	P69905
	P24298	P78310
	P24387	P78333
	P24592	P78356
	P24593	P78371
	P24666	P78417
	P24821	P78423
	P24844	P78504
	P24855	P78509
	P24928	P78527
	P25189	P78536
	P25311	P78539
	P25325	P80108
	P25445	P80188
	P25686	P80303
	P25713	P80404
	P25774	P80511
	P25787	P80723
	P25788	P80748
	P25789	P81172
	P25940	P81605
	P26006	P82987
	P26012	P83593
	P26022	P83731
	P26038	P84077
	P26572	P84157
	P26641	P85037
	P26842	P98153
	P26885	P98155
	P26927	P98160
	P26992	P98161
	P27169	P98172
	P27348	P98173
	P27482	P99999
	P27487	Q00013
	P27797	Q00325
	P27816	Q00610
	P27824	Q00839
	P27918	Q00872
	P27930	Q00973
	P28062	Q01082
	P28070	Q01201
	P28072	Q01459
	P28074	Q01469
	P28161	Q01518
	P28300	Q01804
	P28482	Q01955
	P28799	Q01973
	P28827	Q01995
	P28838	Q02094
	P28908	Q02218
	P29120	Q02246
	P29122	Q02363
	P29218	Q02487
	P29279	Q02790
	P29317	Q02809
	P29320	Q02818
	P29322	Q02985
	P29323	Q03001
	P29401	Q03167
	P29508	Q03252
	P29622	Q03591
	P29762	Q04721
	P29966	Q04756
	P30041	Q04760
	P30043	Q04917
	P30044	Q05513
	P30046	Q05682
	P30047	Q05707
	P30048	Q05996
	P30085	Q05BQ5
	P30086	Q06033
	P30101	Q06323
	P30443	Q06418
	P30447	Q06481
	P30450	Q06828
	P30453	Q06830
	P30455	Q07092
	P30456	Q07654
	P30457	Q07699
	P30459	Q07889
	P30460	Q07912
	P30461	Q07954
	P30462	Q08174
	P30464	Q08257
	P30466	Q08345
	P30475	Q08380
	P30479	Q08431
	P30480	Q08554
	P30481	Q08629
	P30484	Q08ET2
	P30485	Q09328
	P30486	Q09666
	P30487	Q0P6D2
	P30488	Q0VDD7
	P30490	Q10469
	P30491	Q10471
	P30492	Q10472
	P30493	Q10567
	P30495	Q10588
	P30498	Q10589
	P30499	Q12765
	P30501	Q12768
	P30504	Q12769
	P30505	Q12794
	P30508	Q12797
	P30510	Q12802
	P30512	Q12805
	P30519	Q12840
	P30530	Q12841
	P30531	Q12860
	P30533	Q12866
	P30685	Q12872
	P30711	Q12904
	P30740	Q12907
	P30990	Q12947
	P31025	Q13009
	P31146	Q13011
	P31150	Q13145
	P31151	Q13153
	P31153	Q13201
	P31321	Q13214
	P31431	Q13217
	P31937	Q13219
	P31944	Q13228
	P31946	Q13231
	P31948	Q13232
	P31949	Q13275
	P32004	Q13308
	P32119	Q13332
	P32418	Q13336
	P32754	Q13409
	P33151	Q13416
	P33778	Q13418
	P33908	Q13421
	P34059	Q13433
	P34096	Q13438
	P34741	Q13439
	P34931	Q13443
	P34932	Q13444
	P34949	Q13449
	P34998	Q13464
	P35052	Q13501
	P35080	Q13507
	P35219	Q13508
	P35237	Q13510
	P35241	Q13519
	P35247	Q13554
	P35318	Q13557
	P35442	Q13634
	P35443	Q13641
	P35475	Q13642
	P35527	Q13702
	P35542	Q13740
	P35555	Q13748
	P35556	Q13790
	P35557	Q13822
	P35579	Q13867
	P35590	Q13873
	P35606	Q13885
	P35613	Q14003
	P35625	Q14019
	P35749	Q14112
	P35754	Q14114
	P35858	Q14118
	P35908	Q14119
	P35916	Q14126
	P35968	Q14145
	P36222	Q14152
	P36268	Q14156
	P36269	Q14165
	P36871	Q14191
	P36873	Q14204
	P36888	Q14242
	P36896	Q14314
	P36955	Q14315
	P36957	Q14393
	P36980	Q14508
	P37173	Q14515
	P37802	Q14520
	P37837	Q14563
	P38405	Q14574
	P38571	Q14596
	P39059	Q14624
	P39060	Q14676
	P39656	Q14683
	P40121	Q14696
	P40123	Q14697
	P40189	Q14766
	P40818	Q14767
	P40925	Q14914
	P40926	Q14956
	P41159	Q14982
	P41217	Q14C87
	P41222	Q14CZ7
	P41250	Q14CZ8
	P41271	Q14DG7
	P41273	Q15063
	P41732	Q15084
	P42126	Q15111
	P42262	Q15113
	P42263	Q15121
	P42658	Q15155
	P42702	Q15166
	P42785	Q15223
	P42857	Q15233
	P43003	Q15256
	P43004	Q15257
	P43034	Q15262
	P43121	Q15293
	P43146	Q15303
	P43234	Q15375
	P43251	Q15391
	P43652	Q15398
	P45877	Q15399
	P46100	Q15404
	P46108	Q15435
	P46379	Q15582
	P46459	Q15653
	P46531	Q15678
	P46821	Q15746
	P46926	Q15768
	P46940	Q15782
	P46952	Q15788
	P46976	Q15818
	P47755	Q15819
	P47756	Q15828
	P47775	Q15843
	P47929	Q15848
	P47972	Q15904
	P48058	Q16143
	P48061	Q16186
	P48147	Q16270
	P48163	Q16288
	P48357	Q16363
	P48539	Q16394
	P48551	Q16531
	P48637	Q16555
	P48668	Q16568
	P48723	Q16581
	P48740	Q16584
	P48741	Q16594
	P48745	Q16610
	P48751	Q16612
	P48960	Q16620
	P49184	Q16643
	P49189	Q16651
	P49257	Q16653
	P49418	Q16658
	P49419	Q16706
	P49441	Q16769
	P49448	Q16775
	P49588	Q16787
	P49590	Q16799
	P49641	Q16832
	P49720	Q16849
	P49746	Q16853
	P49747	Q16864
	P49767	Q16877
	P49773	Q17RW2
	P49790	Q24JP5
	P49810	Q2M1Z3
	P49840	Q2NL68
	P49862	Q2TAL6
	P49908	Q2TAY7
	P50281	Q2TBF2
	P50395	Q2UY09
	P50453	Q32M45
	P50502	Q32P28
	P50851	Q3KQU3
	P50895	Q3SXZ7
	P50897	Q3T8J9
	P50993	Q3ZCM7
	P51149	Q495W5
	P51157	Q4AC99
	P51161	Q4G0I0
	P51511	Q4G148
	P51674	Q4LDE5
	P51688	Q504Y0
	P51693	Q52WX2
	P51797	Q53EL9
	P51805	Q53RD9
	P51817	Q562R1
	P51884	Q58FF7
	P51888	Q5BIV9
	P52209	Q5BLP8
	P52272	Q5DX21
	P52565	Q5EBL4
	P52566	Q5FWE3
	P52758	Q5HY64
	P52797	Q5IJ48
	P52799	Q5JS37
	P52803	Q5KU26
	P52823	Q5SNT6
	P52848	Q5SRI9
	P52849	Q5SXM2
	P52888	Q5SZK8
	P52907	Q5SZL2
	P52943	Q5T0W9
	P53004	Q5T1M5
	P53041	Q5T2T1
	P53355	Q5T848
	P53634	Q5TAX3
	P53801	Q5TG30
	P53805	Q5TYW8
	P53814	Q5UCC4
	P53985	Q5VSG8
	P54108	Q5VT25
	P54274	Q5VTL8
	P54289	Q5VTM2
	P54315	Q5VU69
	P54578	Q5VU97
	P54652	Q5VUB5
	P54687	Q5VV43
	P54725	Q5VV63
	P54727	Q5VWW1
	P54750	Q5VY43
	P54753	Q5VZR2
	P54756	Q5W0Q7
	P54760	Q5ZPR3
	P54762	Q63HQ2
	P54764	Q641Q2
	P54802	Q641Q3
	P54803	Q658N2
	P54826	Q68BL8
	P55001	Q68CQ7
	P55008	Q68CZ6
	P55011	Q68D51
	P55042	Q68D85
	P55058	Q68DH5
	P55082	Q6DN03
	P55083	Q6DRA6
	P55087	Q6DT37
	P55107	Q6EMK4
	P55145	Q6FHJ7
	P55268	Q6FI13
	P55283	Q6GTX8
	P55285	Q6IBS0
	P55286	Q6IE81
	P55287	Q6IEE7
	P55289	Q6IS24
	P55290	Q6ISB3
	P55291	Q6JBY9
	P55327	Q6MZW2
	P55774	Q6N022
	P55786	Q6NUJ2
	P55854	Q6P0N0
	P55957	Q6P158
	P56159	Q6P179
	P56199	Q6P2D8
	P56211	Q6P2I7
	P56537	Q6P2Q9
	P56705	Q6P3R8
	P56817	Q6P4E1
	P56975	Q6P9A2
	P57053	Q6PCB0
	P57087	Q6PD62
	P57088	Q6PID6
	P58215	Q6PIY7
	P58335	Q6PJG2
	P58400	Q6PK18
	P58401	Q6PK30
	P58417	Q6PRD1
	P58546	Q6QHF9
	P58876	Q6UB98
	P59044	Q6UVK1
	P59665	Q6UW01
	P59666	Q6UWF3
	P59773	Q6UWH4
	P59797	Q6UWI2
	P59998	Q6UWN8
	P60014	Q6UWR7
	P60022	Q6UWY5
	P60033	Q6UX15
	P60174	Q6UX71
	P60520	Q6UX72
	P60602	Q6UXB8
	P60660	Q6UXD5
	P60709	Q6UXF1
	P60880	Q6UXH1
	P60900	Q6UXK5
	P60981	Q6UXS9
	P60983	Q6UXZ4
	P61006	Q6UY11
	P61018	Q6V0L0
	P61026	Q6XYB7
	P61077	Q6YHK3
	P61086	Q6ZMI3
	P61088	Q6ZN28
	P61106	Q6ZN66
	P61158	Q6ZQX7
	P61160	Q6ZQY2
	P61204	Q6ZRF7
	P61224	Q6ZRP7
	P61266	Q6ZRR7
	P61278	Q6ZU65
	P61457	Q6ZWT7
	P61586	Q709C8
	P61604	Q70J99
	P61626	Q70Z35
	P61647	Q71DI3
	P61769	Q71UI9
	P61812	Q76KP1
	P61916	Q76NI1
	P61925	Q7KYR7
	P61956	Q7KZ85
	P61970	Q7L014
	P61981	Q7L0J3
	P62136	Q7L0X0
	P62140	Q7L576
	P62158	Q7L985
	P62191	Q7LFX5
	P62258	Q7LGA3
	P62328	Q7LGC8
	P62495	Q7Z3B1
	P62736	Q7Z408
	P62760	Q7Z442
	P62805	Q7Z443
	P62807	Q7Z4H9
	P62820	Q7Z4V5
	P62826	Q7Z553
	P62834	Q7Z5B4
	P62837	Q7Z5L0
	P62857	Q7Z5L2
	P62873	Q7Z6L0
	P62910	Q7Z6M3
	P62937	Q7Z7A1
	P62942	Q7Z7E8
	P62979	Q7Z7F0
	P62987	Q7Z7G0
	P62993	Q7Z7H5
	P62995	Q7Z7M0
	P63000	Q7Z7M8
	P63010	Q86SF2
	P63027	Q86SR1
	P63092	Q86T65
	P63096	Q86TE4
	P63104	Q86TH1
	P63167	Q86TY3
	P63208	Q86UD1
	P63261	Q86UN2
	P63267	Q86UN3
	P63302	Q86UW7
	P63313	Q86UW8
	P63316	Q86UX7
	P67936	Q86V85
	P68032	Q86VB7
	P68036	Q86VZ4
	P68104	Q86W50
	P68133	Q86X29
	P68363	Q86XR7
	P68366	Q86Y22
	P68371	Q86Y38
	P68402	Q86Y82
	P68871	Q86YA3
	P69849	Q86YB7
	P69905	Q86YD1
	P78310	Q86YD3
	P78324	Q86YR7
	P78333	Q8IU57
	P78380	Q8IUC8
	P78385	Q8IUD2
	P78386	Q8IUH2
	P78417	Q8IUK5
	P78504	Q8IUK8
	P78509	Q8IUL8
	P78536	Q8IUX7
	P78539	Q8IV08
	P78552	Q8IV61
	P79483	Q8IVF6
	P80108	Q8IVH4
	P80188	Q8IVS2
	P80294	Q8IW52
	P80297	Q8IWC1
	P80303	Q8IWF9
	P80362	Q8IWI9
	P80404	Q8IWJ2
	P80419	Q8IWT1
	P80723	Q8IWU5
	P80748	Q8IWV7
	P81408	Q8IWY4
	P81605	Q8IXH7
	P82987	Q8IXJ9
	P83593	Q8IXL6
	P84077	Q8IXZ2
	P84090	Q8IY17
	P84157	Q8IYA2
	P84996	Q8IYD8
	P86478	Q8IYG6
	P86479	Q8IYK2
	P86480	Q8IYS5
	P86481	Q8IZ07
	P86496	Q8IZA0
	P98095	Q8IZE3
	P98153	Q8IZJ1
	P98155	Q8IZJ3
	P98160	Q8IZP7
	P98161	Q8IZS5
	P98164	Q8IZS8
	P98172	Q8IZU0
	P98173	Q8N0V3
	P99999	Q8N0W4
	Q00169	Q8N114
	Q00653	Q8N126
	Q00872	Q8N128
	Q00973	Q8N143
	Q00975	Q8N145
	Q01082	Q8N149
	Q01130	Q8N1H7
	Q01459	Q8N2G4
	Q01469	Q8N2N9
	Q01484	Q8N2Q7
	Q01518	Q8N2S1
	Q01814	Q8N302
	Q01973	Q8N3H0
	Q01995	Q8N3J6
	Q02246	Q8N3R9
	Q02388	Q8N3T6
	Q02413	Q8N428
	Q02487	Q8N434
	Q02539	Q8N436
	Q02577	Q8N474
	Q02747	Q8N475
	Q02750	Q8N4N8
	Q02790	Q8N556
	Q02809	Q8N573
	Q02818	Q8N587
	Q02952	Q8N5K1
	Q02985	Q8N608
	Q03013	Q8N612
	Q03154	Q8N6C5
	Q03167	Q8N6G2
	Q03405	Q8N6Q3
	Q03591	Q8N7P1
	Q04446	Q8N8Z6
	Q04609	Q8N960
	Q04695	Q8N967
	Q04721	Q8NBI3
	Q04756	Q8NBI6
	Q04760	Q8NBJ4
	Q04771	Q8NBP7
	Q04826	Q8NBS9
	Q04917	Q8NC44
	Q05193	Q8NCC3
	Q05639	Q8NCD3
	Q05682	Q8NCH0
	Q05707	Q8NCL4
	Q05996	Q8NCN2
	Q06033	Q8NCW5
	Q06141	Q8NCW6
	Q06418	Q8NDY6
	Q06430	Q8NE71
	Q06481	Q8NEP9
	Q06828	Q8NES3
	Q06830	Q8NEZ4
	Q07000	Q8NFA0
	Q07021	Q8NFP0
	Q07092	Q8NFP4
	Q07654	Q8NFT8
	Q07699	Q8NFY4
	Q07812	Q8NFZ4
	Q07954	Q8NFZ8
	Q08174	Q8NG31
	Q08188	Q8NG84
	Q08209	Q8NGS6
	Q08257	Q8NHG7
	Q08345	Q8NHJ6
	Q08380	Q8NHP8
	Q08397	Q8NHU3
	Q08431	Q8NI22
	Q08554	Q8TAG5
	Q08629	Q8TAL6
	Q08828	Q8TAM6
	Q08AE8	Q8TAX0
	Q08AG5	Q8TBB5
	Q08ET2	Q8TBE3
	Q09019	Q8TBP5
	Q09160	Q8TCD6
	Q09327	Q8TCW9
	Q09328	Q8TDF5
	Q09666	Q8TDQ0
	Q0P6D2	Q8TE68
	Q10469	Q8TEL6
	Q10471	Q8TER0
	Q10472	Q8TEU8
	Q10567	Q8TEW8
	Q10588	Q8WTR2
	Q10589	Q8WUJ3
	Q11206	Q8WUM4
	Q12765	Q8WUR7
	Q12770	Q8WV22
	Q12791	Q8WVN6
	Q12797	Q8WVQ1
	Q12805	Q8WWK9
	Q12841	Q8WWL7
	Q12860	Q8WX77
	Q12866	Q8WXD0
	Q12884	Q8WXD2
	Q12907	Q8WXD9
	Q12913	Q8WXG1
	Q12946	Q8WXI7
	Q13009	Q8WXX0
	Q13018	Q8WY21
	Q13087	Q8WY54
	Q13117	Q8WYK1
	Q13118	Q8WZ75
	Q13126	Q8WZA1
	Q13137	Q92186
	Q13145	Q92187
	Q13191	Q92484
	Q13201	Q92485
	Q13206	Q92520
	Q13214	Q92537
	Q13217	Q92542
	Q13219	Q92544
	Q13228	Q92563
	Q13231	Q92597
	Q13232	Q92626
	Q13233	Q92628
	Q13255	Q92636
	Q13275	Q92673
	Q13308	Q92686
	Q13332	Q92692
	Q13361	Q92734
	Q13404	Q92736
	Q13409	Q92743
	Q13421	Q92752
	Q13433	Q92785
	Q13438	Q92794
	Q13442	Q92820
	Q13443	Q92823
	Q13444	Q92824
	Q13449	Q92831
	Q13459	Q92854
	Q13491	Q92859
	Q13501	Q92876
	Q13508	Q92890
	Q13509	Q92896
	Q13510	Q92911
	Q13519	Q92915
	Q13541	Q92932
	Q13542	Q92954
	Q13554	Q92966
	Q13555	Q92982
	Q13557	Q93045
	Q13568	Q93050
	Q13591	Q93063
	Q13613	Q93091
	Q13634	Q969E8
	Q13641	Q969H8
	Q13642	Q969P0
	Q13683	Q969T9
	Q13705	Q969Z4
	Q13724	Q96A08
	Q13740	Q96A11
	Q13748	Q96A84
	Q13790	Q96AB3
	Q13813	Q96AC6
	Q13822	Q96AP7
	Q13867	Q96B86
	Q13873	Q96BV0
	Q13885	Q96BY9
	Q13907	Q96BZ4
	Q13938	Q96C03
	Q14004	Q96CC6
	Q14008	Q96CW9
	Q14019	Q96CX2
	Q14061	Q96D05
	Q14112	Q96EE4
	Q14114	Q96EG1
	Q14118	Q96EK7
	Q14126	Q96EP1
	Q14162	Q96FE5
	Q14165	Q96FE7
	Q14168	Q96FJ2
	Q14207	Q96FW1
	Q14213	Q96G03
	Q14240	Q96GW7
	Q14244	Q96HD1
	Q14247	Q96HY6
	Q14257	Q96ID5
	Q14314	Q96IU4
	Q14315	Q96IY4
	Q14393	Q96J42
	Q14416	Q96JA1
	Q14432	Q96JE9
	Q14435	Q96JF0
	Q14449	Q96JN2
	Q14508	Q96JP9
	Q14515	Q96JX3
	Q14517	Q96K12
	Q14520	Q96KG7
	Q14533	Q96KK5
	Q14541	Q96KN2
	Q14563	Q96L96
	Q14574	Q96MC5
	Q14596	Q96MM7
	Q14624	Q96MT8
	Q14651	Q96NI6
	Q14657	Q96NL0
	Q14696	Q96NY7
	Q14697	Q96NZ9
	Q14703	Q96P20
	Q14766	Q96P26
	Q14767	Q96P44
	Q14832	Q96P70
	Q14847	Q96PD2
	Q14894	Q96PD5
	Q14956	Q96PQ0
	Q14982	Q96PQ5
	Q14993	Q96PQ7
	Q14C87	Q96PX6
	Q14CB8	Q96PX8
	Q14CN4	Q96Q89
	Q14CS0	Q96QE3
	Q14CZ8	Q96QF0
	Q14DG7	Q96RF0
	Q15020	Q96RK0
	Q15029	Q96RQ3
	Q15043	Q96RT1
	Q15056	Q96RU8
	Q15063	Q96RV3
	Q15084	Q96RW7
	Q15102	Q96S66
	Q15111	Q96S96
	Q15113	Q96SB8
	Q15121	Q96SZ5
	Q15124	Q96T83
	Q15149	Q96TC7
	Q15154	Q99075
	Q15155	Q99435
	Q15165	Q99447
	Q15166	Q99497
	Q15198	Q99500
	Q15223	Q99519
	Q15256	Q99523
	Q15257	Q99538
	Q15262	Q99574
	Q15274	Q99650
	Q15286	Q99674
	Q15293	Q99707
	Q15303	Q99715
	Q15306	Q99727
	Q15363	Q99784
	Q15365	Q99811
	Q15369	Q99880
	Q15375	Q99941
	Q15424	Q99946
	Q15428	Q99969
	Q15435	Q99972
	Q15459	Q99973
	Q15465	Q99983
	Q15485	Q99985
	Q15493	Q9BQ16
	Q15544	Q9BQ95
	Q15554	Q9BQC6
	Q15582	Q9BQD7
	Q15596	Q9BQT9
	Q15643	Q9BRA2
	Q15714	Q9BRK0
	Q15717	Q9BRK3
	Q15746	Q9BRK4
	Q15768	Q9BRK5
	Q15771	Q9BRR6
	Q15782	Q9BS26
	Q15814	Q9BT23
	Q15818	Q9BT88
	Q15819	Q9BTC0
	Q15828	Q9BTY2
	Q15843	Q9BTY7
	Q15846	Q9BU40
	Q15847	Q9BUD6
	Q15848	Q9BUJ0
	Q15853	Q9BUN1
	Q15878	Q9BVK6
	Q15904	Q9BW30
	Q16143	Q9BWQ8
	Q16270	Q9BWS9
	Q16288	Q9BWT1
	Q16363	Q9BWV1
	Q16394	Q9BX46
	Q16520	Q9BX66
	Q16531	Q9BXJ0
	Q16549	Q9BXJ1
	Q16566	Q9BXJ3
	Q16568	Q9BXJ4
	Q16581	Q9BXM0
	Q16602	Q9BXP8
	Q16610	Q9BXX0
	Q16620	Q9BY11
	Q16623	Q9BY67
	Q16627	Q9BYG7
	Q16643	Q9BYH1
	Q16644	Q9BYT8
	Q16651	Q9BZ19
	Q16653	Q9BZ95
	Q16658	Q9BZC7
	Q16663	Q9BZE4
	Q16674	Q9BZE9
	Q16706	Q9BZG9
	Q16769	Q9BZL4
	Q16773	Q9BZM5
	Q16775	Q9BZR6
	Q16777	Q9BZV3
	Q16778	Q9C0B6
	Q16787	Q9C0C4
	Q16799	Q9C0D2
	Q16819	Q9C0F0
	Q16827	Q9C0J1
	Q16832	Q9GZM5
	Q16849	Q9GZP0
	Q16851	Q9GZP4
	Q16853	Q9GZR7
	Q16881	Q9GZX9
	Q24JP5	Q9H008
	Q29718	Q9H0B6
	Q29836	Q9H0E2
	Q29865	Q9H0L4
	Q29940	Q9H0M4
	Q29960	Q9H0Q3
	Q29963	Q9H0R4
	Q29974	Q9H0W9
	Q2LD37	Q9H156
	Q2M2E3	Q9H169
	Q2TAL6	Q9H173
	Q2TBE0	Q9H1B5
	Q2UY09	Q9H1H9
	Q2VWP7	Q9H1U4
	Q30134	Q9H1Z8
	Q30154	Q9H299
	Q30167	Q9H2A9
	Q31610	Q9H2E6
	Q31612	Q9H2S9
	Q32P44	Q9H2X0
	Q3KPI0	Q9H2X9
	Q3LHN2	Q9H336
	Q3LI66	Q9H3G5
	Q3SY84	Q9H3R1
	Q3T906	Q9H3S1
	Q495W5	Q9H3S7
	Q495Y7	Q9H3T2
	Q496H8	Q9H3Z4
	Q496J9	Q9H497
	Q4G0I0	Q9H4B7
	Q4G0J3	Q9H4F8
	Q4G0X9	Q9H4L7
	Q4G148	Q9H4Y5
	Q4JDL3	Q9H5K3
	Q4LDE5	Q9H5Y7
	Q504T8	Q9H6B4
	Q504Y0	Q9H6X2
	Q504Y2	Q9H741
	Q52M93	Q9H772
	Q53EL9	Q9H7Y0
	Q53EQ6	Q9H8J5
	Q53ET0	Q9H8L6
	Q53EV4	Q9H8Y5
	Q53FT3	Q9H9K5
	Q53GG5	Q9H9S5
	Q53H76	Q9HAR2
	Q53RD9	Q9HAT2
	Q53RT3	Q9HB75
	Q53S33	Q9HBF4
	Q562R1	Q9HBR0
	Q58EX2	Q9HBT6
	Q5BIV9	Q9HBW1
	Q5BLP8	Q9HC36
	Q5D862	Q9HC56
	Q5FWE3	Q9HC57
	Q5GH72	Q9HC77
	Q5GH77	Q9HC78
	Q5H8C1	Q9HCB6
	Q5IJ48	Q9HCC0
	Q5JPE7	Q9HCJ2
	Q5JPI9	Q9HCK4
	Q5JRA6	Q9HCK8
	Q5JS37	Q9HCU0
	Q5JTV8	Q9HCU4
	Q5JU85	Q9HD45
	Q5JWF2	Q9HDC9
	Q5JXA9	Q9NP61
	Q5JXB2	Q9NP81
	Q5JZY3	Q9NPD7
	Q5KU26	Q9NPD8
	Q5QGZ9	Q9NPF0
	Q5QNW6	Q9NPG1
	Q5R3F8	Q9NPH0
	Q5S007	Q9NPH3
	Q5SGD2	Q9NPY3
	Q5SRI9	Q9NQ25
	Q5SW24	Q9NQ38
	Q5SYB0	Q9NQ79
	Q5SZK8	Q9NQA5
	Q5T013	Q9NQB0
	Q5T1J5	Q9NQC3
	Q5T5X7	Q9NQS3
	Q5T7P2	Q9NQX5
	Q5T7W0	Q9NQX7
	Q5T848	Q9NQZ2
	Q5TAB7	Q9NR12
	Q5TBA9	Q9NR31
	Q5TC84	Q9NR34
	Q5TFQ8	Q9NRB3
	Q5UCC4	Q9NRD5
	Q5VSG8	Q9NRD8
	Q5VSP4	Q9NRM1
	Q5VST9	Q9NRN5
	Q5VT52	Q9NRR5
	Q5VTE0	Q9NRZ9
	Q5VU97	Q9NS56
	Q5VUB5	Q9NS69
	Q5VV43	Q9NS85
	Q5VV63	Q9NS98
	Q5VWW1	Q9NSB2
	Q5VX71	Q9NSC7
	Q5VY43	Q9NSI2
	Q5VZK9	Q9NSI5
	Q5Y7A7	Q9NT22
	Q5ZPR3	Q9NT68
	Q63HQ2	Q9NT99
	Q641Q3	Q9NTJ3
	Q658N2	Q9NTK5
	Q66K79	Q9NTU7
	Q66LE6	Q9NU22
	Q68BL7	Q9NU53
	Q68BL8	Q9NUQ9
	Q68CP9	Q9NVN8
	Q68D51	Q9NWB1
	Q68D85	Q9NWV4
	Q68E01	Q9NX62
	Q69YW2	Q9NXR8
	Q6A163	Q9NY15
	Q6AHZ1	Q9NY33
	Q6AI39	Q9NY46
	Q6BCY4	Q9NY47
	Q6EEV4	Q9NY56
	Q6EEV6	Q9NY72
	Q6EMK4	Q9NY97
	Q6FHJ7	Q9NYF5
	Q6FI13	Q9NYQ6
	Q6GTX8	Q9NYQ8
	Q6IAA8	Q9NYU2
	Q6IBS0	Q9NYX4
	Q6IEE7	Q9NYZ4
	Q6IEG0	Q9NZ08
	Q6IQ22	Q9NZ53
	Q6IQ26	Q9NZ72
	Q6IS24	Q9NZ94
	Q6JBY9	Q9NZI2
	Q6MZW2	Q9NZK5
	Q6N022	Q9NZL6
	Q6NUI6	Q9NZM1
	Q6NUS6	Q9NZN1
	Q6NW40	Q9NZN4
	Q6NXT1	Q9NZP8
	Q6NXT6	Q9NZR2
	Q6P179	Q9NZU0
	Q6P1K2	Q9NZV1
	Q6P4A8	Q9P035
	Q6P4E1	Q9P0K1
	Q6P587	Q9P0K9
	Q6P5X5	Q9P0L0
	Q6P995	Q9P0S2
	Q6P9A2	Q9P121
	Q6PCB0	Q9P1Z3
	Q6PEY1	Q9P225
	Q6PEY2	Q9P232
	Q6PIS1	Q9P258
	Q6PK18	Q9P265
	Q6PUV4	Q9P275
	Q6QHK4	Q9P281
	Q6QNK2	Q9P2E7
	Q6QNY1	Q9P2K8
	Q6S8J3	Q9P2K9
	Q6UUV7	Q9P2P5
	Q6UUV9	Q9P2S2
	Q6UVK1	Q9UBG0
	Q6UVY6	Q9UBI9
	Q6UW01	Q9UBP4
	Q6UW49	Q9UBQ6
	Q6UWH4	Q9UBR2
	Q6UWI4	Q9UBS9
	Q6UWN8	Q9UBV2
	Q6UWR7	Q9UBW5
	Q6UWV6	Q9UBX1
	Q6UWY5	Q9UBX5
	Q6UX15	Q9UBX7
	Q6UX71	Q9UC07
	Q6UX72	Q9UD71
	Q6UX73	Q9UF11
	Q6UXB8	Q9UFH2
	Q6UXD5	Q9UFP1
	Q6UXH1	Q9UFV1
	Q6UXH9	Q9UFV3
[truncated: 1,084 more rows]

## Sheet: Ext data Figure 5b, c
ALL SELECTED: 860 PROTEINS				total number 745	total number 707	total number 773		total number 823	total number 846	total number 848	total number 837	total number 841			all selected	No of proteins in Sample	Overlap n1-n3	individual Confidence Level (CL)
Accession	Gene.symbol			NPE ICM n=1	NPE ICM n=2	NPE ICM n=3		NPE CCM n=1	NPE CCM n=2	NPE CCM n=3	NPE CCM n=4	NPE CCM n=5		ICM n=1	860	745	646	86.7114
P02768	ALB			P02768	P02768	P02768		P02768	P02768	P02768	P02768	P02768		ICM n=2	860	707	646	91.372
P69905	HBA1			P69905	P69905	P69905		P02766	P69905	P02787	P69905	P69905		ICM n=3	860	773	646	83.5705
P02766	TTR			P68871	P68871	P68871		P02787	P68871	P41222	P68871	P02766
P02787	TF			P02787	P02647	P02787		P69905	P02766	P69905	P02766	P02787		Shapiro-Wilk test
P68871	HBB			P02647	P01009	P01009		P41222	P02787	P02649	P02787	P68871		W				0.9875
P41222	PTGDS			P01009	P02787	P02766		P68871	P41222	P01034	P41222	P41222		P value				0.7861
P02649	APOE			P01024	P01024	P02647		P02649	P01034	P68871	P02649	P02649		Passed normality test (alpha=0.05)?				Yes
P01034	CST3			P41222	P0DOX5	P0DOX5		P01009	P02649	P02766	P01009	P01034		P value summary				ns
P01009	SERPINA1			P0DOX5	P01023	P02042		P01034	P01009	P01024	P01034	P01009
P01024	C3			P02766	P04114	P01024		P02647	P01024	P01009	P01024	P01024		Median				86.71
P02647	APOA1			P01023	P02766	P00915		P01024	P02647	P10645	P02647	P02647		Mean				87.22
P01019	AGT			P01034	P41222	P41222		P01019	P10909	P10909	P10909	P01019		Std. Deviation				3.925
P36955	SERPINF1			P01859	P02652	P02649		P10909	P01023	P01023	P00915	P36955
P10909	CLU			P02649	P01034	P02730		P01023	P01019	P02647	P01023	P10909		Confidence Level (actual CL) ICM	95% CI of median			0.75
P01023	A2M			P02652	P01859	P01034		P36955	P00915	P36955	P01019	P01023		Coefficient of variation (CV) ICM				4.50011
P10645	CHGA			P09493	P09493	P01023		P0DOX5	P36955	P61769	P36955	P10645
P0DOX5	IGHG2			P04114	P00738	P02790		P61769	P02042	P51693	P0DOX5	P0DOX5
P61769	B2M			P02790	P01871	P01859		Q96KN2	P61769	P05060	P02042	P61769			all selected	No of proteins in Sample	Overlap n1-n3	individual Confidence Level (CL)
P06396	GSN			P01011	P02649	P02652		P06396	P0DOX5	P06396	P01859	P06396		CCM n=1	860	823	783	95.1397
Q96KN2	CNDP1			P04264	P01011	P06396		P10645	P06396	Q96KN2	P06396	Q96KN2		CCM n=2	860	837	783	93.5484
P05060	CHGB			P00450	P02790	P02763		P05060	P51693	P01019	P61769	P05060		CCM n=3	860	846	783	92.5532
P51693	APLP1			P10645	P00450	P04264		P51693	P01859	Q14515	P51693	P51693		CCM n=4	860	841	783	93.1034
O43505	B4GAT1			P13645	P02763	P08670		Q14515	O43505	Q9UBP4	O43505	O43505		CCM n=5	860	848	783	92.3349
Q14515	SPARCL1			P00738	P00915	P62805		P05090	P10645	O43505	P02790	Q14515
P01011	SERPINA3			P10909	P10909	P02774		P01011	P01011	P0DOX5	P10645	P01011
Q9UBP4	DKK3			P01876	P06396	P10909		O43505	P05060	O00533	P01011	Q9UBP4		Shapiro-Wilk test
O00533	CHL1			P02763	P02042	P60709		Q9UBP4	P02790	P05090	O00533	O00533		W				0.8915
Q8WXD2	SCG3			P02774	P02774	P01011		P10451	Q14515	Q8WXD2	P05060	Q8WXD2		P value				0.3646
P02751	FN1			P01019	P01876	P09493		P02790	O00533	P01859	Q14515	P02751		Passed normality test (alpha=0.05)?				Yes
P05090	APOD			P06396	P19823	P32119		P02751	Q96KN2	P02751	Q9UBP4	P05090		P value summary				ns
P10451	SPP1			P01008	P01019	P08758		O00533	Q9UBP4	P01011	O94985	P10451
P00915	CA1			P36955	P00751	P01008		P02652	P08670	Q92823	Q96KN2	P00915		Median				93.1
P02790	HPX			Q96KN2	P01008	P36957		Q8WXD2	O94985	P10451	P02751	P02790		Mean				93.34
P01859	IGHG2			P51693	Q14624	P04114		P04264	P02751	O15240	Q8WXD2	P01859		Std. Deviation				1.114
O94985	CLSTN1			P01834	P19827	P01861		Q92876	P02652	P07602	P02763	O94985
Q92823	NRCAM			P35527	P01834	P35527		O94985	P05090	P13591	P05090	Q92823		Confidence Level (actual CL) CCM	95% CI of median			0.9375
P13591	NCAM1			P06727	P36957	P02765		P02774	P05067	P62987	P02652	P13591		Coefficient of variation (CV) CCM				1.19349
P02652	APOA2			Q14624	P19652	P02679		P13591	Q8WXD2	Q92520	P08670	P02652
P02042	HBD			P61769	P36955	P07355		Q92823	P10451	O94985	P02774	P02042
P02763	ORM1			P02671	P04217	P36955		Q12860	P02774	P02652	P05067	P02763			all selected	No of proteins in Sample	Overlap n1-n3	individual Confidence Level (CL)
Q92876	KLK6			P02751	P02765	P01019		P02763	P02763	P02763	Q13822	Q92876		CCM n=1	860	823	783	95.1397
Q12860	CNTN1			P05060	P06727	Q6UWR7		P00450	Q92823	P02790	Q92823	Q12860		CCM n=2	860	837	783	93.5484
P02774	GC			P00751	P01042	P00738		P01859	P00450	P05155	P00450	P02774		CCM n=3	860	846	783	92.5532
P05067	APP			Q14515	P05155	P01876		P05067	P36957	Q12860	Q12860	P05067		CCM n=4	860	841	783	93.1034
P05155	SERPING1			P02765	P02751	P02671		Q13822	Q13822	Q92876	P10451	P05155		CCM n=5	860	848	783	92.3349
P00450	CP			P04217	P61769	P00450		P35527	O15240	P04264	P13591	P00450		ICM n=1	860	745	646	86.7114
O15240	VGF			P19823	P10645	P05090		P05155	P04264	P02774	O15240	O15240		ICM n=2	860	707	646	91.372
P62987	UBA52			P35908	P05090	P06727		Q9NQ79	Q12860	P30044	P32119	P62987		ICM n=3	860	773	646	83.5705
Q13822	ENPP2			P10451	Q96KN2	P25311		P09493	P13591	P00441	P05155	Q13822
Q92520	FAM3C			P00915	P04264	P02751		P00915	P05155	P08670	Q92876	Q92520		Shapiro-Wilk test
P00441	SOD1			P19652	P10451	P13645		P62987	P32119	P13521	P01008	P00441		W				0.8478
P04264	KRT1			O00533	P01031	P00918		P01008	P62987	Q99435	P62987	P04264		P value				0.0905
P01008	SERPINC1			O15240	P08603	P04217		P00441	P60709	P60709	P60709	P01008		Passed normality test (alpha=0.05)?				Yes
P13645	KRT10			O43505	P32119	P30043		P06727	Q92520	O95502	O95502	P13645		P value summary				ns
O95502	NPTXR			P01871	P60709	P02675		Q92520	P00918	P54289	Q92520	O95502
P23142	FBLN1			P02042	P25311	P04040		P02042	Q92876	P13645	P00918	P23142		Median				92.44
P30044	PRDX5			P05155	P51693	P19652		O15240	P01008	P05067	P04040	P30044		Mean				91.04
Q99435	NELL2			Q9UBP4	P02654	P61769		P23142	O95502	P23142	P09493	Q99435		Std. Deviation				3.891
P09493	TPM1			P05090	P01861	P05155		Q99435	P09493	Q9NQ79	P00441	P09493
Q9NQ79	CRTAC1			Q8WXD2	P27169	P01834		P13645	P69891	P00915	P69891	Q9NQ79		Confidence Level (actual CL) CCM-ICM	95% CI of median			0.9922
P60709	ACTB			P36957	P00747	P62987		O95502	P00441	P55290	P23142	P60709		Coefficient of variation (CV) CCM-ICM				4.27395
P54289	CACNA2D1			P02679	P43652	P02549		Q9Y4C0	P35527	P09493	P13521	P54289
P06727	APOA4			P08670	P0DOX7	P19827		P54289	P04040	P00450	P01834	P06727
P13521	SCG2			P19827	O43505	P11277		P25311	P04114	Q13449	P04114	P13521
Q9Y4C0	NRXN3			P60709	P35527	P27824		P07339	P02765	P36222	P02765	Q9Y4C0
P17900	GM2A			P02675	A2NJV5	P10451		Q13449	P13645	P01876	Q16270	P17900
P19652	ORM2			P25311	P07477	P01042		P17900	Q9Y4C0	P02042	P19652	P19652
P55290	CDH13			Q92823	P02671	Q5QNW6		Q08380	P23142	P17900	Q99435	P55290
Q13449	LSAMP			P13591	P04196	P00751		P01834	P07339	P04216	Q9Y4C0	Q13449
P20774	OGN			P04196	P05060	P04406		P04216	Q99435	Q9Y4C0	P02730	P20774
P25311	AZGP1			P01860	Q14515	P54289		P00751	P54289	P20774	P30043	P25311
P01834	IGKC			P0DOX7	P05546	P19823		P20774	P13521	P02765	P54289	P01834
P08670	VIM			P01042	O00533	O00533		P04217	P06727	P19652	P04264	P08670
P04216	THY1			P62987	P13645	Q14624		P16870	P20774	P19021	P55290	P04216
P01861	IGHG4			O94985	P00918	P51693		P19652	P01834	P35527	Q08380	P01861
Q08380	LGALS3BP			Q92876	Q9UBP4	P11166		Q12805	P55290	P25311	P25311	Q08380
Q12805	EFEMP1			P54289	P04004	Q96KN2		P55290	P19652	P09871	P30044	Q12805
P35527	KRT9			P08603	P04406	P06733		P13521	P25311	P01008	P00751	P35527
P02765	AHSG			Q92520	P04040	P01031		P01861	P00751	Q8TAG5	P16870	P02765
P07339	CTSD			A2NJV5	P62987	P22897		Q16270	Q08380	Q12805	Q9UHG2	P07339
P09871	C1S			P00747	B9A064	O43505		P09871	Q16270	P00751	Q12805	P09871
P00751	CFB			P01031	P54289	P0DOX7		P02765	P30043	P07195	P07339	P00751
Q16270	IGFBP7			P05067	Q8WXD2	P08133		P78324	P02730	P04217	P20774	Q16270
P04217	A1BG			P07477	P02656	P00747		P04114	Q9NQ79	P19022	P13645	P04217
P04114	APOB			P27169	O15240	P35908		P30044	P30044	P06727	P17900	P04114
P32119	PRDX2			P01861	P08670	P68032		Q99574	P17900	P01861	Q9NQ79	P32119
P19021	PAM			P30044	P04003	P09525		P08603	P16870	P23471	P06727	P19021
P07602	PSAP			Q12860	P0C0L5	Q06830		P23471	Q9UHG2	P08603	P01876	P07602
P01876	IGHA1			P00441	P02748	P31944		Q02246	Q13449	Q9P121	Q99574	P01876
P16870	CPE			P05546	P13591	P07602		P05408	Q12805	Q9UHG2	P04217	P16870
P08603	CFH			Q99435	Q92876	P07339		P23515	P01876	P60174	P09871	P08603
P05408	SCG5			P51884	P02749	P05060		P19021	P09871	P78324	P19021	P05408
P23471	PTPRZ1			P43652	P08697	P49641		P10643	P04217	P55058	P04216	P23471
P19022	CDH2			P13521	Q92823	P29401		P05546	Q99574	O15394	P01861	P19022
P36222	CHI3L1			P02654	P05067	P00441		O75326	P04216	P05546	Q13449	P36222
P78324	SIRPA			O95502	P30043	P14618		P01876	P55058	Q08380	P60174	P78324
P05546	SERPIND1			B9A064	P02750	P60174		P61916	P60174	P14618	P36957	P05546
P23515	OMG			Q9NQ79	P09871	Q13228		P60709	P05408	Q16610	P08603	P23515
Q8TAG5	VSTM2A			P23142	O94985	P30041		P12109	Q13228	Q13228	P55058	Q8TAG5
P10643	C7			P08185	P02760	P02654		O15394	P19021	P10643	Q13228	P10643
P35908	KRT2			P55290	P00734	P07477		P19022	P07195	O94856	Q14624	P35908
O15394	NCAM2			Q6UX73	P08185	P04196		P36957	P29401	P01834	P06733	O15394
Q99574	SERPINI1			P08697	P00441	Q14515		P35908	P19022	P05408	P23471	Q99574
P61916	NPC2			P0C0L5	P02655	P10645		P07602	P01861	P04114	P12109	P61916
P12109	COL6A1			P32119	Q6UX73	P01903		Q8TAG5	P23515	P30086	Q02246	P12109
P05452	CLEC3B			Q7Z794	P02743	P12236		P55058	P23471	P23515	P02671	P05452
Q14118	DAG1			P20774	Q12860	Q9HDC9		Q9UHG2	P05546	P06733	P23515	Q14118
P00918	CA2			P04004	P06733	P05067		Q14118	P06733	P61916	P30086	P00918
P07195	LDHB			P07195	P31944	Q9UBP4		P04196	P07355	P04075	P61916	P07195
P04040	CAT			P17900	P51884	P11021		P36222	P08603	Q13822	P02549	P04040
P36957	DLST			P04216	Q92520	P04075		Q7Z3B1	P30086	P00738	P05546	P36957
Q02246	CNTN2			Q13449	P10643	P06702		P32119	P02671	O14594	P19022	Q02246
O75326	SEMA7A			P02769	A0A0B4J1U7	P20774		P08294	P61916	P0C0L5	P62937	O75326
P13473	LAMP2			P19021	Q99435	O94985		P07195	Q02246	Q15818	P09104	P13473
P30086	PEBP1			P04406	O95445	Q8WXD2		Q15818	Q14624	Q14118	P05408	P30086
Q96GW7	BCAN			P30086	P00736	A2NJV5		P00738	P04406	P17174	P29401	Q96GW7
P55058	PLTP			Q9Y4C0	P23142	P05023		O94856	P0C0L5	Q92859	O75326	P55058
P60174	TPI1			P02750	P05543	Q9NY15		P08571	P12109	P00736	P05452	P60174
Q14624	ITIH4			P02748	P50395	B9A064		P00736	P01031	P13473	Q15818	Q14624
Q15818	NPTX1			P10643	P01591	P43652		Q9P121	P07602	P08758	P11277	Q15818
P00736	C1R			P07602	P07195	P62937		P30086	P02549	Q7Z3B1	O94856	P00736
Q7Z3B1	NEGR1			P06733	P07358	Q07954		Q14624	P31944	P29762	P06702	Q7Z3B1
P0C0L5	C4B			P05452	Q9NQ79	Q13813		Q16610	Q15818	P05452	P35527	P0C0L5
O94856	NFASC			P02760	P02775	P13591		P05452	P06702	P08571	P10643	O94856
P00738	HP			Q9UHG2	P06681	P04004		P13473	Q8TAG5	P07339	P02679	P00738
Q16610	ECM1			P06702	Q06033	P12109		P0C0L5	O75326	P32119	P01042	Q16610
P29401	TKT			P14618	P14618	P35232		Q92859	Q96GW7	Q9ULB1	P07602	P29401
Q13228	SELENBP1			P09871	P01860	P16157		P17174	P11277	P54764	P0C0L5	Q13228
Q9UHG2	PCSK1N			P05543	P30086	P01871		O60888	P19827	P04406	Q14118	Q9UHG2
P04196	HRG			Q5QNW6	P02730	P05546		P27797	P09104	P12109	P07195	P04196
Q9P121	NTM			P00734	P30041	P08603		O14594	P04075	Q14624	P00736	Q9P121
P69891	HBG1			P00918	P00739	Q92823		Q9ULB1	O94856	P68032	P13473	P69891
O60888	CUTA			P04003	Q71U36	Q7Z794		P04075	Q7Z3B1	Q9BYH1	Q9P121	O60888
P08571	CD14			A0A0B4J1U7	P30044	P30086		P29401	P62937	Q06830	O15394	P08571
P01042	KNG1			Q8TAG5	P29401	P0DMV9		P01042	Q9P121	P07477	P14618	P01042
O14594	NCAN			P19022	P35908	Q71U36		Q96GW7	P05452	O75326	Q7Z3B1	O14594
P06733	ENO1			P68032	O95502	P07195		P14618	P78324	P07355	Q96GW7	P06733
P04075	ALDOA			Q12805	P60174	P45880		P0DOX7	Q5QNW6	P62937	P01031	P04075
P14618	PKM			P07358	P13671	P20472		P08670	Q14118	P35908	Q06830	P14618
Q9ULB1	NRXN1			P60174	P17900	P01860		P00747	P10643	P43652	P04075	Q9ULB1
P17174	GOT1			P04040	P05452	P29762		P00918	O15394	P29401	P68032	P17174
Q92859	NEO1			Q13228	P02679	P04844		P02750	P14618	P04196	Q8TAG5	Q92859
P30043	BLVRB			P50395	P04075	P02749		Q6UX73	P35908	P16870	P02675	P30043
P08294	SOD3			O15394	Q5QNW6	P02750		P51884	P68032	Q14982	P04406	P08294
P16070	CD44			P04075	P12277	P08185		P16070	P02679	P27797	P31944	P16070
P54764	EPHA4			P06681	P0DP02	Q99983		Q9BYH1	P19823	P02794	P78324	P54764
P0DOX7	IGKC			P05109	P07225	P10643		P06733	P01042	P0DOX7	O14594	P0DOX7
P43251	BTD			P02753	P14136	O00264		P43251	P00738	P00747	Q15904	P43251
Q9BYH1	SEZ6L			P78324	P02753	P69891		P43652	Q06830	P01042	P19823	Q9BYH1
P01031	C5			P02775	P09104	P25705		Q13228	P00736	Q92932	P00738	P01031
P43652	AFM			Q16610	Q13228	P07099		Q7Z794	P00747	P01210	P30041	P43652
P62937	PPIA			Q9P121	P07357	P06703		Q15904	P02675	Q8TCZ2	Q9ULB1	P62937
P09104	ENO2			P29401	P05156	P21796		P01210	P0DOX7	P02792	P08294	P09104
Q15904	ATP6AP1			A0A075B6H7	P35542	Q99497		A2NJV5	P62805	P16070	P35908	Q15904
Q6UX73	C16orf89			P14136	P0DOX2	Q12860		P24592	P13473	P40925	P02749	Q6UX73
P19823	ITIH2			Q08380	P20774	P14625		P04040	Q9ULB1	Q96GW7	P12259	P19823
P24592	IGFBP6			P13647	P68032	Q13740		P01860	P36222	P07333	P01871	P24592
P01210	PENK			P55058	P55290	Q13822		P54764	P08294	P06681	P04196	P01210
P27797	CALR			O95445	Q06830	P05107		P07477	P0DMV9	Q96PX8	P02753	P27797
P00747	PLG			P05408	P55058	P63104		P07225	P08758	Q02246	P43652	P00747
P51884	LUM			P13671	P06702	Q92876		P60174	A2NJV5	P00918	P40925	P51884
Q06830	PRDX1			Q06033	P02675	P50995		P69891	O14594	Q99574	Q92859	Q06830
P40925	MDH1			P0DOX2	P04216	P12111		P12259	P17174	O14498	P17174	P40925
P01860	IGHG3			P02656	P02769	Q9UM22		P02749	P30041	Q12907	P00747	P01860
P08697	SERPINF2			P00736	P35858	P07900		Q96S96	Q13813	Q99497	P54764	P08697
P02750	LRG1			P07357	P02746	Q86VB7		P78509	P01871	P19823	P36222	P02750
Q12907	LMAN2			P36222	P22792	P00488		P08697	Q99497	Q13332	P08571	Q12907
P68032	ACTC1			P05156	P07602	P23142		Q06481	P43652	Q15113	Q16610	P68032
P07225	PROS1			Q06830	P19021	P68104		P19823	P02749	O60888	P08758	P07225
A2NJV5	IGKV2-29			Q99574	P03952	P13473		P01031	P07225	P0DMV9	P49641	A2NJV5
P02753	RBP4			P0DP02	Q13449	P50395		P02753	P51884	P24592	P16070	P02753
P19827	ITIH1			P62805	Q9Y4C0	P02760		Q13740	P05109	Q13740	P0DOX7	P19827
Q06481	APLP2			Q14118	P62937	P55058		Q14982	P08697	P06702	P0DMV9	Q06481
Q15113	PCOLCE			P23471	Q9UHG2	P21926		P09104	P29762	P51884	P05109	Q15113
P06681	C2			Q15818	Q08380	Q92520		Q9NT99	Q92859	Q7Z794	P06703	P06681
P02749	APOH			P07225	P68036	P02656		Q15113	B9A064	A2NJV5	Q9BYH1	P02749
Q13332	PTPRS			P69891	Q96PD5	P09211		P40925	P16070	P63104	A2NJV5	Q13332
Q15582	TGFBI			P30043	Q12805	Q99435		Q7Z7M0	P40925	P02671	Q15582	Q15582
Q92932	PTPRN2			P02655	P29622	P00338		B9A064	P01210	Q969P0	P07355	Q92932
Q7Z7M0	MEGF8			P61916	P69891	P02769		Q02818	P02753	P09104	B9A064	Q7Z7M0
P02671	FGA			Q96GW7	P13521	O95502		Q12907	P04196	P02753	P02750	P02671
Q14982	OPCML			P13473	Q16610	P0C0L5		P08185	P12259	Q6UX73	P27797	Q14982
P78509	RELN			Q99497	A0A075B6H7	P04083		Q13332	P06703	Q9HAR2	Q99497	P78509
P12259	F5			P62937	P02549	P11142		Q9P2S2	Q16610	P02749	P19827	P12259
P08185	SERPINA6			P68036	P29762	Q9NQ79		Q969P0	P07477	P02746	P07225	P08185
Q96PX8	SLITRK1			P22792	Q15818	P78417		P06681	P08571	Q9P2S2	O60888	Q96PX8
Q96S96	PEBP4			P29622	O14791	Q99623		P43121	Q9BYH1	P43251	P01210	Q96S96
P02730	SLC4A1			O94856	P78324	P27169		Q15582	Q15582	Q5QNW6	P24592	P02730
Q9BY67	CADM1			P00338	Q13813	P02753		P19827	P54764	P19827	P51884	Q9BY67
Q9NT99	LRRC4B			P02746	Q7Z794	P00387		P0C0L4	O60888	Q16270	P08185	Q9NT99
Q6UX71	PLXDC2			P01591	P0C0L4	P09871		Q6UX71	Q06481	Q6UX71	P43251	Q6UX71
P04406	GAPDH			P16870	Q96IY4	Q9Y277		Q99983	P02750	Q9UJZ1	Q15113	P04406
P07477	PRSS1			P35858	P05109	P27797		P02746	Q15904	P68036	P29762	P07477
P07333	CSF1R			O14594	P19022	P23528		P22352	Q12907	Q24JP5	P08697	P07333
Q02818	NUCB1			A0A0C4DH25	Q99497	P62258		Q92932	Q02818	Q15904	P68036	Q02818
B9A064	IGLL5			Q13813	P05408	P06576		P02671	Q7Z794	P07225	P04004	B9A064
Q13740	ALCAM			P03952	Q16555	O15240		P07333	P63104	Q6UXD5	Q06481	Q13740
Q969P0	IGSF8			Q7Z3B1	Q13822	P55290		P07711	P43251	P00338	P78509	Q969P0
Q9P2S2	NRXN2			Q71U36	P61916	P00734		P04004	P08185	P01860	Q02818	Q9P2S2
P68036	UBE2L3			Q13822	P07360	P62873		Q9HAR2	Q92932	P62805	Q9UHC6	P68036
P02746	C1QB			P00739	Q9P121	P08697		Q8NFZ8	Q9UHC6	P04040	P50395	P02746
P43121	MCAM			P54764	P23471	P05109		P09972	Q15113	Q71U36	P63104	P43121
P50395	GDI2			A0A075B6I9	P02745	P26447		Q8TCZ2	P62258	P10599	Q24JP5	P50395
Q6UXD5	SEZ6L2			Q9ULB1	P08571	P07737		Q9BY67	Q7Z7M0	Q9BY67	Q5QNW6	Q6UXD5
P30041	PRDX6			Q96PD5	P63104	P39656		P00734	P49641	Q5BLP8	Q7Z7M0	P30041
Q24JP5	TMEM132A			Q02246	Q8TAG5	P05091		P30043	Q6UX73	P08294	Q9NT99	Q24JP5
P07998	RNASE1			P23515	P00558	P24539		P62937	P27797	P04156	P07477	P07998
Q9UHC6	CNTNAP2			P09104	P40925	P40925		Q24JP5	P78509	Q15582	P06681	Q9UHC6
P02792	FTL			P63104	Q02246	P07225		P68036	P06681	Q96S96	Q12907	P02792
P0C0L4	C4A			P17174	P02747	Q00610		Q5BLP8	P01860	Q16849	P00734	P0C0L4
Q7Z794	KRT77			P43251	P06703	Q12907		P04156	P11142	P09972	P16157	Q7Z794
P49641	MAN2A2			P30041	A0A075B6R2	P11279		P39060	Q13740	P11142	Q92932	P49641
P00734	F2			P01742	P62805	P16070		Q9UHC6	Q9HAR2	O94919	Q6UX73	P00734
P04004	VTN			Q96IY4	P23515	P07738		P33908	P24592	P49641	Q13332	P04004
P02769	ALB			Q12907	O15394	P05543		P04406	P50395	P07108	Q99983	P02769
P23470	PTPRG			Q9BYH1	Q14118	P17900		Q96PX8	P04004	Q7Z7M0	Q13740	P23470
Q99983	OMD			P40925	P78417	P30101		P02769	P02746	Q9NT99	Q14982	Q99983
Q5QNW6	H2BC18			P35542	P16870	Q9NQC3		Q86UN3	P16157	P51148	P02746	Q5QNW6
P22352	GPX3			Q14982	A0A0C4DH25	P50993		Q16769	Q96PX8	Q8NFZ8	P11142	P22352
P09972	ALDOC			P31944	Q99574	P10599		O94919	P68036	Q9Y5Y7	P10599	P09972
P63104	YWHAZ			P07737	P13473	P04216		Q6UXD5	P11021	P40189	P09211	P63104
P06702	S100A9			P27797	Q96GW7	P51884		P98160	P0C0L4	P30043	P01860	P06702
Q8TCZ2	CD99L2			P02749	P0DOX3	P00558		P40189	Q9P2S2	P62258	P0C0L4	Q8TCZ2
P29762	CRABP1			Q92932	P00338	P07384		P49641	Q96S96	Q13813	Q71U36	P29762
P04156	PRNP			Q92859	P07339	P61224		Q06830	P07711	P0C0L4	Q96S96	P04156
Q16769	QPCT			Q96PX8	P11277	P13521		P02730	P00734	P43121	Q9P2S2	Q16769
P0DMV9	HSPA1B			Q15904	P43251	P27105		P68032	Q14982	P00488	Q96PX8	P0DMV9
P07711	CTSL			P02743	P62258	P30044		P23284	Q9NT99	P08697	O00584	P07711
P02675	FGB			P07355	Q7Z3B1	P35579		Q92820	Q13332	Q6EMK4	P23470	P02675
P31944	CASP14			P08571	O94856	Q14697		P01033	Q24JP5	P11021	P02748	P31944
Q9HAR2	ADGRL3			P02730	Q15904	Q16555		O00584	Q9BY67	P01031	P07737	Q9HAR2
P08758	ANXA5			Q96S96	P36222	P04899		P02679	P06576	Q16769	P62258	P08758
Q8NFZ8	CADM4			O60888	Q9C0A0	P13796		P14543	P10599	P07737	Q969P0	Q8NFZ8
O14498	ISLR			P07339	P07737	P02748		P23470	P22352	P18669	Q6UX71	O14498
Q99497	PARK7			Q15113	P08758	P00491		P50395	P33908	P39060	P23528	Q99497
P39060	COL18A1			Q13740	A0A0C4DH38	Q08722		Q9Y5Y7	Q969P0	P01033	P07711	P39060
P02679	FGG			Q8TCZ2	P23528	Q13449		P48058	P00558	P05109	Q13813	P02679
P51148	RAB5C			P07360	P09972	Q12805		P02748	Q99983	P09211	P05543	P51148
O94919	ENDOD1			P02533	P22352	P11215		Q6MZW2	P23528	Q06481	P07738	O94919
P01871	IGHM			P62258	O14594	Q08380		P08253	P07738	P23470	P07333	P01871
P40189	IL6ST			Q9C0A0	Q96S96	P04179		Q5QNW6	P05543	P00734	Q16769	P40189
P02794	FTH1			P45880	A0A0A0MS15	P02794		P02760	P14543	P02679	P08253	P02794
Q5BLP8	C4orf48			P10599	P07738	P09104		Q99497	P18669	B9A064	P14543	Q5BLP8
O00584	RNASET2			P07108	P09211	A0A075B6H7		Q96FE7	Q6UWR7	P02769	Q96FE5	O00584
P98160	HSPG2			P22352	P20472	P06681		P05543	P04156	P23528	P47972	P98160
P33908	MAN1A1			P09211	P17174	O75369		P05156	P07737	P68104	Q9BY67	P33908
P07108	DBI			P0C0L4	P68104	P00736		Q9C0A0	P00338	P08185	P07998	P07108
P14543	NID1			P00558	P12109	Q01082		Q9BTY2	Q9Y6R7	P04004	P27169	P14543
P09211	GSTP1			Q13332	P11142	Q9Y4C0		P02675	P23284	P23468	P62805	P09211
P01033	TIMP1			A0A0C4DH38	Q9Y6R7	P13716		O00468	P02654	O00468	P61970	P01033
P11021	HSPA5			P23528	P07900	P05026		Q9P0K1	P02760	P30041	P33908	P11021
P02760	AMBP			A0A0A0MS15	P0DMV9	P02743		P31944	P08253	P98160	P05156	P02760
P05156	CFI			Q969P0	P49641	P08571		P13611	Q86UN3	P33908	P00558	P05156
P08253	MMP2			P0DMV9	Q6UX71	P06744		P01871	P02748	P28161	Q6MZW2	P08253
Q86UN3	RTN4RL2			P12109	P27797	P55072		Q96FE5	Q6UX71	P02675	P23284	Q86UN3
Q9Y5Y7	LYVE1			P49641	P16070	P07437		P32004	Q6UXD5	Q9UHC6	P22352	Q9Y5Y7
P10599	TXN			P04156	A0A075B6I9	P08195		Q9Y2T3	P09972	Q99983	Q6UXD5	P10599
P05543	SERPINA7			Q9HAR2	P0DP25	O60888		P11021	P09211	P22352	P02760	P05543
P62805	H4C1			Q6UX71	P24043	Q6UX73		P07108	Q71U36	P14314	O14773	P62805
P07355	ANXA2			Q24JP5	Q14982	P05556		P02747	Q9Y2T3	P06703	Q9Y6R7	P07355
P02549	SPTA1			P20472	P54764	P29622		Q9Y6R7	Q96FE5	P02747	Q86UN3	P02549
Q92820	GGH			P02745	O75326	Q16270		P07998	P43121	Q9UBQ6	P39060	Q92820
P11142	HSPA8			Q9UJZ1	P16157	P78324		Q9UM22	P05156	P14543	P11021	P11142
P23284	PPIB			P11142	P10599	P22314		P63104	P47972	P04080	P51148	P23284
P00338	LDHA			P08294	Q9BYH1	Q02246		P13647	Q5BLP8	Q99674	O00391	P00338
Q6MZW2	FSTL4			P06703	P06576	P05452		P04180	Q6MZW2	P78509	P04156	Q6MZW2
P62258	YWHAE			P16070	P45880	P00352		P51148	P07333	P02750	P43121	P62258
P27169	PON1			O75326	Q15113	P62826		P14314	O00584	Q96FE7	A0A0B4J1U7	P27169
P07737	PFN1			P24592	P26447	P16870		Q9UBQ6	P40189	P02745	P32004	P07737
Q9UM22	EPDR1			P29762	O60888	P02533		O14773	P68104	Q9UM22	P98160	Q9UM22
P01303	NPY			P12277	Q9ULB1	P63241		P09211	Q16769	Q9P0K1	P01033	P01303
P02745	C1QA			P13796	P24592	P04003		P10599	Q8TCZ2	Q86UN3	P00338	P02745
Q16849	PTPRN			P01210	P13716	P19022		P23468	P01033	P07998	P09972	Q16849
Q96FE7	PIK3IP1			Q9P2S2	Q92859	P13647		O14498	P13716	P21266	P40189	Q96FE7
P02748	C9			P0DP25	P13611	A0A0B4J1U7		Q8WVQ1	P27169	P21802	P11166	P02748
Q9C0A0	CNTNAP4			Q15582	Q15582	P31930		P09668	P98160	P05156	P02654	Q9C0A0
Q9BTY2	FUCA2			P09972	P07355	P23471		P02654	P42785	Q02818	Q9BTY2	Q9BTY2
P18669	PGAM1			Q16555	P00742	P12277		P55083	Q92820	O00391	Q8TCZ2	P18669
O00468	AGRN			P02794	P62826	P22626		P00338	P23470	P00558	P02745	O00468
O00391	QSOX1			Q9Y5Y7	P07333	P23515		Q9UJZ1	O00391	P02760	P00491	O00391
Q6EMK4	VASN			P68104	Q969P0	Q09666		O00391	Q01082	P01303	Q16849	Q6EMK4
Q8IW52	SLITRK4			P18669	Q13740	P16402		P42785	P07108	Q9UJA9	P42785	Q8IW52
P32004	L1CAM			P02747	Q16769	Q16610		P01303	P02745	P50395	Q5BLP8	P32004
Q9Y2T3	GDA			P08758	P01742	P00966		Q9NX62	P32004	P00746	P18669	Q9Y2T3
P13611	VCAN			Q5BLP8	P22314	P0C0L4		P27169	P39060	Q08174	P02656	P13611
P23468	PTPRD			Q09666	P06744	P55083		Q08174	P02769	P13796	Q9C0A0	P23468
Q9NX62	IMPAD1			P07333	P55072	P37837		P20933	P06744	Q8N126	P13611	Q9NX62
Q9UBQ6	EXTL2			Q16849	P12259	P18669		P06702	Q9C0A0	P07900	Q9HAR2	Q9UBQ6
P14314	PRKCSH			P13611	P07108	Q03135		Q16849	Q09666	P27169	P13716	P14314
Q96FE5	LINGO1			Q6UXD5	P00352	P20073		P02745	P11166	P08133	Q7Z794	Q96FE5
P02747	C1QC			O00468	Q12907	P07358		P26992	O14773	P07711	P02794	P02747
P24043	LAMA2			P51148	P37837	Q14118		Q8N126	P13611	P08253	P07108	P24043
O14773	TPP1			Q16769	P11021	Q96PD5		Q07954	P00491	P04179	Q92820	O14773
P05109	S100A8			P49908	Q92932	P04439		Q86UX2	Q16849	Q8WZA1	P18065	P05109
Q9P0K1	ADAM22			Q9BY67	P02794	Q9Y5Y7		P18065	P55072	P47972	Q9UM22	Q9P0K1
Q13813	SPTAN1			P07900	P08294	Q8WY21		P31150	P07900	O00584	P68104	Q13813
P06703	S100A6			Q16270	P18669	Q15582		Q9Y646	P08133	Q92820	Q99969	P06703
Q71U36	TUBA1A			O14498	P00491	P22695		P24043	P02747	P02730	P24043	Q71U36
P00558	PGK1			Q06481	Q9Y5Y7	P05156		Q8IW52	P14314	P13647	Q9Y5Y7	P00558
P11277	SPTB			O14791	Q9HAR2	Q15818		P22304	P78417	P36957	P78417	P11277
P47972	NPTX2			P40189	P00568	P21266		P29622	P02794	P18065	Q8IW52	P47972
P21802	FGFR2			P24043	P61626	P0DP02		P62805	Q9Y5Y7	P12259	Q8N126	P21802
Q08174	PCDH1			O94919	P15169	P04080		Q8WZA1	O00468	Q9C0A0	O14498	Q08174
P18065	IGFBP2			Q96FE7	P63241	P00568		P29762	P18065	P37837	O00468	P18065
Q8WZA1	POMGNT1			Q13508	P07686	P0DP25		P0DMV9	Q9UM22	Q9NX62	Q9Y2T3	Q8WZA1
P55083	MFAP4			P33908	P07437	P07237		P21802	P07998	P32004	Q9P0K1	P55083
Q8WVQ1	CANT1			P37837	P02533	P12110		Q8IV08	P26447	P20472	P01303	Q8WVQ1
Q8N126	CADM3			P26447	P21266	P08123		P30041	Q96FE7	P00966	P07900	Q8N126
Q9BZR6	RTN4R			A0A0B4J1X5	O75882	P04792		Q99674	Q9BTY2	P26992	P37837	Q9BZR6
Q07954	LRP1			P02549	Q16270	P61916		Q9NYQ8	P37837	P55083	P04080	Q07954
Q99674	CGREF1			P33151	P49908	P60842		P62258	P25705	P14625	P02747	Q99674
Q9UJZ1	STOML2			Q9NT99	O00391	P04839		P20472	A0A075B6H7	Q09666	Q9NX62	Q9UJZ1
P48058	GRIA4			P11021	P04156	P11171		Q13813	P00352	Q8WVQ1	P22314	P48058
P02654	APOC1			P21810	P14543	P61026		P08758	P14625	P55072	P06744	P02654
Q9Y6R7	FCGBP			P39060	Q7Z7M0	P13671		Q9BZR6	P51148	P48058	Q9Y646	Q9Y6R7
Q9Y646	CPQ			P55072	Q9UJZ1	P60033		P06865	P03952	P13611	P26447	Q9Y646
A6NLU5	VSTM2B			P02792	P02792	P02792		P09486	P48058	P05543	P29622	A6NLU5
Q86UX2	ITIH5			Q7Z7M0	P00492	P19021		P47972	P01303	Q8IW52	Q01082	Q86UX2
Q9UJA9	ENPP5			Q9Y2T3	P13796	P68036		P09603	P04080	P78417	Q07954	Q9UJA9
P20933	AGA			Q9UBQ6	P10768	P18206		P11142	A0A0B4J1U7	Q9Y2T3	P48058	P20933
P04179	SOD2			P06744	P06312	Q9UHG2		P07737	Q8NFZ8	Q9BTY2	P09486	P04179
P31150	GDI1			P04080	P13647	P09382		P10586	Q99674	P49908	P04792	P31150
Q96PD5	PGLYRP2			P00488	A0A0B4J1X5	P60660		P04179	P24043	P24043	Q8NFZ8	Q96PD5
P26992	CNTFR			O00391	P60842	Q96IY4		Q53EL9	P22626	P06744	P55072	P26992
P06744	GPI			A0A075B6R2	Q6EMK4	Q9BY67		Q99969	Q9P0K1	P10586	Q8IV08	P06744
P42785	PRCP			A0A0C4DH43	P51148	P07357		P00558	P22314	P23284	Q53EL9	P42785
P29622	SERPINA4			P14543	P01210	Q9H4M9		Q96PD5	Q07954	P26038	A0A075B6H7	P29622
P13647	KRT5			Q6EMK4	Q13332	Q04760		P06703	P09486	P09668	Q9UMF0	P13647
P06865	HEXA			P98160	P22626	Q9P121		P07358	Q99969	Q6UWR7	Q6EMK4	P06865
A0A075B6H7	IGKV3-7			P07998	Q6UXD5	P10768		P04066	P09668	Q9BZR6	P26038	A0A075B6H7
Q53EL9	SEZ6			Q99674	P04080	Q96S96		P07357	P13647	P02533	Q96FE7	Q53EL9
Q8IV08	PLD3			P78417	Q8TCZ2	O15394		P02549	O14498	P02452	P30046	Q8IV08
P22304	IDS			P00352	P25705	P26038		Q12841	Q8N126	Q16568	Q6UWR7	P22304
P20472	PVALB			P12259	Q04760	P03952		P05109	Q6EMK4	Q8IV08	Q08174	P20472
P00746	CFD			P06312	P09936	O95445		A0A075B6H7	Q8IV08	P04792	P30740	P00746
P13796	LCP1			P62826	P23470	P30046		Q6EMK4	O94919	Q16555	P55083	P13796
Q9UMF0	ICAM5			P09382	P30046	P67936		Q9UMF0	P00568	P02748	P07384	Q9UMF0
P09486	SPARC			P02452	O14498	P08294		Q96IY4	P20933	Q14019	Q8WVQ1	P09486
P21266	GSTM3			P00746	P01817	A0A0C4DH38		Q8NBJ4	P60842	Q01082	P06865	P21266
P37837	TALDO1			P07738	P98160	P51148		P00746	P23468	A6NLU5	O94919	P37837
Q10471	GALNT2			P43121	Q9UGM5	P52209		Q9UJA9	P62826	Q07954	P00352	Q10471
P04080	CSTB			P01817	P61981	P62491		P07355	P10768	P20933	Q99674	P04080
P07358	C8B			P18206	Q09666	A0A0C4DH25		Q9HAT2	P30101	P01871	P14314	P07358
P26038	MSN			P22626	P11166	A0A075B6I9		P11362	P02656	P22626	Q86UX2	P26038
P23528	CFL1			P0DOX3	P33908	P43304		P07858	P21266	A0A0B4J1U7	P23468	P23528
P78417	GSTO1			P04278	P16152	Q9C0A0		P02533	P02545	O94772	Q09666	P78417
P09668	CTSH			P14314	P00488	P21333		P12111	P04180	P0DP25	P00568	P09668
P02533	KRT14			P10768	Q96PX8	Q96GW7		P37837	Q9UJZ1	Q8NBJ4	P62826	P02533
Q9NYQ8	FAT2			P61626	P07711	Q8TAG5		P22061	P04179	O00451	O14917	Q9NYQ8
Q13508	ART3			Q92820	Q14019	P0DOX2		Q6UXB8	Q8IW52	P45880	P10768	Q13508
Q99969	RARRES2			P67936	Q9BY67	O14773		A6NLU5	Q04760	Q9UMF0	P35858	Q99969
P28161	GSTM2			Q9UHC6	P31946	P50502		Q13508	Q9Y646	Q00610	Q12841	P28161
P12111	COL6A3			Q8WZA1	A0A075B6K4	Q14165		Q9BRK5	Q08174	P22792	P13671	P12111
P09603	CSF1			O75368	P00746	P05408		P13671	P20472	O94769	P13796	P09603
Q12841	FSTL1			Q02818	Q00610	Q15113		P02794	P16402	P63010	P09382	Q12841
Q04760	GLO1			P04179	Q9Y2T3	Q01518		P23528	P0DP02	Q04760	P22626	Q04760
P10586	PTPRF			Q8N126	Q5BLP8	Q9Y490		P18669	Q53EL9	P04083	Q9BRK5	P10586
P04066	FUCA1			Q6UXB8	P22061	P23284		P52799	O94769	P22061	P14625	P04066
P11362	FGFR1			P23468	Q96FE7	P40926		P11279	P28161	P31944	Q9UBQ6	P11362
P22061	PCMT1			A0A075B6K4	P40926	Q6UX71		P61626	Q86UX2	P12111	P30101	P22061
Q9Y5F6	PCDHGC5			P23470	P04278	P35542		Q5KU26	P30740	P00352	P04179	Q9Y5F6
P0DOX2	IGHA2			Q13421	P18428	P24592		Q9UBR2	Q9UMF0	P05023	A6NLU5	P0DOX2
P22897	MRC1			P26992	O75368	P51572		Q8TEU8	P22061	Q6MZW2	P06576	P22897
A0A0B4J1U7	IGHV6-1			Q86UN3	P09382	P00492		Q9UQM7	P26038	P10768	P04066	A0A0B4J1U7
O94769	ECM2			P07711	P06753	P22792		P06744	P22304	A0A075B6H7	Q96IY4	O94769
Q9BRK5	SDF4			P23284	P40189	Q13510		P45880	Q9NX62	P31150	P0DOX2	Q9BRK5
Q6UXB8	PI16			P48058	Q9NT99	Q10471		Q71U36	P00492	P22304	Q9BZR6	Q6UXB8
P13671	C6			P00492	P18206	P02545		P02452	P09603	P07437	P40926	P13671
Q8NBJ4	GOLM1			P08123	P07998	Q16658		O94769	P29622	Q05707	P08133	Q8NBJ4
P02452	COL1A1			Q04760	P31150	P36222		P22792	Q9UBQ6	P02656	Q9UJA9	P02452
Q96IY4	CPB2			Q01995	P48058	P13798		O94910	Q9BZR6	P02654	P09668	Q96IY4
Q9UBX5	FBLN5			P08253	O00468	P55899		Q9Y5F6	P0DOX2	P08123	O75368	Q9UBX5
P55072	VCP			Q06323	P28161	P43251		Q13510	Q9BRK5	Q9Y5F6	Q04760	P55072
P07738	BPGM			O75882	Q9P2S2	P01889		P0DP02	A0A075B6I9	Q5FWE3	P07437	P07738
P30101	PDIA3			P07437	Q99983	P01742		P49908	P30046	P0DOX2	P22304	P30101
P0DP02	IGHV3-30-3			Q8IW52	P08253	A0A0A0MS15		Q9UBX5	P07384	O43556	P63241	P0DP02
O94910	ADGRL1			P15169	P61224	P31946		Q96JF0	P04792	Q9Y6R7	P02452	O94910
O14917	PCDH17			P06753	O00584	P17174		P78417	Q8WVQ1	P06576	P12277	O14917
P06576	ATP5F1B			Q08174	P09455	P02746		Q10471	P02452	Q96FJ2	P00492	P06576
P61626	LYZ			P50502	P04180	P08238		Q13421	Q9HAT2	P61626	P0DP02	P61626
P63010	AP2B1			Q9UJA9	P61204	P06753		P07686	P40926	P29622	P10586	P63010
P00492	HPRT1			P09936	P23284	P35555		O14917	P45880	P55283	P26992	P00492
P00352	ALDH1A1			P08195	P04792	O75326		P03952	Q96IY4	O94910	P21266	P00352
P20062	TCN2			P78509	Q06481	Q15904		P14136	P00966	Q12841	P12111	P20062
Q9UHI8	ADAMTS1			Q07954	P04275	P02655		A0A075B6I9	P12277	P30101	Q13508	Q9UHI8
P13716	ALAD			P21291	P21291	P00739		P0DOX2	P06865	O75368	P11362	P13716
P68104	EEF1A1			P01303	Q01082	P22061		A0A0B4J1U7	P26992	Q8TEU8	P20933	P68104
P22314	UBA1			P09603	Q96FJ2	P46781		Q6ZMI3	P52209	P18206	A0A075B6I9	P22314
P26447	S100A4			P18065	P04179	P31949		Q14165	Q16555	P06865	Q8WZA1	P26447
Q13421	MSLN			Q06828	P39060	P30740		O43556	P07357	P30740	P07686	Q13421
Q14165	MLEC			P63241	P51858	P15144		P35542	P13796	Q9HCU4	Q9UQM7	Q14165
O43556	SGCE			P47972	A0A0B4J1Y9	O94856		Q5FWE3	P04066	Q86VB7	Q06828	O43556
P35858	IGFALS			P28161	P43121	Q06323		P0DOX3	Q8NBJ4	P09382	Q9Y5F6	P35858
P52799	EFNB2			P14625	P50502	P07360		P42658	P63241	P08195	Q01459	P52799
P0DP25	CALM3			A6NLU5	P52209	O14594		P00492	Q9NYQ8	Q53EL9	O94769	P0DP25
P30740	SERPINB1			P00742	P13798	Q9BTV4		Q01459	O14917	P11279	Q9NYQ8	P30740
P14136	GFAP			Q9NX62	P26038	O75083		P35052	P04083	P16152	P07358	P14136
Q6NW40	RGMB			O43707	P00966	P35858		A0A0C4DH38	P13671	Q13508	P02792	Q6NW40
P49908	SELENOP			Q8N2Q7	Q6UWR7	P14384		P07585	P31946	P22897	P28161	P49908
P16157	ANK1			P06576	P02452	P14136		P26038	Q12841	P27824	P52799	P16157
Q5KU26	COLEC12			P00966	P61978	P02745		Q04760	P35858	P52799	Q13421	Q5KU26
P07858	CTSB			Q96FJ2	Q9NX62	P48735		P35858	P02533	P31946	P60842	P07858
P16519	PCSK2			Q9P0K1	P08133	O75368		P22105	P02792	P02743	P21802	P16519
P04180	LCAT			P00568	Q24JP5	P14543		Q06828	Q9Y5F6	Q9UHI8	P31946	P04180
Q14019	COTL1			Q9H8L6	P67936	P98160		Q9NS98	O75368	Q9Y646	P22061	Q14019
O75368	SH3BGRL			Q99983	P54652	Q99574		P13796	P07358	Q96DG6	A0A0A0MS15	O75368
P03952	KLKB1			P25705	Q06323	Q96FJ2		Q9UHI8	O94772	P04066	P50993	P03952
O94772	LY6H			Q14019	O75083	P02452		Q9ULF5	Q6UXB8	O95206	P00742	O94772
P00966	ASS1			Q9UMF0	Q02818	Q9Y6R7		P11277	Q00610	P07858	P00966	P00966
O00451	GFRA2			P40926	P23526	P09972		A0A0C4DH25	A6NLU5	P07357	P11171	O00451
P08195	SLC3A2			O94772	O94760	P08779		P04080	Q8WZA1	Q96PD5	P0DP25	P08195
Q01082	SPTBN1			P21802	Q9UQM7	P01210		Q14112	P13798	P25705	P49908	Q01082
Q8TEU8	WFIKKN2			Q05707	Q9UBQ6	Q7Z3B1		O00451	Q14019	Q96ID5	Q9HAT2	Q8TEU8
Q9HCU4	CELSR2			P22061	P78509	P16152		P05937	Q9UJA9	Q14112	P00746	Q9HCU4
P07357	C8A			P61981	Q86UN3	P07108		P63010	P49908	P02549	Q16568	P07357
P30046	DDT			P61224	A6NLU5	P10809		P08195	Q96FJ2	P55286	P09603	P30046
Q96FJ2	DYNLL2			Q12841	Q9UHC6	P22352		Q9H8L6	Q96DG6	Q96FE5	A0A0C4DH25	Q96FJ2
Q9NPR2	SEMA4B			P61204	P07996	P27348		O94760	A0A0C4DH25	P22314	Q9HCU4	Q9NPR2
Q9HAT2	SIAE			O94760	P08238	P49257		Q6NW40	P09382	Q9NS98	P61626	Q9HAT2
Q16568	CARTPT			P09668	Q6UXB8	Q06033		P43146	Q9UQM7	P19320	P20472	Q16568
P07900	HSP90AA1			Q9Y5F6	O94772	P07333		O75752	P05091	Q86UX2	O15354	P07900
Q9UBR2	CTSZ			P21333	Q8IW52	Q9Y639		P20062	O75369	P43146	P03952	Q9UBR2
P55286	CDH8			O00584	Q16849	P61204		O43493	P12111	P07358	O75752	P55286
P00488	F13A1			P10586	Q9HDC9	O94919		P28161	P10586	Q9ULF5	A0A0C4DH38	P00488
P42658	DPP6			Q8NFZ8	Q8N126	O00584		P55283	Q06828	P30530	P13798	P42658
A0A0C4DH25	IGKV3D-20			Q6UWR7	P13489	Q9NZD4		Q6UWR7	P07686	Q8IZP7	Q9UJZ1	A0A0C4DH25
Q96JF0	ST6GAL2			Q5FWE3	Q04917	P13489		Q9Y287	P00746	P11362	Q6NW40	Q96JF0
P11279	LAMP1			Q9UQM7	Q9UM22	P11413		Q9HCU4	P61626	Q14697	P55286	P11279
Q9NS98	SEMA3G			Q8NBJ4	P05937	Q5JPE7		P30101	Q13421	P26447	P07585	Q9NS98
Q5FWE3	PRRT3			P54652	Q01995	Q02818		Q9UHL4	P11279	Q6UXB8	Q96DG6	Q5FWE3
O94760	DDAH1			P31949	O00299	O14498		P16519	P50993	P61970	P02743	O94760
Q01459	CTBS			Q96FE5	O94919	P54709		O95445	Q9Y287	P62826	P04180	Q01459
Q9ULF5	SLC39A10			Q6NW40	P14625	Q9BYH1		Q96FJ2	Q16568	P09603	Q9Y287	Q9ULF5
P07686	HEXB			P26038	O43707	Q14019		O75882	P22792	P12277	Q16555	P07686
P00491	PNP			P36871	P14314	O43707		O00462	P31150	O43493	P02655	P00491
A0A075B6I9	IGLV7-46			Q8WVQ1	Q99674	Q92820		P10768	O95445	Q96KP4	Q14019	A0A075B6I9
P09382	LGALS1			P51888	P55786	P19338		P16157	Q9ULF5	Q9H8L6	P16402	P09382
P55283	CDH4			Q8IV08	Q07954	P02747		Q9UN36	Q9HCU4	Q5KU26	Q9UBR2	P55283
Q14112	NID2			Q9Y6R7	Q9H4M9	Q969P0		Q9H3G5	P52799	Q6NW40	Q96FJ2	Q14112
Q06828	FMOD			P04792	Q13404	O00299		P08174	Q9UBR2	Q9UBX5	Q9ULF5	Q06828
O75752	B3GALNT1			Q6MZW2	O14917	P15531		A0A075B6R2	P07437	P09486	P67936	O75752
P22626	HNRNPA2B1			P14174	P21333	P24043		Q9Y6N7	P21802	P00492	P11279	P22626
Q9UQM7	CAMK2A			Q9UGM5	P20618	P28161		P30530	P18206	Q9UBR2	Q14112	Q9UQM7
P22105	TNXB			Q9Y490	P04066	P01817		P00352	P02743	O14773	P02769	P22105
A0A0C4DH38	IGHV5-51			Q8TEU8	P09668	P43003		O94772	P07585	P03952	Q8NBJ4	A0A0C4DH38
Q13510	ASAH1			P29966	P15531	P07711		O95206	Q13508	P22105	Q6UXB8	Q13510
P12277	CKB			P30740	P61970	Q96KP4		P55286	O94910	P14136	P31949	P12277
P62826	RAN			A0A0B4J1Y9	Q32P51	P39060		Q9NPR2	P11171	P16402	P02533	P62826
P43146	DCC			O43493	P60891	Q06481		P27824	P49773	P50993	O94910	P43146
P40926	MDH2			P60842	P10586	Q01995		Q9Y5I4	P67936	O94760	P25705	P40926
P07437	TUBB			P31946	P14174	P61981		P07900	Q96PD5	Q01518	Q8IZP7	P07437
P35237	SERPINB6			Q9UBR2	Q16143	P04275		Q03167	Q9UBX5	Q16658	P22792	P35237
Q14697	GANAB			P30046	P23468	P61978		O75369	P35542	Q14165	Q00610	Q14697
P31946	YWHAB			P00491	P22105	Q04917		P45877	P09525	P48637	O94772	P31946
P07585	DCN			P21266	Q9NTK5	P31146		P02743	P09936	Q9UQM7	Q14165	P07585
P14625	HSP90B1			P02461	P16402	Q99536		P55285	P16519	A0A075B6I9	P45877	P14625
P30530	AXL			P51858	Q92820	P21810		P01742	P02775	P69891	Q96PD5	P30530
Q05707	COL14A1			P50993	P07384	P61158		P68104	Q96JF0	P13671	Q5KU26	Q05707
P45877	PPIC			P55083	Q96KP4	Q15084		Q96ID5	O43556	P04180	Q8TEU8	P45877
Q6UWR7	ENPP6			P19320	P12236	P12259		P50995	P55286	P07686	Q06323	Q6UWR7
P22792	CPN2			P02545	P08637	Q92859		Q9Y4L1	P31949	P0DP02	Q9H8L6	P22792
Q86VB7	CD163			O75752	P28066	P14314		P22897	P61970	P63241	Q10471	Q86VB7
O95445	APOM			P32004	Q9Y490	P23526		P07738	P22897	O75752	P04083	O95445
O43493	TGOLN2			P27824	Q8IV08	Q13404		Q14697	Q01459	Q99969	Q13510	O43493
P02743	APCS			P13716	Q96FE5	P61626		Q9NZ53	Q14697	O75083	Q9UBX5	P02743
P08133	ANXA6			Q16568	O15540	P02538		Q92673	P08195	P08174	P45880	P08133
P35542	SAA4			Q01469	P55083	P60891		Q8IZP7	P07858	Q99536	P55283	P35542
O95206	PCDH8			Q13867	P31949	O14950		P01817	P11362	Q03167	P52209	O95206
P45880	VDAC2			Q9UM22	P19320	P52565		P26447	Q5KU26	P61981	P52565	P45880
P18206	VCL			Q9ULF5	P12111	Q16143		Q8NFY4	Q8TEU8	P02545	P09936	P18206
Q96ID5	IGSF21			P04066	P46439	Q9UBG0		P01903	P63010	Q9NPR2	P08195	Q96ID5
P55786	NPEPPS			Q9UHI8	O43556	Q96DG6		O75368	P48637	P35237	Q96KP4	P55786
Q9Y6N7	ROBO1			P08133	P07237	Q32P51		Q06033	P07237	A0A0C4DH25	P04003	Q9Y6N7
P16152	CBR1			Q9BRK5	Q9Y5F6	Q05707		Q9Y2I2	P60660	P42658	P48637	P16152
P11166	SLC2A1			P01033	Q01469	P54764		P05023	P27824	O75369	O00451	P11166
P04792	HSPB1			P31146	P30740	Q07065		Q5VU97	Q10471	Q9UN36	P16152	P04792
Q86UD1	OAF			P16152	Q9UK55	Q13421		P61970	P16152	P61224	P63010	Q86UD1
Q9H8L6	MMRN2			Q8IZP7	P35579	Q9Y3B3		Q16568	P07451	Q10471	P20062	Q9H8L6
P48637	GSS			Q9NZ53	P60660	Q8IV08		P19320	P0DP25	P31949	P55786	P48637
P10768	ESD			P31150	P02461	P00390		Q92563	Q8IZP7	P55786	P42658	P10768
P05937	CALB1			O75369	Q8TEU8	P01591		P62826	P22105	P27348	P22897	P05937
Q8IZP7	HS6ST3			Q15121	Q5FWE3	Q9HAR2		Q86UD1	P06753	O43707	O43707	Q8IZP7
Q9Y287	ITM2B			P11362	Q8WZA1	P78509		Q86VB7	P20062	Q9BRK5	O94760	Q9Y287
P35052	GPC1			O00299	Q9P0K1	P07451		P55072	Q9Y2I2	P30046	P08238	P35052
Q16555	DPYSL2			O43556	Q9HC38	P06865		P14625	Q14112	Q9Y6N7	P51888	Q16555
Q6ZMI3	GLDN			P61970	P21810	P55084		P00491	A0A0C4DH38	P11413	P31150	Q6ZMI3
P08174	CD55			Q14112	P04070	Q9ULB1		Q9UPU3	A0A0A0MS15	P20062	O75083	P08174
Q96DG6	CMBL			P04083	Q9NS98	P55786		P48637	Q6NW40	P52209	Q9UJJ9	Q96DG6
P01742	IGHV1-69			O75083	Q12765	P31150		P13716	P61224	Q13231	P22105	P01742
Q9Y2I2	NTNG1			Q14697	Q99623	Q03167		P02792	Q13510	Q96JF0	Q96JF0	Q9Y2I2
Q9NZ53	PODXL2			P23526	P01033	Q9NX62		P40926	P14136	Q13421	Q01518	Q9NZ53
O00462	MANBA			P27348	P31146	P09668		Q9NY72	O43707	Q9H4M9	Q86UD1	O00462
P61970	NUTF2			P07996	O00764	P04156		O14786	Q9NS98	Q9NYQ8	Q5FWE3	P61970
Q09666	AHNAK			P52209	Q6MZW2	Q14982		P55786	P15531	Q13510	P35052	Q09666
Q01518	CAP1			Q96ID5	Q9UJA9	Q8TCZ2		Q8IUK5	P23526	P42785	P02775	Q01518
Q00610	CLTC			P22314	P32004	P02775		Q5VSG8	O95206	Q9Y4L1	P08123	Q00610
P08123	COL1A2			Q9Y3B3	Q16658	P13611		P07360	Q96ID5	Q9H8J5	O00299	P08123
Q9Y4L1	HYOU1			Q9NS98	P18065	P43121		P0DP25	Q16658	O15354	P18206	Q9Y4L1
Q9Y5I4	PCDHAC2			P63010	P29966	P51888		P00742	Q5FWE3	P09936	Q9NPR2	Q9Y5I4
Q06033	ITIH3			P09455	Q6NW40	Q9HD45		P08637	P42658	P45877	P04070	Q06033
P02545	LMNA			P08238	Q15121	Q9NYQ8		P16152	P35579	P35858	P06753	P02545
O00461	GOLIM4			Q01082	P51888	Q16769		Q16620	P61204	O14917	P35579	O00461
Q04828	AKR1C1			Q9UN36	Q9UBR2	A0A075B6R2		O00461	Q06033	Q06418	Q03167	Q04828
Q9UHL4	DPP7			Q9H299	P02511	P61970		P09382	P55283	P52565	O95206	Q9UHL4
Q9NY72	SCN3B			Q96KP4	Q9Y646	P33908		Q14019	P45877	Q9NZ53	Q13404	Q9NY72
Q03167	TGFBR3			P11279	P09603	O00764		P30046	P36871	P67936	O43556	Q03167
P19320	VCAM1			P60660	P09486	A0A0C4DH43		P31946	Q32P51	O00264	Q9NY72	P19320
O75882	ATRN			P07585	P45877	P07585		Q9H4D0	P52565	Q9Y5I4	Q96ID5	O75882
P31949	S100A11			Q86VB7	Q96DG6	Q9UHC6		P09936	P55786	P60660	Q05707	P31949
P09936	UCHL1			P30101	Q8WY21	P00746		P02656	O94760	Q96IY4	P43146	P09936
P35232	PHB			P35579	P11171	P07858		P21266	P00742	O00461	P61981	P35232
P55285	CDH6			Q9Y617	P04083	Q8IX05		Q15223	P43146	Q8NBI6	P07858	P55285
P36871	PGM1			Q16658	Q13508	P00742		Q01995	P35052	P55285	O75787	P36871
P63241	EIF5A			Q99623	Q8NFZ8	P60201		Q9NY97	O00264	P05413	P35542	P63241
Q9H3G5	CPVL			O15144	P05023	P23470		O60279	Q9UN36	P07738	P61224	Q9H3G5
O15354	GPR37			P48637	P52565	Q9Y5F6		P55287	O00299	P07360	P07451	O15354
P00390	GSR			P09525	Q86UD1	P35754		P11166	P27348	P23526	P05413	P00390
Q8NFY4	SEMA6D			P16402	Q96ID5	O14917		A6NGN9	Q13404	P06753	P14136	Q8NFY4
Q9H8J5	MANSC1			P55285	Q9UN36	Q9Y646		A0A0A0MS15	Q9HC38	P40926	P13489	Q9H8J5
P02656	APOC3			P63208	P27348	P18065		P35237	O00451	Q01459	Q06033	P02656
Q01995	TAGLN			P52799	Q14195	P20618		Q9HC56	P08238	O14786	P54652	Q01995
A0A0A0MS15	IGHV3-49			P16519	Q9ULF5	P48637		Q9UJJ9	P55083	O75882	Q9Y6N7	A0A0A0MS15
Q86VZ4	LRP11			P12111	P36871	O15144		O75173	P28066	Q8IZS8	P23526	Q86VZ4
Q5VU97	CACHD1			Q04917	P01303	P63208		O75083	P61981	Q01469	Q9NZD4	Q5VU97
Q5VSG8	MANEAL			O60279	Q08174	Q9HAT2		O75078	P50995	Q01995	P07237	Q5VSG8
P01903	HLA-DRA			Q07065	Q9NZD4	P61088		P02461	Q05707	P29966	O95445	P01903
P08637	FCGR3A			P55286	P27824	P07686		P22607	P35232	P00390	P60660	P08637
Q8NCW5	NAXE			Q9H4M9	P50993	P29966		Q8IZS8	Q14165	Q9Y617	P36871	Q8NCW5
Q92563	SPOCK2			P22304	P35754	P15121		Q9Y279	P04003	P02461	P07357	Q92563
P54652	HSPA2			P55283	P35237	Q13867		P22748	Q04917	P07237	P08174	P54652
P27824	CANX			P05154	O15144	Q9P2S2		P54652	Q16143	P01903	P27348	P27824
P52209	PGD			Q9H8J5	P05154	Q9UBR2		Q6UXK2	Q9NPR2	P09525	Q9HC38	P52209
Q9Y279	VSIG4			Q9Y646	P28070	Q15121		P22314	O43493	Q6ZMI3	P27824	Q9Y279
O75078	ADAM11			P61158	P48637	P28066		Q02487	O75752	Q9Y287	Q9Y4L1	O75078
Q8IUK5	PLXDC1			O95206	Q53EL9	Q9HC38		P30740	Q9NZD4	P62873	P61978	Q8IUK5
Q13867	BLMH			Q01518	P11279	Q13332		Q9H2E6	O75882	P16519	Q9Y5I4	Q13867
Q9HC38	GLOD4			P35237	P49189	Q01469		P12277	P30530	Q9HC38	P08779	Q9HC38
P05413	FABP3			P06865	P23297	Q9BTY2		Q96B86	P05413	Q15223	P05091	P05413
O43707	ACTN4			Q9UPU3	P62873	Q14195		Q9BXJ0	Q01518	Q13404	Q6ZMI3	O43707
Q06418	TYRO3			P08779	P55084	Q9Y279		Q01469	P01591	Q8NCW5	O75882	Q06418
O14786	NRP1			P05413	P00390	Q9NTK5		Q09666	Q03167	O60279	Q9Y2I2	O14786
Q15223	NECTIN1			P09486	P62491	O75882		Q86SF2	Q96KP4	A0A0C4DH38	P21810	Q15223
P55287	CDH11			P35052	O43598	P08493		Q8NCW5	P10809	P08238	Q13867	P55287
Q16620	NTRK2			Q14195	P08195	Q99798		Q8N2Q7	P01903	Q06323	Q86VZ4	Q16620
P07237	P4HB			Q9NS85	O14979	Q7Z7M0		P02775	P61278	O00764	Q9UN36	P07237
P07360	C8G			P12236	Q13867	P0DOX3		P06576	Q6ZMI3	P13489	P09525	P07360
P50995	ANXA11			O75173	Q03167	P51149		P18206	Q06323	P07585	P61088	P50995
P52565	ARHGDIA			O00451	Q10471	P36871		P27348	Q86UD1	P35579	P15531	P52565
P21796	VDAC1			P45877	Q9BZR6	P49908		Q9H8J5	Q9UHI8	Q32P51	P02545	P21796
O14791	APOL1			P28066	P20933	P49773		P61278	P02538	P21810	P21796	O14791
P60842	EIF4A1			P54727	P11766	P09936		Q86VZ4	Q9H8L6	P00742	P13647	P60842
P02461	COL3A1			Q86UD1	O43493	P06312		O75787	Q9NY72	P02655	Q16658	P02461
P27348	YWHAQ			Q9GZP4	P63208	O14672		O14791	P01817	Q9NY72	Q8NCW5	P27348
P67936	TPM4			Q8IUK5	Q12841	P49189		O60245	P61978	P15121	O43493	P67936
Q16658	FSCN1			Q32P51	Q16568	P22105		P07942	P20618	Q9Y2I2	O75173	Q16658
P21810	BGN			P20933	P21802	Q9UGM5		P36871	Q9UHL4	Q5VSG8	Q9NZ53	P21810
P61981	YWHAG			Q10471	P11362	Q04828		P35232	Q9Y6N7	Q8NFY4	Q9UPU3	P61981
P07384	CAPN1			Q9UBX5	P06865	P09619		P22626	Q9Y5I4	Q14C87	P01817	P07384
P04083	ANXA1			P08637	Q9HCU4	Q9UJZ1		Q9HCB6	P13489	Q9GZP4	Q9UHL4	P04083
Q6UXK2	ISLR2			P04275	Q9NS85	P52799		Q9P232	P05023	P54727	P00390	Q6UXK2
Q9UPU3	SORCS3			Q53EL9	P47972	O43493		P05413	P04899	P50502	P00387	Q9UPU3
Q8NBI6	XXYLT1			Q5KU26	P15121	P08253		Q92752	P00387	P22607	P00739	Q8NBI6
O60279	SUSD5			P49189	P02538	Q9H299		P21796	Q9H4M9	Q96BZ4	P35232	O60279
Q9H299	SH3BGRL3			Q9BZR6	Q14165	Q9UQM7		O94933	Q01995	Q9Y279	P05023	Q9H299
Q13404	UBE2V1			Q9Y279	P26992	P62820		P00568	A0A075B6R2	P05937	Q86VB7	Q13404
P00568	AK1			P08174	O75369	Q06828		P52565	Q99536	P13716	Q99536	P00568
P00739	HPR			Q9NTK5	P54709	O75874		Q9HC38	Q9UJJ9	Q9H299	P55285	P00739
A0A075B6R2	IGHV4-4			Q96DG6	Q9NY15	Q92932		P33151	P02461	P02775	P28066	A0A075B6R2
Q8IZS8	CACNA2D3			P02511	Q9UL46	Q5BLP8		P07437	O00462	P08637	Q01995	Q8IZS8
P01817	IGHV2-5			P46439	P10809	P15169		P00390	Q9NS85	O14791	Q5VU97	P01817
Q9UN36	NDRG2			P15531	Q14393	O14791		P16402	Q13867	P35542	P05937	Q9UN36
O75173	ADAMTS4			P11277	Q14697	Q14393		Q13404	Q86VZ4	Q9UHL4	Q16620	O75173
P16402	H1-3			Q13231	A0M8Q6	Q5TDH0		Q16653	Q9UPU3	P50995	Q9NS98	P16402
Q06323	PSME1			P55786	P51149	P18428		Q9Y639	P08123	Q8IUK5	O00462	Q06323
Q9Y617	PSAT1			P22105	Q9BTY2	P35237		P08133	Q14195	Q8NI22	Q9GZP4	Q9Y617
P13798	APEH			Q16706	P11413	Q15631		A0A0C4DH43	P21980	P04899	Q9P232	P13798
P0DOX3	IGHJ1			Q9Y5I4	P06276	P40189		Q08431	P19320	Q9Y639	P07360	P0DOX3
P15121	AKR1B1			Q9UD71	O75503	Q15257		Q13231	P15311	P55287	P19320	P15121
O60245	PCDH7			P52565	P04439	Q9UBQ6		Q6UW01	O75787	A6NGN9	Q6UXK2	O60245
Q99784	OLFM1			Q9UJJ9	Q15019	P54727		Q96BZ4	O15354	P00491	P16519	Q99784
Q8NI22	MCFD2			P04070	P42785	Q6UXB8		Q99784	P35237	Q86VZ4	P30530	Q8NI22
P54756	EPHA5			O94910	P55283	P31994		P00739	Q04828	P61204	Q5VSG8	P54756
Q96B86	RGMA			P35232	P00505	P21980		Q9UBG0	P08174	A0A075B6R2	Q04917	Q96B86
P61088	UBE2N			P00390	O95206	P22607		Q8NI22	Q9NZ53	Q86UD1	P21980	P61088
P33151	CDH5			Q96JF0	P35232	O43556		Q16658	Q9H299	P61278	Q01469	P33151
P63208	SKP1			Q8NFY4	P12110	P42785		Q8NBI6	Q8NI22	P21333	Q9HCB6	P63208
P13489	RNH1			Q13404	Q9BRK5	O15400		P23526	O75083	P61158	O60245	P13489
Q9UJJ9	GNPTG			Q16143	Q15631	Q99969		Q9GZP4	Q9Y4L1	P36871	O75369	Q9UJJ9
Q9P232	CNTN3			Q08431	P23435	P09622		P27105	Q92563	O15197	Q9UGM5	Q9P232
Q16288	NTRK3			P18428	Q9NZ53	P07998		O75503	P21796	Q16620	P14174	Q16288
O75369	FLNB			P50995	P54725	Q9UJA9		P21810	P00390	Q04917	P04899	O75369
O75083	WDR1			O00461	P07451	Q24JP5		P07237	O75173	P00739	Q14697	O75083
P23526	AHCY			O00764	Q9Y617	A0A075B6K4		O15335	P54652	P05091	O00264	P23526
P61278	SST			P11766	Q9HAT2	P11766		O95967	P55285	P01742	Q15631	P61278
P22607	FGFR3			Q96B86	Q9H299	Q9UHL4		P00505	Q92673	P19338	O14786	P22607
Q9NY97	B3GNT2			Q9HCU4	Q01518	Q15019		Q8N3T6	P21810	Q9NY97	A0A075B6R2	Q9NY97
A6NGN9	IGLON5			P13598	Q06828	Q9P232		P60842	P51888	Q9HC56	P35237	A6NGN9
Q9Y639	NPTN			Q9UK55	P48506	Q53EL9		P80723	P15121	P07942	P61204	Q9Y639
Q9HC56	PCDH9			O14979	Q96B86	P32004		Q8IWV2	P62491	Q9UBG0	Q9H4M9	Q9HC56
P06753	TPM3			Q15223	Q8NBJ4	P28070		Q05707	P11215	P35232	Q92563	P06753
Q8IWV2	CNTN4			Q9HDC9	Q9Y5I4	P21291		P14174	O43598	Q02487	P21333	Q8IWV2
Q01469	FABP5			P30530	Q9P2E7	Q9UBX5		Q9Y617	P61088	O60245	Q96B86	Q01469
Q8N2Q7	NLGN1			A0M8Q6	Q9UBX5	P00505		Q16288	P49189	P80723	Q32P51	Q8N2Q7
P50993	ATP1A2			Q16653	Q9UHI8	Q12797		P02655	O60245	Q16288	Q9H3G5	P50993
Q99536	VAT1			P16157	Q9GZP4	P54652		Q04917	Q96B86	P49189	Q15223	Q99536
Q14C87	TMEM132D			P00505	Q9H0R4	Q96PX8		Q01082	P00739	P61088	P01903	Q14C87
Q9GZP4	PITHD1			Q99784	P61088	P60900		Q06418	Q01469	O75173	P50502	Q9GZP4
P00742	F10			Q9NY72	P07585	P04070		O15354	Q8NFY4	Q9HAT2	Q02487	P00742
P61224	RAP1B			P20618	P04271	Q6UXD5		P04070	Q9H3G5	P61978	P54709	P61224
Q9H4D0	CLSTN2			O43598	P50995	P02511		Q9BQT9	Q5VU97	Q96B86	O14791	Q9H4D0
P15531	NME1			P62491	Q9UHL4	P16083		P04271	P05937	O00299	P60891	P15531
Q32P51	HNRNPA1L2			Q9HC38	P54727	P55287		P61981	Q99784	Q9UJJ9	Q9H4D0	Q32P51
O43598	DNPH1			P14550	P08174	Q16849		P31949	P02655	P63208	P08637	O43598
Q9UBG0	MRC2			P11166	Q9UD71	P08637		P04899	P31146	Q08554	Q92673	Q9UBG0
Q13231	CHIT1			P10809	P55291	Q6GTX8		MASP3	O14786	A0A075B6K4	P00488	Q13231
P54727	RAD23B			O00462	Q8WVQ1	O75891		P54756	Q86VB7	P0DOX3	P05154	P54727
Q92752	TNR			P24539	P52799	O94760		O60462	P05107	O95445	O94933	Q92752
Q9HCB6	SPON1			Q9BTY2	Q86VB7	P48058		P63241	Q5VSG8	Q13867	P62491	Q9HCB6
P00505	GOT2			O14773	Q9NPR2	Q9Y287		O00264	Q9HCB6	Q15121	Q15121	P00505
Q96BZ4	PLD4			P04180	O14773	O00391		Q12797	P29966	Q12797	Q8NFY4	Q96BZ4
Q16653	MOG			Q9NPH2	O75787	Q9NT99		Q13867	Q9HC56	P49773	P33151	Q16653
P14174	MIF			Q15019	P05413	Q9GZP4		Q9H299	Q9H8J5	Q9P232	P16083	P14174
P28066	PSMA5			P51149	P17655	Q08431		P13798	Q15121	O00462	P54727	P28066
P05091	ALDH2			Q9Y639	P43146	O14979		P15531	P08779	P11766	Q04828	P05091
Q02487	DSC2			P49773	Q9UPU3	Q96FE7		P04278	O94933	P02511	O75503	Q02487
P04899	GNAI2			P05023	O15354	P22304		P29966	Q16288	P00387	Q8IZS8	P04899
Q9Y2S2	CRYL1			Q8NCW5	Q8N2Q7	P14174		Q14393	Q9Y617	P31146	P49189	Q9Y2S2
P07942	LAMB1			P28070	P43487	Q8NFZ8		Q06323	O14791	P21291	P07942	P07942
O75787	ATP6AP2			P22897	P05091	P04259		Q99523	P21926	P33151	O75078	O75787
Q04917	YWHAH			Q5JZY3	Q9NYQ8	Q86UN3		P13598	P55287	O75078	Q08431	Q04917
P29120	PCSK1			Q14C87	P09525	P15311		O15031	Q06418	P14174	P50995	P29120
Q08431	MFGE8			P16083	P30101	A0A0B4J1X5		P05154	Q9BXJ0	P07099	Q9NR34	Q08431
P25705	ATP5F1A			Q08554	Q92673	O43598		Q32P51	P61158	P51888	P19338	P25705
Q9H4M9	EHD1			P13489	O60279	A0A0B4J1Y9		P52209	Q9H4D0	P39656	O00461	Q9H4M9
P22748	CA4			P07384	Q8IZP7	Q9NPH2		O15197	P54727	A0A0A0MS15	Q9UHI8	P22748
P29966	MARCKS			P05937	Q9Y279	Q9BZR6		Q00610	P07360	Q16653	P28070	P29966
P61978	HNRNPK			Q9NPR2	O94910	Q13508		P51858	P07099	Q8N3T6	P18428	P61978
P04003	C4BPA			Q00610	Q07065	Q9UD71		P63208	Q8IUK5	Q9Y2S2	Q9Y617	P04003
P80723	BASP1			Q9Y4L1	Q5TDH0	P51858		P09619	P08637	Q92752	P11413	P80723
O75503	CLN5			Q5JPE7	Q9Y2J8	P09455		Q8WWX9	Q15019	Q6UXK2	Q9NY97	O75503
Q9H0R4	HDHD2			Q9Y287	P48735	O75787		Q6GTX8	P07942	Q8WY21	P29966	Q9H0R4
Q12797	ASPH			P21926	P24539	P09960		P06753	P11413	Q9HDC9	Q16653	Q12797
P11171	EPB41			P62873	Q02487	O15540		Q8N608	Q9UBG0	O15144	O43598	P11171
Q9H2E6	SEMA6A			P22748	P09960	P08174		P09455	P05026	Q15631	P00505	Q9H2E6
Q9BXJ0	C1QTNF5			P43146	Q15223	Q6EMK4		Q9NR34	Q16620	Q9HCB6	Q9H299	Q9BXJ0
O75874	IDH1			O14950	Q13510	Q8WWX9		P31994	P21333	P20618	Q9NTK5	O75874
O00299	CLIC1			P04439	P08779	P05413		Q9P0L0	P14174	Q5JZY3	Q8WY21	O00299
P51888	PRELP			P42658	Q13231	P07996		P25705	P12236	Q9NPH2	Q9HC56	P51888
O00264	PGRMC1			Q99536	Q99536	Q8TEU8		Q16555	P33151	P54709	P15311	O00264
Q8N3T6	TMEM132C			O60245	Q06418	Q13938		P23435	Q15631	P22748	P55287	Q8N3T6
O94933	SLITRK3			P07942	P14550	Q9P0K1		P00966	Q9NTK5	O75874	Q9H8J5	O94933
Q96KP4	CNDP2			Q03167	P07858	Q9UN36		Q9P2E7	P11766	P05107	P49773	Q96KP4
P02775	PPBP			P07858	Q9Y639	Q9UL46		Q969H8	Q9Y2S2	P11166	Q9UD71	P02775
P04278	SHBG			Q15257	P05107	Q92597		P04844	P60891	Q9ULZ9	Q9H0R4	P04278
P09525	ANXA4			Q06418	P00387	Q9BRK5		Q9UGM5	O75078	O95967	O60279	P09525
P04070	PROC			P15121	P13598	Q15149		P21333	P0DOX3	P10809	Q9BQT9	P04070
Q9BQT9	CLSTN3			P54709	Q16620	P55285		P49189	P62873	P00568	Q9BXJ0	Q9BQT9
P58417	NXPH1			Q9NZD4	O14786	P16519		P52758	P39656	Q92563	Q9ULZ9	P58417
P50502	ST13			P61978	P04844	P14550		Q9Y6N8	Q16653	P14550	O75874	P50502
P08238	HSP90AB1			Q9UQ80	P61158	P46439		P51888	P28070	P62491	P21926	P08238
P05107	ITGB2			Q14165	Q9Y277	Q9NZ53		P28066	Q8NCW5	Q8IWV2	Q06418	P05107
P61158	ACTR3			Q9P2E7	P63010	Q92673		O15400	P51858	P28066	P43487	P61158
Q9UGM5	FETUB			Q8NI22	Q9NY72	Q12765		P54727	Q9Y490	Q9H0R4	P58417	Q9UGM5
Q14393	GAS6			P29120	P11215	Q08174		Q08554	Q02487	Q99784	P07099	Q14393
P13598	ICAM2			P01903	P43003	A6NLU5		P06312	P04278	P58417	P14550	P13598
P07451	CA3			O15540	P80723	Q12841		Q9UNW1	Q9P232	P13598	Q8N3T6	P07451
P09455	RBP1			Q9UHL4	Q08722	O00468		Q8WY21	P06312	P11277	P20618	P09455
O43567	RNF13			P20062	Q96JF0	O75752		P43304	P04070	P16157	Q99784	O43567
Q08554	DSC1			Q13510	Q9UQ80	Q02952		A0A075B6K4	O60279	Q14393	P0DOX3	Q08554
P61204	ARF3			P55291	P34932	P54725		O43567	P54709	Q06828	P04278	P61204
A0A0C4DH43	IGHV2-70D			Q02487	P54756	P13639		Q9NS85	Q8IZS8	O60462	Q9NS85	A0A0C4DH43
P11766	ADH5			P05091	Q9Y2S2	P47972		P39656	Q15223	P15311	O00764	P11766
P16083	NQO2			P54725	P15144	P60981		Q9ULZ9	Q9Y639	P09619	Q15019	P16083
P08779	KRT16			Q96BZ4	P35080	P04066		A0A0B4J1X5	Q9BQT9	P12236	Q9Y639	P08779
Q6UW01	CBLN3			P80723	Q9H8J5	P43487		P09525	Q14C87	Q9UD71	Q92752	Q6UW01
Q6GTX8	LAIR1			P54756	Q8IUK5	P35611		P55291	Q92752	P54756	P54756	Q6GTX8
P05154	SERPINA5			Q16288	Q5KU26	P19320		Q01518	Q9GZP4	P00505	Q8WWX9	P05154
P49189	ALDH9A1			P12110	Q15149	O94772		O00299	Q9NY97	P54652	P09960	P49189
Q8WY21	SORCS1			P04271	Q8IUX7	P48506		P50993	O15144	P60842	P35754	Q8WY21
Q9ULZ9	MMP17			P23297	P55209	P63010		Q96DG6	P00488	Q969H8	Q9Y490	Q9ULZ9
P14550	AKR1A1			O75874	P22695	O94910		Q16706	Q15084	P04275	Q969H8	P14550
Q9NZD4	AHSP			Q9ULZ9	P07942	P62714		Q13443	O00764	Q04828	A6NGN9	Q9NZD4
Q9P0L0	VAPA			P60983	O94933	Q9HC56		P08123	P00505	Q9P2E7	Q16288	Q9P0L0
O15197	EPHB6			P52758	Q99523	P23435		P28070	Q96BZ4	Q8N2Q7	O14950	O15197
Q86SF2	GALNT7			P02538	Q9BXJ0	Q9NR34		P04003	P63208	Q9H3G5	Q14195	Q86SF2
P35754	GLRX			Q9NY15	Q969H8	P34932		P00488	P50502	P52758	P51858	P35754
A0A0B4J1X5	IGHV3-74			A6NGN9	O00264	Q96FE5		Q15084	P35754	P16083	P10809	A0A0B4J1X5
P04271	S100B			Q14393	Q9NRN5	O14786		P08493	Q9NPH2	P78310	P09455	P04271
Q15631	TSN			P22695	P16519	Q99523		P14384	P08493	Q86SF2	P22748	Q15631
P60660	MYL6			P23435	O75173	Q9HCU4		P60033	O00461	Q5VU97	P05026	P60660
Q969H8	MYDGF			P09960	A6NGN9	Q9Y2S2		P62491	P18428	Q9Y490	Q12797	Q969H8
Q92673	SORL1			Q9BXJ0	Q9BRK3	O95967		P01591	P04271	Q9HD45	Q9UL46	Q92673
Q9UD71	PPP1R1B			O15197	Q16653	Q9H0R4		P04275	P09960	Q15084	Q8N2Q7	Q9UD71
O95967	EFEMP2			Q9Y277	P08123	Q9ULF5		Q9H0R4	A6NGN9	Q08431	P01591	O95967
O00764	PDXK			P07686	P15311	O75078		Q9BRK3	Q6UXK2	Q8IUX7	P02538	O00764
Q9NR34	MAN1C1			Q16531	Q9UMF0	P01033		P18428	P54756	O43598	P80723	Q9NR34
Q99523	SORT1			P19338	Q9BQT9	O60245		P78310	P43487	P13639	P11766	Q99523
Q15019	SEPTIN2			Q9H0R4	P07099	P09486		P11047	O14950	P31994	P27105	Q15019
Q9P2E7	PCDH10			Q12765	O60245	P26992		P35579	Q13231	O43567	Q14393	Q9P2E7
Q15084	PDIA6			Q9NY97	P01903	Q9UQ80		P35555	P22748	Q99623	Q9P2E7	Q15084
O15540	FABP7			Q8IZS8	Q01459	P25787		Q9HD45	P09455	Q8WWX9	O14979	O15540
P35579	MYH9			P61088	P46781	Q16531		P61224	P31994	P09960	Q9P0L0	P35579
P11413	G6PD			P60201	A0A0C4DH43	P11362		Q16531	P60900	Q9H4D0	P11047	P11413
P43487	RANBP1			O00264	Q92752	Q99674		P07384	P80723	P60033	O15031	P43487
A0A075B6K4	IGLV3-10			P13798	P55285	Q9Y4L1		P09622	O75503	Q16706	Q9Y279	A0A075B6K4
Q9NTK5	OLA1			P07451	P27105	P60983		P61204	Q9Y279	P29120	P61158	Q9NTK5
MASP3	Masp1			Q5TDH0	P51572	Q8IZP7		P09960	Q02952	P15531	Q13443	MASP3
P23435	CBLN1			P05556		O95206		Q8IXL6	Q12797	P04070	P39656	P23435
O60462	NRP2			P08493		Q8NCW5		Q8IX05	Q8N2Q7	Q5JPE7	Q02952	O60462
P09619	PDGFRB			Q04828		Q8IW52		P61978	Q8N3T6	Q9P0L0	P05107	P09619
Q9Y6N8	CDH10			Q9BQT9		Q16568		P21926	P19338	Q9BQT9	Q8N608	Q9Y6N8
Q13443	ADAM9			Q8N3T6		P35080		P31146	P09622	P60983	P49257	Q13443
P52758	RIDA			O75078		P35052		Q92485	Q8NBI6	Q8N608	P06312	P52758
P09622	DLD			P11413		P48723		Q9Y3B3	Q9HDC9	Q9BRK3	Q8IUK5	P09622
P21926	CD9			Q969H8		Q9P0L0		P13489	P58417	Q9NTK5	Q8IWV2	P21926
Q9NS85	CA10			Q9BTV4		Q8NBJ4		P50502	Q9ULZ9	P60900	A0A0B4J1X5	Q9NS85
P08493	MGP			P42785		P20933		P07996	Q16706	P04271	Q9H2E6	P08493
O15144	ARPC2			P35754		P02461		Q96KP4	A0A0B4J1X5	P01817	Q9NPH2	O15144
P15311	EZR			Q13938		Q8WZA1		O15144	O15031	Q9UGM5	P61026	P15311
Q8WWX9	SELENOM			Q9NYQ8		Q6NW40		P15121	Q9UD71	Q9UN70	P61278	Q8WWX9
O15335	CHAD			P39656		P13598		P08238	Q969H8	Q9Y6N8	P21291	O15335
P09960	LTA4H			Q9Y2S2		Q9UHY7		P35754	Q9UGM5	P46781	Q92485	P09960
P98153	DGCR2			Q9H4D0		P47755		Q9UN70	P48506	P35555	Q8IUX7	P98153
P20618	PSMB1			P13639		Q5JZY3		Q9NZD4	Q12765	Q92673	Q8IXL6	P20618
P00387	CYB5R3			Q92597		P01303		Q8IUX7	P52758	P05556	Q9UBG0	P00387
P11047	LAMC1			Q9NRN5		Q9Y617		P04792	Q8IUX7	P04844	O15335	P11047
P31994	FCGR2B			P05107		Q8WVQ1		P60983	Q08431	P51149	Q15257	P31994
P07996	THBS1			P34932		Q06418		O43598	P27105	Q6GTX8	O15144	P07996
Q12765	SCRN1			O75503		Q14112		O15540	Q9H0R4	Q9BXJ0	P12236	Q12765
Q9UL46	PSME2			O60462		Q96ID5		P58417	Q92597	O94933	Q13231	Q9UL46
P78310	CXADR			P11215		P45877		P06276	Q15257	Q02952	Q9Y2S2	P78310
Q9BRK3	MXRA8			P35080		Q969H8		Q5JZY3	O95967	Q12765	P29120	Q9BRK3
P02655	APOC2			P78310		Q9BRK3		Q99623	Q9P0L0	P35052	P07996	P02655
P60900	PSMA6			Q9Y2J8		Q92752		P11766	P21291	P98153	Q6UW01	P60900
P51858	HDGF			O75223		Q9Y5I4		P48723	Q13443	A0A0C4DH43	Q5TDH0	P51858
P21291	CSRP1			P07237		Q9Y2T3		O43707	P01742	P12110	Q8NBI6	P21291
P31146	CORO1A			Q15631		O15354		P43487	Q5TDH0	P48723	Q92597	P31146
Q9HD45	TM9SF3			P60033		Q16288		P55899	P16083	O75787	O95967	Q9HD45
Q16706	MAN2A1			Q8NBI6		P04271		Q9H4M9	P07996	O75891	Q12765	Q16706
P14384	CPM			P07099		A0M8Q6		O00764	MASP3	Q16531	P04271	P14384
Q02952	AKAP12			Q92752		P55291		P21291	O15335	P04003	P13598	Q02952
P48723	HSPA13			P43487		P54756		P29120	Q9H2E6	Q6UW01	P60033	P48723
P62873	GNB1			Q08722		Q9UMF0		P67936	Q99623	P09622	P04439	P62873
Q9NPH2	ISYNA1			O43567		Q16706		P08779	Q9NQC3	P13798	P35555	Q9NPH2
P02538	KRT6A			Q01459		O94769		P22695	P14550	P35080	Q16706	P02538
P55084	HADHB			P00387		P78310		Q16143	P48723	P22695	P15121	P55084
Q16531	DDB1			P46781		P10586		P61158	Q9P2E7	P46439	Q14C87	Q16531
P06276	BCHE			Q9NQC3		Q9NPR2		Q9NRN5	Q5JPE7	P35754	P62714	P06276
P18428	LBP					O15197		P04439	P62820	Q9Y3B3	P13639	P18428
P01591	JCHAIN					Q9NZ08		Q14C87	P29120	Q16143	P62820	P01591
P04439	HLA-A					P07942		Q9HDC9	P60201	Q9H2E6	P98153	P04439
P04275	VWF					Q01459		P24539	Q8N608	Q92597	Q96BZ4	P04275
Q9BXJ3	C1QTNF4					Q6ZMI3		Q6ZRP7	P60983	Q9UHY7	P22695	Q9BXJ3
P49257	LMAN1					Q9H8J5		P02511	O60462	P54725	P04259	P49257
P10809	HSPD1					Q9NRN5		P05556	O14979	P43487	P08493	P10809
P04839	CYBB					Q5FWE3		Q13938	P60033	P05154	Q08722	P04839
Q14195	DPYSL3					P23468		Q15019	P22607	P21926	P02461	Q14195
P61026	RAB10					Q13231		O75223	P62714	O14950	Q9HD45	P61026
Q8IUX7	AEBP1					P04278		P15311	Q08722	P05026	P63208	Q8IUX7
Q9UNW1	MINPP1					Q9H4D0		P51149	P48735	P08493	P62873	Q9UNW1
P13639	EEF2					A6NGN9		P11215	P46781	P07996	P48506	P13639
P21333	FLNA					Q9NY47		P02538	P35555	P04278	P12110	P21333
Q15121	PEA15					P52758		Q15631	P15169	P62820	P60900	Q15121
P22695	UQCRC2					P33151		Q14195	Q14393	P07384	Q16143	P22695
Q92485	SMPDL3B					O60279		Q15121	P54725	Q9NY15	O60462	Q92485
Q8IXL6	FAM20C					Q8IZS8		Q9Y490	P51572	Q06033	P34932	Q8IXL6
P15144	ANPEP					O43567		P55084	Q9HD45	A0A0B4J1X5	P11215	P15144
Q9UN70	PCDHGC3					O75223		Q9BTV4	Q9UN70	P49257	P01742	Q9UN70
P35555	FBN1					P20062		P14550	P51149	P04439	P09622	P35555
Q9Y490	TLN1					Q02487		P05091	Q99523	Q9NRN5	P60983	Q9Y490
P62714	PPP2CB					P61278		Q9NY47	P12110	Q15019	P51149	P62714
P05556	ITGB1					Q86UX2		O14979	Q92485	Q9NZD4	Q15149	P05556
P62491	RAB11A					Q8N126		P60660	Q8WY21	P01591	P22607	P62491
Q9NRN5	OLFML3							Q9BXJ3	P11047	Q9UL46	Q99523	Q9NRN5
P60891	PRPS1							A0A0B4J1Y9	P23435	O14979	P60201	P60891
Q8N608	DPP10							P15144	P04439	P51858	Q16531	Q8N608
P51149	RAB7A							P04083	P02511	MASP3	P54725	P51149
Q16143	SNCB							P48506	Q16531	Q8IXL6	P46781	Q16143
P06312	IGKV4-1							P12110	Q9NRN5	P55084	A0M8Q6	P06312
Q5JPE7	NOMO2							Q9NPH2	P34932	Q13443	O15197	Q5JPE7
P02511	CRYAB							P20618	Q9UL46	P08779	Q9BRK3	P02511
P49773	HINT1							P04839	O75874	P04839	Q6GTX8	P49773
O15031	PLXNB2							P54725	P05154	P11171	P31146	O15031
P60201	PLP1							P05107	A0A0B4J1Y9	P61026	Q9NRN5	P60201
P46439	GSTM5							Q04828	P55899	P02538	Q9Y6N8	P46439
P24539	ATP5PB							P00387	Q13938	Q9UNW1	P52758	P24539
Q92597	NDRG1							Q9NY15	Q9NZ08	O15400	P25787	Q92597
P05023	ATP1A1							P15169	P09619	Q8IX05	P06276	P05023
Q5TDH0	DDI2							Q9NZ08	Q8IX05	P06312	Q9UNW1	Q5TDH0
Q8IX05	CD302							A0M8Q6	Q9Y6N8	P55899	Q5JZY3	Q8IX05
P25787	PSMA2							Q9Y2S2	Q5JZY3	O15031	MASP3	P25787
O14950	MYL12B							P16083	Q9NR34	P11215	Q9UHY7	O14950
O75223	GGCT							O14672	Q15149	P11047	Q8NI22	O75223
P48506	GCLC							Q02952	P04275	P23435	O75223	P48506
P07099	EPHX1							P61088	Q8WWX9	O75223	Q9BXJ3	P07099
P55291	CDH15							P11171	P13639	Q9NQC3	Q9Y2J8	P55291
Q13938	CAPS							P62873	P98153	P27105	Q9NZ08	Q13938
Q6ZRP7	QSOX2							P23297	O15197	Q15257	Q15084	Q6ZRP7
P55899	FCGRT							Q9UK55	P61026	P17655	Q13938	P55899
P11215	ITGAM							P25787	O75223	Q99523	P15169	P11215
P54725	RAD23A							P49257	P35080	Q9BXJ3	P48723	P54725
O14979	HNRNPDL							P21980	P22695	P55291	P04839	O14979
Q9UK55	SERPINA10							P54802	Q9UHY7	P21796	P35080	Q9UK55
Q9HDC9	APMAP							Q9UL46	Q9UNW1	P15144	Q9Y3B3	Q9HDC9
P34932	HSPA4							P46781	O43567	P14384	P02511	P34932
O75891	ALDH1L1							P17655	P43304	P24539	O43567	O75891
P46781	RPS9							P34932	P49257	P62714	P04275	P46781
Q03135	CAV1							Q07065	P35611	Q08722	P47755	Q03135
Q9UQ80	PA2G4							P60201	P55209	P43003	Q99798	Q9UQ80
P54709	ATP1B3							Q9Y277	P04259	P34932	P55209	P54709
Q08722	CD47							P60891	P20073	Q9NZ08	P24539	Q08722
Q9Y277	VDAC3							Q9Y2J8	Q9BRK3	Q9UK55	P51572	Q9Y277
Q9NZ08	ERAP1							P35080	Q99798	Q9BTV4	P35611	Q9NZ08
Q9NY47	CACNA2D2							Q08722	A0M8Q6	O15540	P20073	Q9NY47
O15400	STX7							Q9UHY7	Q9UQ80	P06276	Q99623	O15400
Q9NY15	STAB1							P12236	P15144	P18428	Q9UQ80	Q9NY15
A0M8Q6	IGLC7							Q9NTK5	Q6UW01	P60891	P55899	A0M8Q6
P39656	DDOST							Q12765	P25787	O14672	P23297	P39656
P04259	KRT6B							Q9UQ80	P55291	Q9NR34	P43003	P04259
P19338	NCL							O75891	P04839	P20073	P01889	P19338
P12110	COL6A2							P10809	Q86SF2	P09455	Q96NY7	P12110
Q15257	PTPA							P48735	P24539	P51572	P55291	Q15257
P27105	STOM							P07099	P31930	P60981	P48735	P27105
Q9BTV4	TMEM43								P06276	Q15149	Q9NY15	Q9BTV4
P35080	PFN2								Q9Y277	P25787	O15400	P35080
P21980	TGM2								Q9BXJ3	Q6ZRP7	Q9NY47	P21980
O14672	ADAM10								P13598	P31930	P31994	O14672
P01889	HLA-B								P04844	Q9NY47	O14672	P01889
P60033	CD81								P17655	Q03135	A0A0B4J1Y9	P60033
P60981	DSTN								P46439	P48735	P09619	P60981
P48735	IDH2								O15400	O75503	P31930	P48735
P54802	NAGLU								Q8IXL6	P55209	P54802	P54802
P23297	S100A1								P54802	Q92485	Q8IX05	P23297
Q07065	CKAP4								P01889	P60201	P04844	Q07065
P15169	CPN1								P14384	Q13938	Q03135	P15169
Q99798	ACO2								P05556	P48506	P43304	Q99798
P47755	CAPZA2								P23297	P47755	Q9NQC3	P47755
P55209	NAP1L1								Q96NY7	Q07065		P55209
P20073	ANXA7								P43003	Q14195		P20073
Q9NQC3	RTN4								P47755	P54802		Q9NQC3
P51572	BCAP31								O14672	Q9UQ80		P51572
P28070	PSMB4								P60981	Q96NY7
P05026	ATP1B1								Q6GTX8	Q9Y2J8
P12236	SLC25A6								Q9NY47	P01889
P62820	RAB1A								Q9NY15	Q9Y277
P60983	GMFB								P78310	A0M8Q6
Q15149	PLEC									P15169
Q5JZY3	EPHA10									P35611
Q9UHY7	ENOPH1
Q9Y2J8	PADI2
Q9Y3B3	TMED7
P35611	ADD1
Q99623	PHB2
P43003	SLC1A3
Q96NY7	CLIC6
A0A0B4J1Y9	IGHV3-72
P31930	UQCRC1
P04844	RPN2
P43304	GPD2
P17655	CAPN2

## Sheet: Ext data Figure 5d
Accession	Protein FDR Confidence Combined	Unique Peptides	Gene symbol	Abundance Normalized ICM n=1	Abundance Normalized ICM n=2	Abundance Normalized ICM n=3	Abundance Normalized mean ICM	Abundance Normalized CCM n=1	Abundance Normalized CCM n=2	Abundance Normalized CCM n=3	Abundance Normalized CCM n=4	Abundance Normalized CCM n=5	Abundance Normalized mean CCM	fc CCM/ICM	log2fc CCM/ICM	pval log	log adjpval
Q6ZRP7	High	2	QSOX2	0.0001	0.0001	0.0001	0.0001	110755	0.0001	63578.5	0.0001	90888.3	53044.4	88407.3	16.4319	0.115886	0.205468
Q96NY7	High	4	CLIC6	0.0001	0.0001	0.0001	0.0001	0.0001	51028.7	38335.8	53550.8	0.0001	28583	47638.4	15.5398	0.11586	0.205468
P20062	High	6	TCN2	87400.2	0.0001	30116.8	39172.3	1.16839e+06	971509	962115	941794	1.54819e+06	1.1184e+06	19.0338	4.25049	0.0932092	0.495456
P43146	High	9	DCC	101803	78316.8	0.0001	60039.9	1.17753e+06	872293	1.35371e+06	736829	1.05653e+06	1.03938e+06	11.541	3.52869	0.1133	0.522903
Q6MZW2	High	14	FSTL4	436393	207679	0.0001	214691	4.57437e+06	3.78093e+06	1.89496e+06	4.18404e+06	3.90101e+06	3.66706e+06	11.3871	3.50933	0.117067	0.525118
Q5KU26	High	3	COLEC12	195629	45257.2	0.0001	80295.3	1.70234e+06	1.07557e+06	1.22836e+06	1.0862e+06	1.4098e+06	1.30045e+06	10.7972	3.43259	0.108502	0.517325
Q8IZS8	High	6	CACNA2D3	59398.6	0.0001	37027.3	32142	554527	341545	760733	393761	534142	516942	10.722	3.42251	0.113286	0.522903
O15354	High	2	GPR37	0.0001	76995.7	67191	48062.2	333143	588576	876530	1.31897e+06	720753	767595	10.6472	3.41241	0.118115	0.525118
Q96JF0	High	3	ST6GAL2	168532	51601.2	0.0001	73377.6	1.50141e+06	1.15516e+06	924142	848846	1.25638e+06	1.13719e+06	10.3318	3.36902	0.112299	0.522903
Q9H4D0	High	4	CLSTN2	44133.2	0.0001	41376.3	28503.2	632789	408601	247915	418230	420618	425631	9.95516	3.31544	0.116334	0.525118
P22304	High	6	IDS	249082	0.0001	254123	167735	2.74979e+06	2.00227e+06	1.82316e+06	1.76659e+06	2.30629e+06	2.12962e+06	8.46422	3.08138	0.126831	0.534491
Q9BQT9	High	3	CLSTN3	51402.7	31150	0.0001	27517.6	331355	333436	231156	325083	314058	307017	7.43809	2.89493	0.123778	0.531715
Q9NY72	High	3	SCN3B	138933	53934.2	0.0001	64289.2	713831	694883	629511	773926	768308	716092	7.42573	2.89253	0.123822	0.531715
P21802	High	4	FGFR2	551764	130966	0.0001	227577	2.70083e+06	1.29215e+06	3.64228e+06	1.42334e+06	3.11599e+06	2.43492e+06	7.13288	2.83448	0.127999	0.534491
O43567	High	2	RNF13	24272.1	0.0001	32230.4	18834.2	220529	108302	255834	78766.9	288331	190353	6.73783	2.75228	0.131625	0.535379
Q9Y4L1	High	3	HYOU1	111224	0.0001	115067	75430.3	892198	563453	882766	649814	799701	757587	6.69569	2.74323	0.132433	0.535379
Q9BXJ0	High	2	C1QTNF5	68150.8	40286.6	0.0001	36145.8	519956	412721	198165	324830	345216	360177	6.64305	2.73185	0.130365	0.535379
P55283	High	4	CDH4	246361	108321	0.0001	118227	1.12185e+06	908777	1.66588e+06	1.02553e+06	1.13879e+06	1.17216e+06	6.60966	2.72458	0.131581	0.535379
P04180	High	5	LCAT	132152	502980	0.0001	211711	3.60519e+06	2.20026e+06	1.13281e+06	1.23791e+06	1.36894e+06	1.90902e+06	6.01141	2.5877	0.135389	0.535947
Q14112	High	5	NID2	327144	0.0001	77677	134940	1.2373e+06	970282	1.41638e+06	1.19236e+06	1.13819e+06	1.1909e+06	5.88359	2.5567	0.129885	0.535379
O14786	High	3	NRP1	0.0001	58063.9	148383	68815.5	712426	463314	768094	470307	612780	605384	5.8648	2.55208	0.133226	0.535379
Q9Y287	High	3	ITM2B	108369	0.0001	264122	124164	1.10532e+06	1.33412e+06	719964	1.2347e+06	897727	1.05836e+06	5.68263	2.50656	0.136745	0.536502
Q16288	High	3	NTRK3	76232.1	0.0001	66690.7	47640.9	354658	421897	469362	279556	473130	399721	5.59352	2.48376	0.137688	0.536991
P80723	High	3	BASP1	82236.5	52505.6	0.0001	44914	358942	284371	472663	257609	358473	346411	5.14184	2.36229	0.140025	0.537154
P35052	High	4	GPC1	221511	0.0001	105375	108962	1.32401e+06	867739	183443	841538	892587	821862	5.02844	2.33011	0.148921	0.538728
Q15223	High	2	NECTIN1	149214	67185.2	0.0001	72133.2	615918	339663	711307	431802	611123	541962	5.00891	2.3245	0.140991	0.537154
O75078	High	3	ADAM11	50779.4	0.0001	137985	62921.6	562379	364108	410510	391739	621577	470063	4.98041	2.31626	0.138588	0.537154
Q9UHI8	High	2	ADAMTS1	364240	88950.1	0.0001	151063	1.26922e+06	705477	1.48615e+06	378994	1.5202e+06	1.07201e+06	4.73094	2.24213	0.14339	0.537239
Q8NCW5	High	3	NAXE	124089	0.0001	111628	78572.6	506687	352978	679817	574728	643744	551591	4.6801	2.22654	0.146493	0.53784
P09603	High	3	CSF1	634107	193006	0.0001	275704	2.51668e+06	1.97214e+06	1.26752e+06	1.35441e+06	1.99716e+06	1.82158e+06	4.40468	2.13904	0.146178	0.53784
Q9HAT2	High	7	SIAE	0.0001	96671.6	542601	213091	2.06718e+06	1.82512e+06	459835	1.38148e+06	1.28857e+06	1.40444e+06	4.39386	2.13549	0.142896	0.537154
O15197	High	2	EPHB6	66997.3	0.0001	51317.3	39438.2	275270	119500	504937	121143	265150	257200	4.34773	2.12026	0.153138	0.539131
Q16653	High	3	MOG	146548	34569.1	0.0001	60372.3	413522	355495	388869	356957	403427	383654	4.23653	2.08288	0.139047	0.537154
O75173	High	2	ADAMTS4	219258	37818	0.0001	85692.1	570704	542955	462244	571454	524675	534406	4.15757	2.05574	0.136914	0.536502
Q9NS98	High	5	SEMA3G	307736	217007	0.0001	174914	1.28102e+06	949501	1.36414e+06	532846	1.22351e+06	1.0702e+06	4.07896	2.0282	0.154848	0.539131
Q8IUK5	High	4	PLXDC1	202821	45587.8	0.0001	82803.1	710698	396246	553780	228187	621393	502061	4.04221	2.01514	0.144497	0.537551
Q86UD1	High	4	OAF	206330	178202	0.0001	128177	780338	708388	517205	847611	930408	756790	3.93616	1.97679	0.15446	0.539131
P52758	High	2	RIDA	72105.3	0.0001	38934.7	37013.3	237058	236861	288225	112703	212975	217564	3.91866	1.97036	0.150718	0.539131
Q96B86	High	2	RGMA	157341	92424.1	0.0001	83255.1	520458	486380	456719	441044	493139	479548	3.83999	1.9411	0.152175	0.539131
O75752	High	3	B3GALNT1	389062	0.0001	182655	190572	1.17631e+06	741520	1.0896e+06	1.30847e+06	1.13329e+06	1.08984e+06	3.81252	1.93074	0.153948	0.539131
O75503	High	2	CLN5	40010.7	114715	0.0001	51575.1	373015	276354	55824.2	395537	356901	291526	3.76831	1.91392	0.157224	0.53957
O14917	High	7	PCDH17	0.0001	303374	564719	289364	1.43443e+06	1.69307e+06	853142	1.97542e+06	1.62952e+06	1.51712e+06	3.49529	1.80541	0.160305	0.539869
Q92673	High	3	SORL1	0.0001	72659.8	186712	86457.3	870829	513315	206229	412014	257414	451960	3.48504	1.80117	0.159517	0.539869
P05937	High	8	CALB1	115166	329153	0.0001	148107	1.2162e+06	474858	589384	537265	916024	746746	3.3613	1.74902	0.158127	0.53957
Q08554	High	2	DSC1	118032	0.0001	0.0001	39344.1	232770	0.0001	447842	0.0001	283832	192889	2.72367	1.44555	0.509258	0.670205
Q9UPU3	High	2	SORCS3	235313	77665.6	0.0001	104326	748109	608153	0.0001	569384	553019	495733	3.95979	1.98543	0.629314	0.793189
O75787	High	4	ATP6AP2	0.0001	78720.8	232649	103790	478864	591215	178503	717877	380916	469475	3.01555	1.59242	0.163374	0.541207
Q9BRK3	High	2	MXRA8	0.0001	35786.1	73176.1	36320.7	189620	99298.2	228986	120124	182317	164069	3.01149	1.59048	0.161526	0.539869
O75223	High	2	GGCT	37390.7	0.0001	32185.1	23191.9	102915	115500	106119	101010	95390.9	104187	2.99492	1.58252	0.161042	0.539869
P78310	High	2	CXADR	38436.8	0.0001	54934.4	31123.7	187736	28134.7	283076	0.0001	182708	136331	3.65024	1.86799	0.655664	0.814166
P69891	High	8	HBG1	4.93785e+06	4.11013e+06	8.4872e+06	5.84506e+06	9.90912e+06	4.76296e+07	1.14478e+06	4.45868e+07	1.50835e+07	2.36708e+07	4.0497	2.01782	0.393375	0.505509
Q9P2E7	High	3	PCDH10	93442.8	91239.4	0.0001	61560.7	247821	193286	290991	248383	246662	245429	2.65785	1.41026	0.169329	0.544669
Q9Y2S2	High	4	CRYL1	45546.3	48560	142383	78829.7	66006.9	365121	378489	215982	392953	283710	3.59903	1.84761	0.0546551	0.177216
P07602	High	8	PSAP	1.01974e+07	5.37652e+06	1.58586e+07	1.04775e+07	2.035e+07	1.71414e+07	1.07207e+08	1.49379e+07	2.77827e+07	3.74837e+07	3.57754	1.83897	0.0922465	0.205468
P55209	High	2	NAP1L1	0.0001	43395.9	0.0001	14465.3	0.0001	99983.4	54502.1	71581.2	23360.5	49885.4	1.43693	0.522987	0.238446	0.512319
P15311	High	4	EZR	0.0001	34116.2	241091	91735.8	102765	592910	316596	342675	203159	311621	2.26463	1.17927	0.166571	0.54189
Q06828	High	4	FMOD	630661	92892.4	413904	379152	1.28293e+06	1.35405e+06	317146	1.56092e+06	1.13762e+06	1.13053e+06	2.98174	1.57615	0.0750808	0.34988
Q99523	High	2	SORT1	0.0001	41954.1	147084	63012.8	288443	162624	101692	134864	251125	187749	1.98636	0.99013	0.178067	0.549724
Q9UHY7	High	2	ENOPH1	0.0001	0.0001	86954.5	28984.8	38023.8	110093	156028	102921	0.0001	81413.1	1.17034	0.226927	0.243148	0.519392
Q16706	High	3	MAN2A1	178834	0.0001	57579.8	78804.4	207833	253122	246452	203167	170728	216261	1.82951	0.871459	0.180495	0.551743
Q9UJZ1	High	2	STOML2	2.24302e+06	950131	429376	1.20751e+06	3.26688e+06	2.20023e+06	6.72926e+06	1.28191e+06	2.85741e+06	3.26714e+06	2.70569	1.43599	0.0778607	0.333255
P02792	High	6	FTL	1.19152e+06	948546	2.28442e+06	1.47483e+06	720119	1.62535e+06	1.00711e+07	1.50901e+06	5.72779e+06	3.93067e+06	2.66517	1.41423	0.397993	0.525118
Q96DG6	High	4	CMBL	188604	187897	816523	397674	213289	1.44763e+06	1.48107e+06	1.24753e+06	871033	1.05211e+06	2.64565	1.40362	0.13476	0.351288
Q16531	High	2	DDB1	64695.4	0.0001	118769	61154.8	180933	147851	177909	133078	162145	160383	1.74839	0.806023	0.187353	0.554866
Q04828	High	2	AKR1C1	51674.6	0.0001	441033	164236	70881.1	581207	295083	396980	781770	425184	1.72591	0.787357	0.18294	0.551743
Q13421	High	4	MSLN	784169	0.0001	800499	528223	1.46963e+06	1.34213e+06	923043	1.43103e+06	1.49887e+06	1.33294e+06	1.6823	0.750432	0.194576	0.561587
P07686	High	5	HEXB	66216.3	1.05654e+06	537011	553255	1.46032e+06	1.34703e+06	1.11303e+06	1.56934e+06	1.16271e+06	1.33049e+06	2.40484	1.26594	0.0673781	0.443187
P13598	High	2	ICAM2	154469	59820.4	88496.6	100929	284430	74264.4	334472	207629	290604	238280	2.36087	1.23932	0.0971208	0.230631
Q08431	High	2	MFGE8	166248	0.0001	259846	142031	405836	233375	268523	386813	379731	334856	1.57175	0.652368	0.195852	0.562293
Q9NS85	High	2	CA10	221040	128984	0.0001	116675	219648	627359	0.0001	305121	209240	272274	1.94468	0.959533	0.68597	0.832742
P62714	High	2	PPP2CB	0.0001	0.0001	154990	51663.2	0.0001	177846	92036.4	194859	126199	118188	0.953191	-0.0691621	0.245947	0.522903
P60983	High	2	GMFB	73269.4	0.0001	113093	62120.8	139296	185870	231093	142265	0.0001	139705	1.8741	0.906199	0.682498	0.830506
P02461	High	3	COL3A1	401738	231589	95207.9	242845	558218	642162	735669	169079	578454	536716	2.21012	1.14412	0.12169	0.362807
P30740	High	9	SERPINB1	426568	235754	1.45791e+06	706743	524229	2.059e+06	1.60691e+06	2.09624e+06	1.44487e+06	1.54625e+06	2.18785	1.12951	0.110007	0.39034
P49773	High	2	HINT1	124206	0.0001	467184	197130	0.0001	1.23068e+06	424594	334988	113638	420779	1.77877	0.830881	0.696664	0.836545
Q5JZY3	High	2	EPHA10	121250	0.0001	84182.6	68477.6	130884	127366	363371	108597	0.0001	146044	1.77727	0.829659	0.693852	0.836545
P55083	High	2	MFAP4	393739	252726	2.74232e+06	1.12959e+06	3.29895e+06	817032	2.70851e+06	2.08991e+06	2.97524e+06	2.37793e+06	2.10512	1.0739	0.10735	0.440939
Q05707	High	13	COL14A1	543442	0.0001	810089	451177	357214	798233	1.81263e+06	760929	1.01081e+06	947963	1.40073	0.486175	0.208967	0.570439
P02794	High	6	FTH1	1.8472e+06	1.17038e+06	3.91424e+06	2.31061e+06	1.77331e+06	2.92178e+06	1.11155e+07	3.07677e+06	4.76465e+06	4.73039e+06	2.04725	1.03369	0.237325	0.435388
Q10471	High	6	GALNT2	200328	139841	1.64588e+06	662017	1.47696e+06	1.04618e+06	1.02466e+06	1.04971e+06	2.16733e+06	1.35297e+06	2.04371	1.03119	0.0744243	0.435817
P21980	High	3	TGM2	0.0001	0.0001	367752	122584	52319.3	602057	0.0001	505543	57535.7	243491	0.827633	-0.272937	0.262939	0.535379
P18669	High	7	PGAM1	1.76517e+06	1.1632e+06	2.72965e+06	1.88601e+06	1.71155e+06	4.5488e+06	5.18415e+06	3.3041e+06	3.63444e+06	3.67661e+06	1.94942	0.963041	0.0787589	0.250188
P13639	High	3	EEF2	43410.9	0.0001	178898	74103	0.0001	121321	258157	194572	141858	143181	1.61016	0.687207	0.680327	0.830393
P52565	High	3	ARHGDIA	176344	178386	826261	393664	433890	895255	835393	1.02274e+06	587190	754894	1.91761	0.939309	0.0834035	0.412247
O43598	High	3	DNPH1	137049	148466	238958	174824	138882	498445	261859	355533	414927	333929	1.91009	0.933638	0.118315	0.224004
P14550	High	4	AKR1A1	135871	60972.5	191002	129282	93330.5	199285	348336	312753	268857	244512	1.89131	0.919385	0.157786	0.381876
P05154	High	4	SERPINA5	246000	158626	0.0001	134875	282113	139369	154224	407861	276271	251967	1.24543	0.316648	0.211407	0.572205
Q9NPH2	High	3	ISYNA1	128451	0.0001	236194	121548	74956.7	307211	362683	226146	163795	226958	1.24482	0.315936	0.21371	0.572377
P61088	High	4	UBE2N	59276.7	87911.1	538366	228518	60605.9	495176	467082	606065	488555	423497	1.85323	0.890045	0.298415	0.538745
Q13510	High	5	ASAH1	87212.6	66944.2	1.6477e+06	600620	1.55911e+06	956999	903762	1.03969e+06	1.07453e+06	1.10682e+06	1.84279	0.881895	0.0757841	0.453898
P54727	High	3	RAD23B	209412	83450.2	376959	223274	233055	405923	605309	398375	409886	410510	1.83859	0.878601	0.0989715	0.4257
Q14019	High	5	COTL1	572975	671693	1.01154e+06	752070	653289	1.47319e+06	2.15263e+06	1.22318e+06	1.36693e+06	1.37384e+06	1.82675	0.86928	0.0966463	0.208152
P16083	High	3	NQO2	120432	0.0001	286921	135784	63063.2	208949	286741	399850	278475	247415	1.21475	0.280654	0.214363	0.572377
Q14165	High	6	MLEC	93458.9	126942	1.74481e+06	655071	1.37423e+06	781554	1.17714e+06	1.09785e+06	1.4959e+06	1.18534e+06	1.80948	0.855574	0.0837675	0.465962
Q9Y279	High	2	VSIG4	192232	71490.1	504310	256011	554219	276217	596396	240565	622261	457932	1.78872	0.838928	0.157244	0.504447
Q13740	High	8	ALCAM	2.82756e+06	1.31739e+06	7.84245e+06	3.9958e+06	8.87114e+06	6.16003e+06	8.38339e+06	5.54941e+06	6.76403e+06	7.1456e+06	1.78828	0.838571	0.0820359	0.451164
P04070	High	3	PROC	172577	219432	294095	228701	332808	344100	238875	801580	326394	408751	1.78727	0.837759	0.131281	0.240505
Q15631	High	3	TSN	35871.6	104593	393103	177856	97384.2	374457	366602	476826	261450	315344	1.77303	0.826217	0.20459	0.534567
P36871	High	6	PGM1	465056	172456	475210	370908	463180	898427	505553	675186	726896	653848	1.76283	0.817896	0.0732254	0.377875
P04080	High	2	CSTB	1.10922e+06	779712	2.45139e+06	1.44677e+06	1.23854e+06	2.59928e+06	4.06156e+06	2.62495e+06	2.16332e+06	2.53753e+06	1.75392	0.810586	0.137067	0.395561
P49908	High	3	SELENOP	1.4377e+06	981593	475167	964821	1.53859e+06	1.46524e+06	2.51134e+06	1.38371e+06	1.42254e+06	1.66428e+06	1.72497	0.786569	0.0699828	0.379647
Q9H299	High	2	SH3BGRL3	296196	96503.9	419849	270849	303034	570642	570097	352776	538376	466985	1.72415	0.785885	0.116338	0.467296
Q92597	High	2	NDRG1	42856.8	0.0001	201305	81387.2	0.0001	223875	157357	211560	107467	140052	1.43401	0.520053	0.685125	0.832742
P60900	High	2	PSMA6	0.0001	0.0001	297808	99269.2	0.0001	284790	223115	159315	181879	169820	0.712791	-0.488448	0.252156	0.527908
P17655	High	2	CAPN2	0.0001	78422	0.0001	26140.7	48683.3	71995.8	101977	0.0001	0.0001	44531.2	0.946402	-0.0794743	0.540134	0.703873
Q99983	High	7	OMD	578194	529934	8.57979e+06	3.22931e+06	7.13356e+06	4.7749e+06	4.38876e+06	5.60076e+06	5.5395e+06	5.4875e+06	1.69928	0.764924	0.0899802	0.483222
P02746	High	4	C1QB	4.14341e+06	5.50799e+06	1.54305e+06	3.73149e+06	6.93969e+06	6.00732e+06	7.08243e+06	5.48297e+06	6.14264e+06	6.33101e+06	1.69665	0.762686	0.0640912	0.429804
P62937	High	5	PPIA	4.42615e+06	5.03626e+06	1.16043e+07	7.02223e+06	5.94135e+06	1.41231e+07	1.17152e+07	1.74242e+07	1.01788e+07	1.18765e+07	1.69128	0.758113	0.137432	0.384685
P10599	High	2	TXN	2.69797e+06	1.61669e+06	4.55325e+06	2.95597e+06	3.441e+06	4.98163e+06	6.37471e+06	5.31487e+06	4.34582e+06	4.89161e+06	1.65482	0.726677	0.0690592	0.376749
P00390	High	3	GSR	169093	150296	785446	368279	417497	542970	739959	560535	718594	595911	1.6181	0.694299	0.113316	0.499717
P15121	High	4	AKR1B1	94818.7	128618	522315	248584	156132	503820	627497	198334	506748	398506	1.60311	0.680869	0.288979	0.54189
P21266	High	6	GSTM3	404706	1.01062e+06	2.4813e+06	1.29888e+06	622706	2.24058e+06	3.70321e+06	1.62411e+06	2.18599e+06	2.07532e+06	1.59778	0.67607	0.333563	0.563485
O75368	High	4	SH3BGRL	836105	601297	1.29432e+06	910573	856571	1.59244e+06	1.65298e+06	1.77997e+06	1.34894e+06	1.44618e+06	1.58821	0.667403	0.0903823	0.344895
P29762	High	9	CRABP1	2.02617e+06	3.83854e+06	9.42126e+06	5.09532e+06	2.72802e+06	9.64232e+06	1.46829e+07	7.53233e+06	5.25014e+06	7.96713e+06	1.56362	0.644887	0.360477	0.567743
Q8N2Q7	High	2	NLGN1	601777	76394.5	0.0001	226057	502157	268929	290100	264875	440767	353366	1.04211	0.0595113	0.19675	0.562773
Q04760	High	4	GLO1	722708	764277	2.04267e+06	1.17655e+06	1.31502e+06	2.14563e+06	1.93853e+06	1.77558e+06	1.97641e+06	1.83023e+06	1.55559	0.637464	0.0884986	0.443137
Q99536	High	5	VAT1	97848.9	61413.6	886447	348570	0.0001	651180	1.07237e+06	541742	433838	539826	1.93586	0.952976	0.613686	0.670205
P0DMV9	High	16	HSPA1B	2.41769e+06	1.8808e+06	1.00647e+07	4.78774e+06	2.72326e+06	1.13598e+07	8.4882e+06	8.92486e+06	5.17828e+06	7.33487e+06	1.53201	0.615428	0.279617	0.54501
P02787	High	43	TF	1.76246e+09	1.54599e+09	1.08887e+09	1.46577e+09	2.81172e+09	1.77111e+09	2.49489e+09	1.64963e+09	2.36268e+09	2.21801e+09	1.5132	0.597604	0.0533686	0.217488
Q13867	High	3	BLMH	372273	141616	522124	345338	304352	617981	429818	626169	618256	519315	1.50379	0.588602	0.192081	0.534491
P48506	High	2	GCLC	0.0001	92621.1	158126	83582.4	79688.9	240655	46812.8	163601	94378.8	125027	0.997239	-0.00398869	0.228574	0.586329
Q13404	High	2	UBE2V1	167612	308362	855321	443765	413786	840696	689238	775925	538332	651595	1.46833	0.554181	0.185831	0.53784
P37837	High	7	TALDO1	1.25299e+06	1.20828e+06	2.73521e+06	1.73216e+06	1.97953e+06	2.7724e+06	2.8544e+06	2.71196e+06	2.17731e+06	2.49912e+06	1.44278	0.528846	0.0947717	0.44403
Q01469	High	3	FABP5	379293	236170	513267	376243	515070	479926	760644	505467	444855	541192	1.43841	0.524475	0.105261	0.406975
O75874	High	4	IDH1	74000.8	0.0001	413639	162547	0.0001	142525	361302	321230	343004	233612	1.19767	0.260228	0.695518	0.836545
Q9UL46	High	2	PSME2	0.0001	122242	206193	109478	51414	143038	135738	267183	186628	156800	0.954834	-0.0666776	0.229295	0.586329
P14618	High	18	PKM	9.41255e+06	7.86748e+06	1.42673e+07	1.05158e+07	1.32082e+07	1.34271e+07	2.12606e+07	1.35593e+07	1.32901e+07	1.49491e+07	1.42159	0.507501	0.087113	0.351862
P09936	High	3	UCHL1	665570	756524	459400	627164	629376	1.18987e+06	866804	1.01771e+06	746290	890010	1.4191	0.504978	0.110242	0.325284
P35080	High	2	PFN2	38730.6	47818.2	109564	65370.9	41113	110915	171669	81379.5	58735.2	92762.3	1.41902	0.504891	0.437874	0.604607
P55291	High	2	CDH15	86939.1	81045	64394.8	77459.6	216642	87783.1	98661.6	52026.4	93511.9	109725	1.41654	0.502375	0.461622	0.539869
P28066	High	3	PSMA5	211374	259069	516786	329076	234011	812340	341683	540730	400404	465834	1.41558	0.501393	0.365916	0.54831
P31946	High	4	YWHAB	410648	671303	1.5691e+06	883684	633691	1.65739e+06	1.4983e+06	1.41743e+06	1.02563e+06	1.24649e+06	1.41056	0.496266	0.273397	0.549549
P11142	High	13	HSPA8	2.24152e+06	1.93065e+06	6.20727e+06	3.45982e+06	2.49937e+06	6.22472e+06	5.99569e+06	5.4187e+06	4.14665e+06	4.85703e+06	1.40384	0.489378	0.262783	0.541522
P00492	High	6	HPRT1	731237	934192	1.66345e+06	1.10962e+06	1.33154e+06	1.98428e+06	1.22099e+06	1.64848e+06	1.5823e+06	1.55352e+06	1.40004	0.485468	0.119034	0.452218
P11766	High	2	ADH5	157384	137293	327222	207300	128211	366428	419684	255831	279634	289957	1.39873	0.484123	0.355692	0.544669
P49189	High	2	ALDH9A1	195441	155634	450030	267035	237568	492004	467148	393332	276218	373254	1.39777	0.483128	0.231516	0.537154
P04179	High	4	SOD2	833481	475503	3.94312e+06	1.7507e+06	2.43e+06	2.19777e+06	3.10553e+06	1.88982e+06	2.59423e+06	2.44347e+06	1.39571	0.480999	0.174876	0.54189
Q9UD71	High	2	PPP1R1B	177908	81906.1	234477	164764	0.0001	244716	313714	333494	257257	229836	1.74368	0.802137	0.546028	0.599029
P47755	High	2	CAPZA2	0.0001	0.0001	86225.4	28741.8	0.0001	46469	46781.5	74100.4	33053.8	40080.9	0.581049	-0.783269	0.258403	0.534491
Q96KP4	High	8	CNDP2	289417	268619	934401	497479	158869	724346	1.24972e+06	993879	336672	692696	1.39241	0.477588	0.664249	0.784615
P16152	High	7	CBR1	352368	690908	1.18755e+06	743607	690367	1.0373e+06	1.5474e+06	957537	938396	1.0342e+06	1.39079	0.475901	0.230402	0.539869
P02545	High	7	LMNA	392224	0.0001	1.62697e+06	673063	0.0001	2.22681e+06	1.05898e+06	598793	790339	934985	1.15762	0.211166	0.709373	0.844325
P30046	High	3	DDT	407520	749187	1.88065e+06	1.01245e+06	635148	1.89456e+06	992690	2.15777e+06	1.31011e+06	1.39806e+06	1.38086	0.46557	0.366904	0.606597
P54652	High	2	HSPA2	471187	402654	305627	393156	541019	537133	309158	696584	627566	542292	1.37933	0.463967	0.198212	0.355453
Q99497	High	7	PARK7	4.45362e+06	3.47959e+06	8.09998e+06	5.3444e+06	4.41684e+06	9.94051e+06	9.02827e+06	8.16964e+06	5.07895e+06	7.32684e+06	1.37094	0.455164	0.287566	0.535947
P04792	High	6	HSPB1	437119	495858	2.36067e+06	1.09788e+06	141450	1.88951e+06	2.19032e+06	2.34588e+06	930971	1.49963e+06	1.36593	0.44988	0.747172	0.84244
P23435	High	2	CBLN1	68572.9	104472	152482	108509	254347	153650	106164	0.0001	220714	146975	1.69312	0.759686	0.53561	0.586329
Q14393	High	4	GAS6	69762.5	121789	399859	197137	291966	170121	320264	250404	291348	264821	1.34333	0.425819	0.228043	0.564135
Q9UM22	High	5	EPDR1	371220	334985	7.11034e+06	2.60551e+06	3.65786e+06	2.85357e+06	3.84661e+06	2.9952e+06	3.76531e+06	3.42371e+06	1.31403	0.393993	0.136802	0.535947
P07451	High	4	CA3	56113.3	101812	767641	308522	0.0001	1.03002e+06	0.0001	706954	289907	405377	2.18988	1.13085	0.336234	0.437623
P63104	High	6	YWHAZ	3.61167e+06	3.14389e+06	7.46282e+06	4.73946e+06	3.65314e+06	7.4193e+06	7.94239e+06	6.35845e+06	5.38475e+06	6.15161e+06	1.29796	0.376241	0.306054	0.554866
P10768	High	6	ESD	884298	904014	1.96471e+06	1.25101e+06	1.04967e+06	2.2877e+06	1.87021e+06	1.97348e+06	916764	1.61956e+06	1.2946	0.372512	0.42038	0.605252
P34932	High	3	HSPA4	41168.2	48951.9	150980	80366.8	48304.2	143551	86573.9	151536	86167.6	103227	1.28444	0.361144	0.425013	0.650835
P40926	High	6	MDH2	555842	625157	1.70348e+06	961493	715347	1.81497e+06	777713	1.80052e+06	1.05579e+06	1.23287e+06	1.28224	0.358671	0.442689	0.653726
P0C0L5	High	4	C4B	1.38206e+07	1.73416e+07	6.26109e+06	1.24744e+07	1.46769e+07	1.72819e+07	1.64596e+07	1.47655e+07	1.65458e+07	1.5946e+07	1.27829	0.354217	0.201862	0.561587
P27348	High	3	YWHAQ	321224	175960	1.18035e+06	559176	485551	841646	994220	656052	570641	709622	1.26905	0.343749	0.282069	0.605252
P14174	High	2	MIF	436211	278498	252809	322506	356328	377618	407780	497542	400416	407937	1.2649	0.339021	0.123574	0.465962
Q01082	High	25	SPTBN1	298255	481609	3.80102e+06	1.52696e+06	337657	3.47064e+06	2.14194e+06	2.35627e+06	1.32518e+06	1.92634e+06	1.26155	0.335197	0.464171	0.683198
Q15019	High	3	SEPTIN2	125772	112782	325223	187926	103139	389151	139545	302572	249117	236705	1.25957	0.332926	0.581589	0.734841
P62258	High	7	YWHAE	2.72952e+06	2.45267e+06	5.91525e+06	3.69915e+06	2.60925e+06	6.71396e+06	5.4624e+06	4.61584e+06	3.88721e+06	4.65773e+06	1.25914	0.332435	0.40593	0.617468
P23526	High	5	AHCY	321417	388755	864482	524884	385212	941919	785786	694947	469805	655534	1.24891	0.32067	0.425743	0.642278
P06703	High	6	S100A6	2.18508e+06	2.97406e+06	8.16954e+06	4.44289e+06	2.29007e+06	8.73451e+06	4.24317e+06	8.80925e+06	3.28647e+06	5.47269e+06	1.23179	0.300753	0.624623	0.784217
Q32P51	High	3	HNRNPA1L2	201217	296250	815311	437593	281322	898168	658936	437167	415824	538283	1.2301	0.298776	0.475173	0.702584
P06744	High	10	GPI	1.13498e+06	1.28619e+06	3.66405e+06	2.02841e+06	1.64362e+06	3.33961e+06	2.37182e+06	2.48789e+06	2.5021e+06	2.46901e+06	1.21722	0.283585	0.342277	0.635694
P09211	High	8	GSTP1	2.64814e+06	2.01586e+06	6.48317e+06	3.71572e+06	3.47354e+06	4.09973e+06	5.05844e+06	5.26439e+06	4.53047e+06	4.48531e+06	1.20712	0.271567	0.307294	0.62893
P04040	High	25	CAT	7.88794e+06	1.99178e+07	3.7421e+07	2.17422e+07	1.05305e+07	4.67012e+07	6.44679e+06	4.82858e+07	1.91976e+07	2.62324e+07	1.20652	0.270847	0.895735	0.929394
P00918	High	12	CA2	8.6789e+06	2.19512e+07	4.18494e+07	2.41598e+07	1.2546e+07	5.35123e+07	9.41201e+06	5.06683e+07	1.93224e+07	2.90922e+07	1.20415	0.268021	0.826251	0.903328
P31949	High	2	S100A11	470300	249156	1.46092e+06	726791	325686	1.14099e+06	998544	1.15236e+06	755464	874609	1.20339	0.267099	0.489361	0.716117
P00966	High	10	ASS1	599525	430874	2.75461e+06	1.26167e+06	250169	1.77364e+06	2.81618e+06	1.39902e+06	1.32966e+06	1.51373e+06	1.19979	0.262777	0.696147	0.830393
P06681	High	16	C2	7.19251e+06	8.19664e+06	3.84381e+06	6.41099e+06	7.64479e+06	6.43757e+06	9.71326e+06	5.97463e+06	8.30436e+06	7.61492e+06	1.18779	0.248283	0.35502	0.62893
P06733	High	16	ENO1	1.01457e+07	1.10467e+07	2.07509e+07	1.39811e+07	1.11247e+07	1.91858e+07	1.77921e+07	2.06159e+07	1.41566e+07	1.6575e+07	1.18553	0.245527	0.405333	0.636225
P05546	High	14	SERPIND1	1.88057e+07	2.36378e+07	1.06038e+07	1.76824e+07	2.39875e+07	1.9195e+07	2.18116e+07	1.75858e+07	2.20597e+07	2.09279e+07	1.18354	0.243113	0.297205	0.616813
P29966	High	5	MARCKS	429908	199052	531404	386788	293784	451553	750735	357764	370150	444797	1.14998	0.201606	0.608931	0.793699
P08493	High	2	MGP	52774.6	0.0001	500338	184371	199874	306355	148097	174982	206101	207082	0.748787	-0.417372	0.209967	0.571402
P07737	High	5	PFN1	3.34145e+06	2.31146e+06	5.46289e+06	3.70527e+06	2.48895e+06	4.47186e+06	5.28304e+06	4.64572e+06	3.78574e+06	4.13506e+06	1.116	0.158331	0.596015	0.784615
Q12765	High	2	SCRN1	60723.2	216067	186116	154302	34522	237824	186722	208569	189400	171407	1.11086	0.151671	0.914691	0.943194
Q01518	High	5	CAP1	236966	94149.2	1.72016e+06	683757	216028	732512	1.18467e+06	848095	809188	758098	1.10872	0.1489	0.394026	0.670205
O43707	High	5	ACTN4	601979	322974	1.00974e+06	644897	127729	955873	993276	880526	615304	714542	1.10799	0.147949	0.997525	0.997694
Q06830	High	8	PRDX1	5.46368e+06	6.07909e+06	1.68059e+07	9.44957e+06	5.11643e+06	1.22801e+07	1.26396e+07	1.28248e+07	9.35179e+06	1.04425e+07	1.10508	0.144152	0.617211	0.808493
P51888	High	3	PRELP	459646	196344	639929	431973	234250	504743	403821	871928	338224	470593	1.0894	0.123539	0.809414	0.90168
Q13938	High	6	CAPS	46112.2	0.0001	212791	86300.9	104036	132520	47074.5	90539.4	92651.3	93364.3	0.721231	-0.471467	0.22786	0.586329
P13798	High	10	APEH	56230.7	434673	1.60741e+06	699436	302347	1.50254e+06	172770	1.28743e+06	513876	755793	1.08057	0.111798	0.608351	0.81338
P05109	High	5	S100A8	7.1829e+06	3.54726e+06	5.53937e+06	5.42317e+06	2.21003e+06	9.77859e+06	5.1229e+06	8.82596e+06	3.35241e+06	5.85798e+06	1.08018	0.111265	0.9415	0.9601
P09382	High	2	LGALS1	974660	598401	2.19488e+06	1.25598e+06	658743	1.4269e+06	1.5872e+06	1.94197e+06	1.15136e+06	1.35323e+06	1.07743	0.107598	0.683684	0.84244
O75882	High	3	ATRN	709417	994923	501395	735245	1.06795e+06	736833	762553	634517	757272	791825	1.07695	0.106957	0.615087	0.814166
P52209	High	7	PGD	320555	435878	1.83052e+06	862319	277117	1.76003e+06	956545	1.02277e+06	624837	928259	1.07647	0.106306	0.721131	0.85423
P00558	High	8	PGK1	2.63271e+06	3.07891e+06	4.47703e+06	3.39622e+06	2.35993e+06	4.80435e+06	3.54314e+06	4.18782e+06	3.21906e+06	3.62286e+06	1.06673	0.0931996	0.766537	0.863961
P22626	High	5	HNRNPA2B1	895971	809750	2.86757e+06	1.52443e+06	457298	2.51952e+06	2.07412e+06	1.92973e+06	1.13131e+06	1.6224e+06	1.06426	0.0898569	0.870496	0.919981
Q09666	High	10	AHNAK	1.73735e+06	718084	2.81609e+06	1.75717e+06	508313	3.33449e+06	2.66838e+06	1.98128e+06	814524	1.8614e+06	1.05931	0.083128	0.970985	0.977206
P63208	High	3	SKP1	264996	136297	553993	318429	268748	315534	449186	168465	484110	337208	1.05898	0.0826696	0.715627	0.860471
P00915	High	14	CA1	5.36997e+07	1.30074e+08	3.135e+08	1.65758e+08	7.22847e+07	3.13138e+08	4.88453e+07	3.21697e+08	1.18875e+08	1.74968e+08	1.05557	0.0780157	0.967077	0.976337
P06702	High	5	S100A9	9.64866e+06	5.89162e+06	1.23051e+07	9.2818e+06	3.03278e+06	1.55998e+07	8.20041e+06	1.62872e+07	5.36934e+06	9.69791e+06	1.04483	0.0632683	0.838295	0.891914
Q16658	High	5	FSCN1	280650	201692	1.61838e+06	700242	385851	927050	1.18281e+06	584071	568561	729669	1.04202	0.0593884	0.482609	0.738194
P55072	High	12	VCP	1.19286e+06	1.27796e+06	3.60342e+06	2.02475e+06	778747	3.12059e+06	2.6506e+06	2.30698e+06	1.64431e+06	2.10024e+06	1.03729	0.0528158	0.870458	0.92259
P15531	High	3	NME1	182748	298328	968980	483352	297999	946754	242807	599495	417216	500854	1.03621	0.0513162	0.743165	0.871798
P01011	High	15	SERPINA3	1.54373e+08	1.74324e+08	9.6597e+07	1.41765e+08	1.65284e+08	1.43046e+08	1.35515e+08	1.26903e+08	1.60728e+08	1.46295e+08	1.03196	0.0453836	0.712411	0.874713
P30101	High	7	PDIA3	283173	72758.6	4.65596e+06	1.67063e+06	1.10106e+06	2.28261e+06	1.65639e+06	1.89096e+06	1.63583e+06	1.71337e+06	1.02558	0.0364448	0.204584	0.563485
P13716	High	6	ALAD	383412	1.44463e+06	3.78098e+06	1.86967e+06	730373	3.61594e+06	582049	3.12596e+06	1.5182e+06	1.91451e+06	1.02398	0.0341852	0.834162	0.913479
P49641	High	15	MAN2A2	2.34131e+06	1.84486e+06	1.48278e+07	6.33799e+06	5.13231e+06	6.58892e+06	5.85514e+06	9.11784e+06	5.69145e+06	6.47713e+06	1.02195	0.0313303	0.391035	0.704187
P13489	High	4	RNH1	116897	336407	1.11816e+06	523822	162953	663933	664690	698155	482113	534369	1.02014	0.0287602	0.638881	0.830393
O75083	High	8	WDR1	321834	398357	1.37379e+06	697994	563054	565649	1.07943e+06	863493	470268	708379	1.01488	0.0213083	0.651234	0.841073
P68032	High	2	ACTC1	8.1813e+06	6.14993e+06	1.68984e+07	1.04099e+07	5.0198e+06	1.32361e+07	1.2946e+07	1.23979e+07	9.14158e+06	1.05483e+07	1.01329	0.0190534	0.886489	0.931575
P22314	High	10	UBA1	309746	1.29356e+06	3.36232e+06	1.65521e+06	531353	2.4767e+06	1.37085e+06	2.50001e+06	1.50329e+06	1.67644e+06	1.01283	0.0183892	0.668923	0.84244
O00764	High	3	PDXK	158821	209172	622500	330164	120437	321410	670369	304727	253469	334082	1.01187	0.0170204	0.91917	0.95335
P23528	High	7	CFL1	2.5424e+06	2.24403e+06	5.92831e+06	3.57158e+06	1.72634e+06	4.77459e+06	4.85813e+06	4.53724e+06	2.12631e+06	3.60452e+06	1.00922	0.0132466	0.963768	0.97534
P00338	High	12	LDHA	4.16179e+06	2.517e+06	6.43673e+06	4.37184e+06	3.29034e+06	4.45651e+06	6.54862e+06	3.65724e+06	3.92054e+06	4.37465e+06	1.00064	0.000926394	0.874552	0.931575
Q01995	High	4	TAGLN	714404	326297	917371	652691	606742	653860	755573	540099	704338	652122	0.999129	-0.00125668	0.75084	0.899242
Q04917	High	4	YWHAH	254249	335647	907420	499105	342624	750613	502276	514115	380552	498036	0.997858	-0.00309331	0.739156	0.882822
P54725	High	2	RAD23A	84800.7	102218	179824	122281	71803.7	166457	155086	127417	88346.5	121822	0.996246	-0.0054258	0.997597	0.997694
Q9Y2J8	High	3	PADI2	37820.3	69171.9	0.0001	35664.1	41327.4	0.0001	37039.9	99063.9	0.0001	35486.2	1.10557	0.144792	0.877902	0.923797
P20618	High	4	PSMB1	137688	300932	555573	331397	74732.7	690914	364744	312461	197338	328038	0.989863	-0.0146986	0.874701	0.918438
P33151	High	2	CDH5	1.23916e+06	0.0001	38807.2	425990	425676	375018	412157	400610	486201	419933	0.657188	-0.605623	0.189811	0.55734
P00352	High	8	ALDH1A1	1.02559e+06	1.27127e+06	3.32984e+06	1.87557e+06	997973	2.72222e+06	1.90144e+06	2.02644e+06	1.58079e+06	1.84577e+06	0.984114	-0.0231019	0.841759	0.918379
P08670	High	31	VIM	4.38208e+07	1.85409e+07	1.16785e+08	5.97156e+07	1.28266e+07	1.01128e+08	5.93766e+07	8.70225e+07	3.31117e+07	5.86931e+07	0.982878	-0.0249156	0.97173	0.977206
P61978	High	3	HNRNPK	94670.7	420264	908719	474551	168152	690917	457399	644784	367070	465665	0.981274	-0.0272726	0.709147	0.863755
P16402	High	2	H1-3	265703	269567	2.80931e+06	1.11486e+06	415964	2.10148e+06	1.19543e+06	1.22143e+06	520705	1.091e+06	0.978598	-0.0312125	0.540213	0.769107
O00299	High	4	CLIC1	337579	326201	975803	546528	215599	843445	453479	817812	340310	534129	0.977313	-0.0331071	0.980123	0.983393
P00491	High	9	PNP	405093	1.1454e+06	4.13185e+06	1.89411e+06	769827	3.26551e+06	524472	3.48213e+06	1.16255e+06	1.8409e+06	0.971906	-0.041112	0.872785	0.925394
P61981	High	3	YWHAG	527777	720551	916118	721482	326333	807557	1.06063e+06	735275	565258	699011	0.968854	-0.0456489	0.794608	0.863448
P02749	High	3	APOH	3.32021e+06	1.5342e+07	9.33773e+06	9.33331e+06	9.66085e+06	9.90566e+06	7.11172e+06	1.0262e+07	8.25869e+06	9.03978e+06	0.96855	-0.046101	0.70107	0.877282
P08603	High	13	CFH	2.74142e+07	3.55962e+07	1.03783e+07	2.44629e+07	2.63045e+07	1.90322e+07	2.53259e+07	2.26468e+07	2.45047e+07	2.35628e+07	0.963208	-0.0540808	0.790503	0.913479
P07738	High	7	BPGM	936772	2.01926e+06	4.87395e+06	2.60999e+06	882216	4.66976e+06	802273	4.46505e+06	1.64147e+06	2.49216e+06	0.954851	-0.0666527	0.872517	0.919981
P00742	High	2	F10	605395	1.37396e+06	580845	853400	703501	876065	650996	1.40477e+06	428842	812836	0.952467	-0.0702583	0.904009	0.941302
P11021	High	19	HSPA5	1.23062e+06	1.18884e+06	1.23462e+07	4.92187e+06	3.82621e+06	5.71819e+06	5.36527e+06	3.97135e+06	4.45659e+06	4.66753e+06	0.948323	-0.076549	0.365573	0.693447
P02042	High	8	HBD	4.91794e+07	1.05493e+08	3.19794e+08	1.58156e+08	6.0041e+07	2.7086e+08	4.16296e+07	2.78279e+08	9.73162e+07	1.49625e+08	0.946064	-0.0799906	0.944179	0.967321
P28070	High	2	PSMB4	123658	158512	318070	200080	204216	355419	0.0001	375814	0.0001	187090	1.55846	0.640121	0.292003	0.385009
P11413	High	5	G6PD	50504.3	115274	1.11446e+06	426746	0.0001	387379	969793	367210	241999	393276	1.15196	0.204094	0.567317	0.620338
Q9Y639	High	2	NPTN	124247	60453.2	1.14849e+06	444397	409927	339478	539712	301337	453237	408738	0.91976	-0.12067	0.351382	0.679605
P35754	High	2	GLRX	46201.2	161117	566142	257820	151368	309506	162786	287929	263425	235003	0.911498	-0.133688	0.57803	0.822054
P30043	High	10	BLVRB	4.89019e+06	1.44531e+07	3.98795e+07	1.97409e+07	6.17613e+06	3.05554e+07	5.62211e+06	3.29259e+07	1.30046e+07	1.76568e+07	0.894427	-0.160965	0.95123	0.972968
P13796	High	12	LCP1	1.98141e+06	920957	4.15851e+06	2.35363e+06	1.27079e+06	1.74034e+06	3.30721e+06	1.95534e+06	2.23432e+06	2.1016e+06	0.89292	-0.163397	0.965146	0.977206
P25311	High	12	AZGP1	3.74876e+07	3.33904e+07	4.57964e+07	3.88915e+07	4.14442e+07	3.19591e+07	3.33215e+07	3.11253e+07	3.51549e+07	3.4601e+07	0.889681	-0.16864	0.279379	0.539131
P01023	High	51	A2M	4.79689e+08	4.97915e+08	1.67456e+08	3.81687e+08	3.58604e+08	3.36436e+08	3.38163e+08	3.15708e+08	3.19417e+08	3.33665e+08	0.874187	-0.193987	0.925318	0.96922
Q9NZD4	High	2	AHSP	94678.3	171019	1.12242e+06	462705	146290	740366	138612	694497	267737	397500	0.859081	-0.219135	0.83384	0.914129
P08195	High	9	SLC3A2	660154	143736	3.54662e+06	1.45017e+06	1.20401e+06	1.09587e+06	1.57423e+06	1.01606e+06	1.32871e+06	1.24378e+06	0.857676	-0.221496	0.436992	0.738194
P05156	High	7	CFI	5.47838e+06	6.32436e+06	2.50979e+06	4.77084e+06	4.21695e+06	3.92028e+06	3.63438e+06	4.20256e+06	4.43431e+06	4.0817e+06	0.855551	-0.225075	0.708099	0.882822
P04259	High	2	KRT6B	0.0001	0.0001	246140	82046.7	0.0001	99968.6	0.0001	182645	68346.9	70192.1	0.475286	-1.07313	0.562304	0.723887
Q15121	High	2	PEA15	344258	196843	517922	353008	95957.7	434804	428882	404760	136007	300082	0.850072	-0.234342	0.596595	0.703873
Q6UX73	High	7	C16orf89	1.40798e+07	1.16675e+07	3.50341e+06	9.75026e+06	1.17199e+07	6.52842e+06	7.39826e+06	5.75276e+06	9.94689e+06	8.26924e+06	0.848105	-0.237685	0.913303	0.960299
P51884	High	9	LUM	1.82037e+07	1.0738e+07	4.48894e+06	1.11435e+07	1.16107e+07	9.78423e+06	8.17068e+06	7.77741e+06	9.5251e+06	9.37363e+06	0.841171	-0.249529	0.923487	0.967321
P30041	High	11	PRDX6	3.5169e+06	7.58985e+06	1.38726e+07	8.32645e+06	2.65894e+06	1.05321e+07	4.51718e+06	1.1268e+07	6.00311e+06	6.99587e+06	0.840199	-0.251197	0.740084	0.855826
P01024	High	86	C3	7.87922e+08	8.6678e+08	3.18758e+08	6.5782e+08	5.43558e+08	4.7265e+08	7.3795e+08	4.61581e+08	5.45699e+08	5.52287e+08	0.839572	-0.252273	0.711452	0.875209
P18206	High	12	VCL	923129	577178	2.21301e+06	1.23777e+06	487951	1.27904e+06	1.64306e+06	811843	953231	1.03503e+06	0.836202	-0.258077	0.80813	0.905868
Q15149	High	8	PLEC	0.0001	44068	195804	79957.5	0.0001	123630	66700.9	141044	0.0001	66275.1	0.920976	-0.118764	0.882601	0.925394
Q13813	High	33	SPTAN1	4.02098e+06	3.68694e+06	1.11532e+07	6.28704e+06	2.5905e+06	1.00698e+07	5.453e+06	4.50875e+06	3.30484e+06	5.18539e+06	0.824773	-0.277931	0.687341	0.830393
P60842	High	3	EIF4A1	415698	853969	2.35406e+06	1.20791e+06	362394	2.29313e+06	299735	1.42475e+06	580330	992069	0.821311	-0.284	0.702881	0.830393
P00568	High	7	AK1	588256	1.09556e+06	2.44596e+06	1.37659e+06	434023	2.30971e+06	349036	1.98089e+06	537428	1.12222e+06	0.815213	-0.294752	0.587699	0.713951
P32119	High	9	PRDX2	1.37157e+07	3.39321e+07	9.06635e+07	4.61037e+07	1.83611e+07	6.07364e+07	1.39273e+07	6.56757e+07	2.84697e+07	3.7434e+07	0.811952	-0.300533	0.850507	0.91802
P08123	High	9	COL1A2	728156	34331.5	2.37203e+06	1.04484e+06	205459	605713	1.78401e+06	820244	803501	843785	0.807575	-0.308331	0.608776	0.830393
O14979	High	2	HNRNPDL	149494	142083	258728	183435	87962.6	183818	135179	246602	86992.4	148111	0.80743	-0.30859	0.430307	0.55776
P60709	High	8	ACTB	4.0578e+07	3.36218e+07	1.00484e+08	5.8228e+07	2.30661e+07	5.59101e+07	5.4666e+07	5.67725e+07	4.26445e+07	4.66118e+07	0.800505	-0.321017	0.667734	0.83282
P61158	High	4	ACTR3	238486	54519.1	882508	391838	114465	409919	505916	238285	295391	312795	0.798277	-0.325038	0.767606	0.899242
P06576	High	13	ATP5F1B	600164	1.57817e+06	5.89099e+06	2.68977e+06	500563	5.00034e+06	1.69618e+06	1.86841e+06	1.62506e+06	2.13811e+06	0.794904	-0.331147	0.931226	0.964447
P02533	High	8	KRT14	2.73102e+06	1.0158e+06	3.19084e+06	2.31256e+06	2.01274e+06	1.64554e+06	2.24251e+06	1.14839e+06	2.07305e+06	1.82445e+06	0.788931	-0.342029	0.637388	0.835181
P62826	High	5	RAN	1.00146e+06	1.37106e+06	3.25888e+06	1.87713e+06	784076	2.28995e+06	1.27064e+06	1.97872e+06	1.05882e+06	1.47644e+06	0.78654	-0.346408	0.630851	0.807471
P11279	High	4	LAMP1	289055	156547	4.94637e+06	1.79732e+06	1.70268e+06	1.33768e+06	1.56475e+06	1.19409e+06	1.22695e+06	1.40523e+06	0.781847	-0.355042	0.329737	0.669834
P68104	High	8	EEF1A1	1.81729e+06	1.96563e+06	6.85397e+06	3.54563e+06	904090	3.68539e+06	4.78336e+06	2.97269e+06	1.50895e+06	2.7709e+06	0.781496	-0.35569	0.694656	0.830393
P02538	High	3	KRT6A	71938.8	127541	838945	346142	98917.5	704907	122096	262167	163234	270264	0.780791	-0.356992	0.958449	0.97534
P02511	High	6	CRYAB	185255	195475	288701	223144	109666	148749	419180	79236.2	113914	174149	0.780436	-0.357648	0.329134	0.443137
P02790	High	14	HPX	1.65391e+08	1.70249e+08	1.45777e+08	1.60472e+08	1.46094e+08	1.30505e+08	8.15737e+07	1.51313e+08	1.15617e+08	1.2502e+08	0.779077	-0.360162	0.126595	0.208152
P08238	High	6	HSP90AB1	298719	364975	1.53288e+06	732192	153380	827088	672733	872749	309361	567062	0.774472	-0.368716	0.796498	0.892049
P31944	High	2	CASP14	3.36048e+06	1.07878e+07	1.61662e+07	1.01048e+07	3.93529e+06	1.60329e+07	1.92074e+06	1.2085e+07	5.15339e+06	7.82547e+06	0.77443	-0.368793	0.602974	0.739924
O15144	High	2	ARPC2	276639	159378	554983	330334	157368	327866	366840	219517	204111	255140	0.772372	-0.372632	0.615897	0.814166
Q7Z794	High	3	KRT77	1.36028e+07	3.66326e+06	1.02343e+07	9.1668e+06	1.08635e+07	7.71675e+06	7.98685e+06	3.10967e+06	5.71622e+06	7.07859e+06	0.772198	-0.372957	0.637202	0.814166
Q15257	High	4	PTPA	95819.5	0.0001	380261	158693	0.0001	223206	102197	220362	66077	122368	0.642583	-0.638046	0.748449	0.86525
Q14195	High	9	DPYSL3	221428	175301	510946	302558	96164	602652	45569	275649	145932	233193	0.770738	-0.375687	0.44132	0.547301
P35527	High	19	KRT9	7.18726e+07	2.58732e+07	6.70004e+07	5.49154e+07	8.11604e+07	4.73247e+07	3.54122e+07	1.61735e+07	3.12357e+07	4.22613e+07	0.769571	-0.377874	0.505463	0.661372
P07237	High	7	P4HB	37046.3	239949	2.42452e+06	900504	368286	1.06196e+06	731577	692871	599221	690783	0.767107	-0.382501	0.385846	0.702761
Q06323	High	6	PSME1	710115	399198	1.43632e+06	848543	291085	714851	672132	1.05453e+06	517521	650023	0.766047	-0.384496	0.603138	0.782486
P62820	High	2	RAB1A	0.0001	0.0001	416418	138806	0.0001	191166	146427	193534	0.0001	106225	0.425155	-1.23394	0.562709	0.723887
P11171	High	7	EPB41	0.0001	186455	2.31902e+06	835158	59356.7	1.2441e+06	124284	1.39386e+06	350845	634490	0.506483	-0.981413	0.264917	0.614438
P68871	High	13	HBB	1.79263e+09	2.97823e+09	5.72431e+09	3.49839e+09	1.61634e+09	4.23868e+09	1.11961e+09	4.1491e+09	2.16061e+09	2.65687e+09	0.759454	-0.396965	0.516555	0.674146
P67936	High	4	TPM4	869447	408312	1.85937e+06	1.04571e+06	118037	1.23032e+06	827063	1.19478e+06	570017	788043	0.753597	-0.408135	0.602469	0.723878
P69905	High	18	HBA1	2.69072e+09	5.1046e+09	1.05058e+10	6.10038e+09	2.56672e+09	7.23888e+09	1.69805e+09	7.93615e+09	3.51749e+09	4.59146e+09	0.752652	-0.409946	0.560828	0.716712
Q9NTK5	High	2	OLA1	192084	270341	503944	322123	34636.7	369574	226341	350317	229757	242125	0.751653	-0.411862	0.484449	0.570439
P02750	High	9	LRG1	1.04814e+07	1.39811e+07	8.97337e+06	1.11453e+07	1.18422e+07	7.82143e+06	3.91444e+06	8.27431e+06	9.18631e+06	8.20773e+06	0.73643	-0.441379	0.233416	0.362807
P78417	High	6	GSTO1	1.02932e+06	2.79143e+06	6.18751e+06	3.33608e+06	1.48847e+06	2.96162e+06	2.57016e+06	2.93004e+06	2.0964e+06	2.40934e+06	0.722205	-0.469519	0.798913	0.913479
P07437	High	4	TUBB	707888	1.05422e+06	3.59069e+06	1.78426e+06	421968	1.2924e+06	1.8175e+06	1.76819e+06	1.0499e+06	1.26999e+06	0.711774	-0.490508	0.695844	0.842459
P08697	High	11	SERPINF2	1.40222e+07	1.50066e+07	5.60309e+06	1.1544e+07	9.34465e+06	9.75026e+06	5.40647e+06	7.23491e+06	9.23358e+06	8.19397e+06	0.709805	-0.494506	0.352967	0.632396
P13647	High	8	KRT5	6.24141e+06	895854	3.08166e+06	3.40631e+06	3.65078e+06	2.3959e+06	3.03264e+06	584202	2.4087e+06	2.41444e+06	0.708816	-0.496518	0.72039	0.85423
P21810	High	4	BGN	1.22038e+06	221174	885510	775688	370194	506376	651403	626521	567272	544353	0.701768	-0.510933	0.723764	0.887302
P12111	High	24	COL6A3	255773	245479	7.14003e+06	2.54709e+06	1.98882e+06	1.38172e+06	1.91131e+06	1.62113e+06	2.00882e+06	1.78236e+06	0.699762	-0.515064	0.348297	0.682144
P63241	High	3	EIF5A	622402	1.06264e+06	3.12626e+06	1.60377e+06	311102	1.7063e+06	1.09019e+06	1.76085e+06	724425	1.11857e+06	0.697465	-0.519807	0.602322	0.763453
P06753	High	3	TPM3	685575	598098	1.53269e+06	938789	262122	973490	784858	798878	448428	653555	0.696169	-0.522491	0.372081	0.546949
P16157	High	28	ANK1	143907	1.62446e+06	1.08417e+07	4.20336e+06	1.04814e+06	5.92555e+06	322098	5.86792e+06	1.41507e+06	2.91576e+06	0.693673	-0.527671	0.83716	0.91802
P35611	High	3	ADD1	0.0001	0.0001	166689	55563	0.0001	100157	22503.8	69829.6	0.0001	38498	0.384928	-1.37734	0.572858	0.733404
P19338	High	6	NCL	62189.9	0.0001	985263	349151	0.0001	267813	489287	383443	66996.8	241508	0.576417	-0.794814	0.727569	0.855826
P50395	High	8	GDI2	7.41597e+06	8.99877e+06	6.77154e+06	7.72876e+06	4.68689e+06	6.10082e+06	3.33983e+06	6.386e+06	6.1236e+06	5.32743e+06	0.689299	-0.536798	0.0656245	0.144792
P09455	High	2	RBP1	301325	504672	233146	346381	261019	289937	73844.5	272592	289408	237360	0.685257	-0.545284	0.311731	0.469673
A0M8Q6	High	2	IGLC7	147715	119818	64843.6	110792	66567.5	93961.8	24778	122760	69576	75528.7	0.681713	-0.552763	0.307865	0.475867
P01861	High	4	IGHG4	2.10416e+07	2.95577e+07	6.91765e+07	3.99253e+07	3.31619e+07	1.95212e+07	2.57871e+07	2.40698e+07	3.27636e+07	2.70607e+07	0.677784	-0.561103	0.375941	0.670205
Q9UQ80	High	2	PA2G4	94293.4	51338.6	125857	90496.4	26399.8	93134.8	41767.2	66372.1	79010.3	61336.8	0.677782	-0.561107	0.291286	0.502268
P04264	High	22	KRT1	1.54239e+08	4.38757e+07	1.16881e+08	1.04999e+08	1.1444e+08	7.37575e+07	7.32317e+07	3.15963e+07	5.72629e+07	7.00577e+07	0.667225	-0.583756	0.397692	0.617468
P0DP25	High	4	CALM3	1.87827e+06	1.66988e+06	2.44166e+06	1.9966e+06	706051	1.02402e+06	2.04689e+06	1.38939e+06	1.44943e+06	1.32316e+06	0.662705	-0.593562	0.118342	0.208152
P07900	High	9	HSP90AA1	1.41409e+06	1.88847e+06	7.06311e+06	3.45522e+06	948986	3.11143e+06	3.29051e+06	2.80648e+06	1.28407e+06	2.28829e+06	0.662271	-0.594507	0.609257	0.796697
P01817	High	2	IGHV2-5	928332	740686	940720	869913	866218	692232	216729	565882	532352	574683	0.660621	-0.598105	0.167116	0.262766
P06727	High	21	APOA4	7.04803e+07	5.34271e+07	4.65046e+07	5.6804e+07	6.14882e+07	3.3156e+07	2.58626e+07	2.68185e+07	3.98676e+07	3.74386e+07	0.659084	-0.601466	0.0938503	0.192457
P13645	High	15	KRT10	1.36043e+08	2.2587e+07	4.34381e+07	6.7356e+07	4.93167e+07	4.30001e+07	5.23057e+07	2.77717e+07	4.89578e+07	4.42704e+07	0.65726	-0.605464	0.698822	0.871798
P51858	High	2	HDGF	399304	474343	234367	369338	270186	352580	130366	273747	181842	241744	0.654534	-0.611461	0.168401	0.365456
P61204	High	4	ARF3	516507	501284	1.13791e+06	718567	179047	910580	521820	456052	283547	470209	0.654371	-0.611818	0.280879	0.452218
P26447	High	3	S100A4	1.25067e+06	1.49297e+06	5.4886e+06	2.74408e+06	865942	2.82766e+06	1.30321e+06	2.42668e+06	1.50243e+06	1.78519e+06	0.650559	-0.620247	0.545258	0.755584
P60660	High	4	MYL6	287035	232286	2.17099e+06	896770	87074.7	1.05736e+06	815872	680734	260916	580391	0.647201	-0.627713	0.794365	0.891914
P02549	High	58	SPTA1	1.24027e+06	3.94579e+06	3.34895e+07	1.28918e+07	2.23489e+06	1.62023e+07	1.40374e+06	1.76029e+07	4.19328e+06	8.32742e+06	0.645945	-0.630517	0.958134	0.97534
P00450	High	39	CP	1.43054e+08	1.41806e+08	5.5376e+07	1.13412e+08	9.09279e+07	7.81786e+07	4.5162e+07	7.48302e+07	7.15818e+07	7.21361e+07	0.636054	-0.652779	0.210046	0.537154
O75891	High	2	ALDH1L1	0.0001	0.0001	270138	90046	26203.5	0.0001	178378	0.0001	81590.6	57234.4	0.353118	-1.50178	0.578341	0.738194
P10809	High	5	HSPD1	135311	121990	1.18133e+06	479544	25611.1	724207	349876	272921	148722	304267	0.634493	-0.656323	0.729351	0.843632
P08779	High	10	KRT16	234345	65103.2	1.2152e+06	504882	117034	431090	124709	637159	278450	317688	0.629233	-0.668333	0.969629	0.979187
P11277	High	57	SPTB	181006	2.50667e+06	3.20201e+07	1.15693e+07	1.25794e+06	1.47827e+07	333458	1.65136e+07	3.20147e+06	7.21783e+06	0.62388	-0.68066	0.862417	0.924351
P00734	High	7	F2	8.68903e+06	1.28952e+07	5.74309e+06	9.1091e+06	6.18649e+06	5.57262e+06	5.00371e+06	5.90854e+06	5.64854e+06	5.66398e+06	0.621793	-0.685493	0.0536041	0.399275
Q07954	High	26	LRP1	654126	311351	1.13105e+07	4.09198e+06	2.86937e+06	2.47134e+06	2.11989e+06	2.35376e+06	2.88123e+06	2.53912e+06	0.620511	-0.688471	0.45159	0.751901
P14625	High	12	HSP90B1	609202	323733	7.86433e+06	2.93242e+06	776825	2.70469e+06	2.68507e+06	1.8993e+06	1.01771e+06	1.81672e+06	0.619528	-0.690758	0.689028	0.863961
Q14697	High	7	GANAB	321794	120934	4.25079e+06	1.5645e+06	872244	1.10262e+06	1.31593e+06	479777	1.04411e+06	962936	0.61549	-0.700194	0.552818	0.813944
Q16143	High	2	SNCB	167485	276228	824828	422847	114652	750528	161396	154458	117606	259728	0.614236	-0.703134	0.364213	0.55204
P07384	High	4	CAPN1	116535	268740	4.42921e+06	1.60483e+06	180545	1.88962e+06	146220	2.08941e+06	565034	974164	0.60702	-0.720183	0.935907	0.967321
Q5TDH0	High	2	DDI2	55924.2	70057.4	399838	175273	0.0001	213605	0.0001	214332	103994	106386	1.01162	0.0166711	0.28694	0.381876
O75369	High	7	FLNB	344548	124100	3.83965e+06	1.4361e+06	941829	1.39255e+06	1.04007e+06	501533	471020	869400	0.60539	-0.724064	0.653201	0.853592
P51149	High	2	RAB7A	125084	116634	480325	240681	102428	164746	199350	141781	117940	145249	0.603491	-0.728595	0.444889	0.723887
A0A075B6I9	High	2	IGLV7-46	3.77344e+06	1.67549e+06	1.80526e+06	2.41806e+06	1.38944e+06	1.91663e+06	1.16366e+06	1.57979e+06	1.15993e+06	1.44189e+06	0.5963	-0.74589	0.0879539	0.396672
Q00610	High	15	CLTC	114635	658949	5.04189e+06	1.93849e+06	270706	1.54116e+06	1.96845e+06	1.11727e+06	806398	1.1408e+06	0.588497	-0.764893	0.786233	0.907462
P04406	High	14	GAPDH	1.07648e+07	2.06624e+07	2.57552e+07	1.90608e+07	5.50152e+06	1.72959e+07	1.31179e+07	1.21027e+07	7.10923e+06	1.10254e+07	0.578435	-0.789773	0.1453	0.351288
Q9H4M9	High	7	EHD1	249290	308367	2.06975e+06	875804	124029	654275	914542	451162	374158	503633	0.575053	-0.798234	0.70728	0.853592
Q71U36	High	4	TUBA1A	3.96053e+06	7.44489e+06	1.0005e+07	7.13682e+06	1.63555e+06	4.04307e+06	6.37971e+06	5.15642e+06	3.2678e+06	4.09651e+06	0.573996	-0.800886	0.167094	0.361842
P23297	High	2	S100A1	74018.4	155354	0.0001	76457.5	57552.4	54113.4	0.0001	60057.9	47253.8	43795.5	0.47734	-1.06691	0.772516	0.882822
P35908	High	16	KRT2	5.59841e+07	7.1576e+06	1.71858e+07	2.67758e+07	2.03965e+07	1.33219e+07	1.16082e+07	1.03083e+07	2.09525e+07	1.53175e+07	0.572064	-0.805753	0.605808	0.830393
P18428	High	4	LBP	165522	610980	395808	390770	188276	303766	78590.1	370661	159036	220066	0.563159	-0.828386	0.256539	0.504178
Q8IX05	High	2	CD302	0.0001	0.0001	586500	195500	174096	128307	118364	27811.6	101264	109968	0.187499	-2.41504	0.05347	0.4156
P54709	High	4	ATP1B3	94752.2	123501	1.07085e+06	429702	0.0001	341765	362161	427370	76710.9	241601	0.702816	-0.50878	0.492715	0.552541
P60981	High	3	DSTN	0.0001	0.0001	174739	58246.2	0.0001	38560.7	69409.8	0.0001	54685.5	32531.2	0.310284	-1.68834	0.574919	0.734978
P01834	High	2	IGKC	7.26506e+07	6.99535e+07	3.51022e+07	5.92354e+07	3.7059e+07	3.26302e+07	1.9293e+07	4.00013e+07	3.49931e+07	3.27953e+07	0.553644	-0.852971	0.0582296	0.296679
P04278	High	5	SHBG	889799	616311	43380	516497	296895	351759	146621	305164	328334	285754	0.553255	-0.853984	0.947611	0.97534
P31146	High	3	CORO1A	359104	209499	899965	489522	166465	464134	416942	117997	177189	268545	0.548587	-0.866209	0.281739	0.535379
P60891	High	3	PRPS1	0.0001	296241	836284	377508	41751.2	365109	78554.6	420436	121922	205555	0.363002	-1.46195	0.300374	0.642478
P04196	High	9	HRG	3.25366e+07	2.54107e+07	1.36638e+07	2.38704e+07	1.86716e+07	8.8151e+06	1.14485e+07	1.01831e+07	1.53097e+07	1.28856e+07	0.539816	-0.889461	0.0644879	0.319802
P50993	High	7	ATP1A2	398901	162560	4.55386e+06	1.70511e+06	215278	1.33715e+06	1.19257e+06	1.40539e+06	438315	917741	0.538231	-0.893704	0.91692	0.960299
P01859	High	5	IGHG2	4.26668e+08	2.49721e+08	1.41367e+08	2.72585e+08	8.49797e+07	1.67297e+08	1.36805e+08	2.34232e+08	1.07696e+08	1.46202e+08	0.536354	-0.898743	0.12597	0.385009
O14950	High	2	MYL12B	100664	0.0001	827909	309524	0.0001	292889	153369	276538	97240.3	164007	0.441557	-1.17933	0.754312	0.870821
P02769	High	9	ALB	1.11119e+07	5.65275e+06	6.36647e+06	7.71038e+06	5.33535e+06	3.35862e+06	4.8912e+06	1.18663e+06	5.59978e+06	4.07432e+06	0.52842	-0.920243	0.13208	0.235725
P00488	High	11	F13A1	1.10052e+06	677621	6.99458e+06	2.92424e+06	202115	326390	5.41337e+06	410367	1.27648e+06	1.52575e+06	0.521758	-0.938547	0.383438	0.55204
P00751	High	20	CFB	6.42662e+07	8.9122e+07	2.6358e+07	5.99154e+07	3.63459e+07	3.14562e+07	2.87492e+07	2.88955e+07	3.08179e+07	3.1253e+07	0.521618	-0.938934	0.095839	0.489137
P60201	High	4	PLP1	58332.8	0.0001	580791	213041	45797.5	189752	50785.2	134474	111225	106407	0.332977	-1.58651	0.265643	0.616904
Q5QNW6	High	4	H2BC18	9.16435e+06	6.87702e+06	2.86711e+07	1.49042e+07	4.52926e+06	1.38083e+07	6.96721e+06	6.27059e+06	5.51941e+06	7.41896e+06	0.497778	-1.00643	0.206445	0.529809
O15540	High	2	FABP7	88850.8	253683	225481	189338	138459	0.0001	83272.1	0.0001	242594	92865	0.817453	-0.290792	0.257086	0.362125
P20472	High	4	PVALB	2.26615e+06	1.97609e+06	9.63801e+06	4.62675e+06	2.59835e+06	2.1337e+06	2.8165e+06	1.3292e+06	2.2525e+06	2.22605e+06	0.481127	-1.05551	0.279865	0.598998
P04083	High	10	ANXA1	325772	184564	6.21995e+06	2.24343e+06	79891.8	1.67821e+06	1.93641e+06	1.04584e+06	559304	1.05993e+06	0.47246	-1.08174	0.966141	0.977206
P36957	High	2	DLST	4.62688e+07	6.95277e+07	7.11943e+07	6.23303e+07	2.05078e+07	7.79074e+07	3.01983e+06	2.2885e+07	1.90906e+07	2.86821e+07	0.460164	-1.11978	0.137279	0.222459
P01860	High	4	IGHG3	3.21359e+07	7.81341e+06	9.43567e+06	1.64617e+07	1.03904e+07	6.437e+06	6.54583e+06	5.18503e+06	9.24841e+06	7.56133e+06	0.45933	-1.1224	0.15212	0.522903
P0DOX3	High	4	IGHJ1	893452	2.52672e+06	487104	1.30243e+06	1.34788e+06	360755	440378	310072	509870	593791	0.455912	-1.13317	0.199507	0.491607
P62491	High	4	RAB11A	137009	148961	1.81857e+06	701515	194347	503751	344913	407025	125132	315034	0.449076	-1.15497	0.812633	0.914129
A0A075B6R2	High	2	IGHV4-4	1.09172e+06	2.95711e+06	630254	1.5597e+06	1.015e+06	652241	517840	469477	534490	637809	0.408932	-1.29007	0.102409	0.445868
P07355	High	16	ANXA2	3.06994e+06	1.39049e+06	6.29618e+07	2.24741e+07	2.07791e+06	1.9079e+07	1.175e+07	8.47205e+06	4.19362e+06	9.1145e+06	0.405556	-1.30203	0.93992	0.972968
Q16555	High	15	DPYSL2	1.86146e+06	3.37004e+06	4.2057e+06	3.14574e+06	255731	1.7533e+06	2.18241e+06	1.23454e+06	882223	1.26164e+06	0.401063	-1.3181	0.0896406	0.175647
P35858	High	11	IGFALS	4.07711e+06	5.57474e+06	1.35592e+06	3.66926e+06	1.30339e+06	1.64613e+06	856051	1.96077e+06	1.47156e+06	1.44758e+06	0.394517	-1.34184	0.0680214	0.380927
P21333	High	13	FLNA	493575	302767	1.80067e+06	865672	238848	377679	506132	441769	137419	340369	0.393185	-1.34672	0.190643	0.512863
P50502	High	3	ST13	677056	444468	1.75316e+06	958226	161678	312573	604494	430654	311890	364257	0.380137	-1.39541	0.0768471	0.342557
P25705	High	11	ATP5F1A	574367	765395	8.40524e+06	3.24833e+06	255741	2.75186e+06	1.43034e+06	1.12889e+06	378457	1.18906e+06	0.366052	-1.44988	0.504773	0.716117
O14672	High	2	ADAM10	0.0001	0.0001	454236	151412	62083.7	41740.3	77184.5	40008.6	55927.4	55388.9	0.121939	-3.03577	0.0575941	0.427961
P61224	High	4	RAP1B	518664	514106	4.41796e+06	1.81691e+06	181519	962103	1.02561e+06	707258	421884	659675	0.363075	-1.46166	0.379739	0.629031
Q9UK55	High	3	SERPINA10	149793	234748	0.0001	128180	56265.4	0.0001	85539	0.0001	86670.8	45695	0.396101	-1.33606	0.823115	0.905217
Q86VB7	High	4	CD163	284216	80615.8	7.01408e+06	2.45964e+06	779244	462696	1.58786e+06	542218	1.00193e+06	874789	0.355658	-1.49144	0.723746	0.888802
P35555	High	2	FBN1	0.0001	0.0001	1.53125e+06	510415	184356	174024	206309	205328	129373	179878	0.117472	-3.08961	0.0562367	0.425177
P49257	High	4	LMAN1	0.0001	0.0001	1.17255e+06	390852	53348.3	103067	143240	230617	148823	135819	0.115832	-3.1099	0.0583346	0.428795
P35579	High	12	MYH9	281542	234227	4.32079e+06	1.61219e+06	186675	910815	660482	798490	242398	559772	0.347213	-1.52611	0.68455	0.855826
P04899	High	4	GNAI2	0.0001	0.0001	4.1761e+06	1.39203e+06	316780	660256	541179	488503	394274	480198	0.114987	-3.12045	0.0555949	0.423646
P05091	High	7	ALDH2	85574.8	74375.3	5.26326e+06	1.80774e+06	92967.6	1.4048e+06	494601	636647	398116	605426	0.334908	-1.57816	0.801592	0.912504
P46439	High	2	GSTM5	184920	243607	188008	205512	0.0001	69079.2	163032	0.0001	110190	68460.4	0.555203	-0.848914	0.235437	0.34988
P08758	High	17	ANXA5	1.74725e+06	2.29501e+06	7.63099e+07	2.67841e+07	2.58791e+06	1.11489e+07	1.474e+07	9.15045e+06	5.10922e+06	8.54731e+06	0.319119	-1.64783	0.94407	0.97534
P45880	High	4	VDAC2	2.70638e+06	1.50648e+06	9.71173e+06	4.64153e+06	1.63582e+06	1.80023e+06	1.97373e+06	1.03408e+06	955275	1.47983e+06	0.318823	-1.64917	0.0981579	0.450452
P04275	High	4	VWF	198606	491020	909159	532928	193276	122394	295575	74428.9	151545	167444	0.314195	-1.67027	0.0510676	0.290968
P08133	High	16	ANXA6	362524	416459	1.77165e+07	6.16517e+06	409635	3.01966e+06	3.25459e+06	1.79278e+06	972921	1.88992e+06	0.306547	-1.70582	0.95552	0.975752
A0A0C4DH43	High	2	IGHV2-70D	1.08528e+06	24287.3	607050	572207	409290	0.0001	182732	0.0001	280239	174452	0.508127	-0.97674	0.274333	0.373041
A0A075B6K4	High	2	IGLV3-10	788939	667880	329033	595284	224900	0.0001	445962	0.0001	231789	180530	0.505445	-0.984373	0.235558	0.34988
Q8WY21	High	2	SORCS1	0.0001	187143	2.62529e+06	937478	228048	158033	372795	345009	274863	275750	0.196093	-2.35039	0.280712	0.629031
Q9Y490	High	7	TLN1	432003	258387	1.71835e+06	802913	95105.4	352333	272721	287356	127553	227014	0.282738	-1.82246	0.0974789	0.381876
Q5JPE7	High	6	NOMO2	110547	0.0001	1.09792e+06	402824	0.0001	192439	238633	0.0001	114518	109118	0.300981	-1.73226	0.837469	0.910289
P02675	High	16	FGB	3.8747e+07	5.79565e+06	3.95961e+07	2.80462e+07	4.13781e+06	1.19642e+07	4.43556e+06	1.21419e+07	5.16139e+06	7.56818e+06	0.269847	-1.88979	0.093668	0.401551
O14791	High	6	APOL1	1.371e+06	3.79181e+06	401590	1.8548e+06	478314	419530	561991	421997	584840	493334	0.265977	-1.91063	0.0936002	0.487593
P02730	High	24	SLC4A1	3.01405e+06	7.77157e+06	1.74532e+08	6.17725e+07	5.04435e+06	2.98939e+07	3.03578e+06	3.42225e+07	7.60431e+06	1.59602e+07	0.25837	-1.95249	0.707367	0.863448
P46781	High	3	RPS9	14897.7	24602.4	1.47151e+06	503671	50392.8	175971	207919	125703	81191.3	128235	0.254602	-1.97369	0.776148	0.910156
P50995	High	9	ANXA11	164502	85727.6	7.37542e+06	2.54188e+06	900001	799830	555536	384957	593922	646849	0.254476	-1.9744	0.798426	0.914533
P55084	High	3	HADHB	0.0001	153194	757541	303578	95001.3	0.0001	127480	0.0001	162721	77040.4	0.281972	-1.82638	0.820212	0.903328
Q99798	High	4	ACO2	0.0001	0.0001	494433	164811	0.0001	97738.7	0.0001	73774.3	33211.4	40944.9	0.13802	-2.85705	0.60229	0.764691
P14384	High	2	CPM	0.0001	0.0001	1.32606e+06	442021	199870	56858.8	94805.5	0.0001	166571	103621	0.0976775	-3.35583	0.304606	0.550287
P11166	High	5	SLC2A1	135335	706277	2.21357e+07	7.65911e+06	585995	3.32436e+06	356561	3.61425e+06	937226	1.76368e+06	0.230272	-2.11859	0.952189	0.97534
P60033	High	2	CD81	35537.1	0.0001	2.29522e+06	776918	194857	183291	247768	206529	55164.6	177522	0.15233	-2.71473	0.261682	0.614438
P02679	High	10	FGG	4.54606e+07	6.99453e+06	6.30539e+07	3.8503e+07	4.78626e+06	1.30304e+07	4.97665e+06	1.55412e+07	4.94076e+06	8.65506e+06	0.224789	-2.15336	0.0797827	0.380927
Q9Y3B3	High	2	TMED7	308897	0.0001	791359	366752	165405	0.0001	161412	81376	0.0001	81638.6	0.247332	-2.01548	0.802128	0.893059
P55899	High	3	FCGRT	0.0001	0.0001	1.60014e+06	533381	124029	133345	117316	63844.5	90479.9	105803	0.066121	-3.91875	0.0648392	0.443137
P05023	High	11	ATP1A1	124129	182142	1.20526e+07	4.11963e+06	854855	660344	1.8994e+06	542307	104265	812235	0.197162	-2.34255	0.921869	0.964448
O00264	High	5	PGRMC1	57813.5	39461.5	8.51253e+06	2.86993e+06	308400	857628	826293	479593	338080	561999	0.195823	-2.35238	0.636138	0.850704
P00387	High	7	CYB5R3	19843.7	59897.5	5.97152e+06	2.01709e+06	69642.6	654568	417211	558531	196877	379366	0.188076	-2.41061	0.775147	0.907316
P22897	High	16	MRC1	122895	0.0001	2.01944e+07	6.77243e+06	884362	1.13447e+06	1.53384e+06	886516	1.80756e+06	1.24935e+06	0.122984	-3.02346	0.241989	0.599639
P21796	High	5	VDAC1	0.0001	0.0001	8.16395e+06	2.72132e+06	440403	545298	95120.4	587632	586017	450894	0.0552299	-4.17841	0.0672283	0.445645
P22695	High	7	UQCRC2	68766.6	42974.4	2.53154e+06	881094	115820	110613	168264	186510	135990	143439	0.162797	-2.61885	0.739409	0.899153
P35232	High	11	PHB	169114	105461	1.08425e+07	3.70571e+06	460126	782089	476130	542317	740252	600183	0.161962	-2.62627	0.991286	0.995781
P04439	High	4	HLA-A	100047	113970	2.65833e+06	957448	113803	149942	142389	205500	152056	152738	0.159526	-2.64813	0.39178	0.712138
P15144	High	6	ANPEP	0.0001	48001.4	1.45112e+06	499706	84010.9	89088.7	95016.5	0.0001	129997	79622.6	0.132782	-2.91287	0.793501	0.896054
P61026	High	3	RAB10	0.0001	0.0001	2.31167e+06	770556	0.0001	116382	123309	225117	145488	122059	0.0660017	-3.92135	0.311825	0.554866
P48735	High	4	IDH2	0.0001	68887	1.30802e+06	458969	23087.6	177239	57641.1	51175.2	53257.7	72480.2	0.10528	-3.2477	0.334809	0.672451
P62805	High	4	H4C1	5.13333e+06	2.95279e+06	1.06359e+08	3.81484e+07	2.73542e+06	1.18644e+07	6.46165e+06	4.23545e+06	4.21543e+06	5.90247e+06	0.154724	-2.69223	0.388455	0.693447
P12110	High	6	COL6A2	76013.8	104689	2.39027e+06	856991	79495.9	162614	180272	160587	66576.4	129909	0.151587	-2.72178	0.383097	0.694836
P01903	High	3	HLA-DRA	91376.7	28647.5	1.33308e+07	4.48362e+06	858686	724195	724654	431731	656264	679106	0.151464	-2.72295	0.627961	0.849263
P62873	High	5	GNB1	105404	153486	5.70946e+06	1.98945e+06	57620.5	357211	719757	168096	164528	293443	0.147499	-2.76122	0.507515	0.752569
P39656	High	7	DDOST	45590.8	0.0001	5.37695e+06	1.80752e+06	218901	355687	401235	235646	68726.1	256039	0.0944349	-3.40454	0.276955	0.626502
P11215	High	12	ITGAM	38788.1	53156.8	3.98169e+06	1.35788e+06	101453	499927	109686	147315	90062.2	189689	0.139695	-2.83965	0.804658	0.914129
P27105	High	7	STOM	0.0001	16101.8	4.36879e+06	1.46163e+06	373083	230244	102664	252362	62039.1	204078	0.0930825	-3.42535	0.258168	0.611132
A0A0B4J1Y9	High	2	IGHV3-72	417500	467339	237028	373956	84799	134667	0.0001	38793.5	0.0001	51651.8	0.230205	-2.11901	0.195862	0.308158
P04839	High	3	CYBB	0.0001	0.0001	2.32281e+06	774271	73977.8	86647.8	124600	85192.8	148617	103807	0.0446903	-4.4839	0.0704242	0.451463
P05026	High	3	ATP1B1	0.0001	0.0001	3.76107e+06	1.25369e+06	0.0001	379628	151821	270198	0.0001	160329	0.0710478	-3.81507	0.616811	0.780952
P43003	High	2	SLC1A3	0.0001	52790.5	940162	330984	0.0001	48126.3	86893.1	58938.5	0.0001	38791.6	0.130223	-2.94094	0.803945	0.894449
P43304	High	7	GPD2	0.0001	0.0001	1.80289e+06	600965	225927	105002	0.0001	20625.2	0.0001	70310.9	0.0649982	-3.94346	0.634785	0.796697
P51572	High	3	BCAP31	0.0001	6884.15	1.66576e+06	557548	0.0001	166102	70333.2	70418.4	10165.3	63403.8	0.0947658	-3.39949	0.776742	0.887015
P21926	High	2	CD9	107573	0.0001	6.67965e+06	2.26241e+06	166587	416851	153815	319409	211285	253589	0.0747256	-3.74225	0.303903	0.647203
P05107	High	7	ITGB2	41545	60248.4	7.57405e+06	2.55862e+06	71756.9	460892	360261	234247	302164	285864	0.111726	-3.16196	0.94477	0.97534
Q6UWR7	High	11	ENPP6	485291	430386	6.03863e+07	2.0434e+07	1.10613e+06	4.50992e+06	2.29868e+06	2.13487e+06	1.0076e+06	2.21144e+06	0.108224	-3.20791	0.875213	0.943194
P09525	High	12	ANXA4	271847	72909.5	1.68192e+07	5.72132e+06	216832	1.1936e+06	724223	610012	327750	614483	0.107402	-3.2189	0.825527	0.922489
Q9BTV4	High	3	TMEM43	49228.9	0.0001	1.41173e+06	486986	94225.5	0.0001	83822.4	0.0001	59232.5	47456.1	0.108276	-3.20721	0.807272	0.896186
P27824	High	10	CANX	386414	168741	3.18427e+07	1.07993e+07	950241	1.05249e+06	1.53255e+06	654472	626804	963311	0.0892013	-3.48679	0.790011	0.914129
P07099	High	5	EPHX1	33420.1	30340.3	8.38159e+06	2.81512e+06	17187.9	397794	404797	313230	94251.7	245452	0.0871907	-3.51968	0.858933	0.929394
P05556	High	4	ITGB1	54812.1	0.0001	3.50303e+06	1.18595e+06	108955	54465	204537	0.0001	125983	98788	0.0694156	-3.8486	0.819267	0.910156
Q08722	High	2	CD47	26266.2	52084.2	3.99145e+06	1.3566e+06	38970.3	177254	90878.6	170317	75479	110580	0.0815124	-3.61684	0.632343	0.844975
P01889	High	2	HLA-B	0.0001	0.0001	1.5952e+06	531734	0.0001	57068.8	34409	56651.2	55810.6	40787.9	0.0319614	-4.96753	0.335548	0.574151
Q07065	High	8	CKAP4	252438	70166.6	806035	376213	47691.7	0.0001	45971.5	0.0001	36466.2	26025.9	0.115298	-3.11657	0.187779	0.296679
Q99623	High	6	PHB2	277609	212116	6.11938e+06	2.20304e+06	129445	202440	253952	67854	0.0001	130738	0.0741808	-3.75281	0.346912	0.449358
P20073	High	3	ANXA7	0.0001	0.0001	2.70446e+06	901487	0.0001	99704.4	75325.1	68302.4	18962	52458.8	0.0242464	-5.36608	0.347199	0.587028
P24539	High	4	ATP5PB	133513	68681.3	5.18008e+06	1.79409e+06	112877	80488.3	94126.8	70500.3	109949	93588.3	0.0521647	-4.26078	0.215481	0.572377
Q9NQC3	High	4	RTN4	14107.3	0.0001	4.65004e+06	1.55472e+06	0.0001	200005	105088	14098.2	16689.4	67176	0.0360066	-4.79559	0.847125	0.91802
P12236	High	6	SLC25A6	219668	268582	1.32777e+07	4.58865e+06	37972	376810	315875	218756	0.0001	189883	0.0517262	-4.27296	0.346758	0.450452
Q9HDC9	High	10	APMAP	149167	339018	1.29614e+07	4.48321e+06	113052	259828	369251	0.0001	86332.5	165693	0.0461982	-4.43602	0.349385	0.45208
P31930	High	4	UQCRC1	0.0001	0.0001	3.00622e+06	1.00207e+06	0.0001	80319.9	63275.7	35944	0.0001	35907.9	0.0199076	-5.65054	0.66227	0.82129
Q03135	High	2	CAV1	0.0001	0.0001	2.72081e+06	906936	0.0001	0.0001	59290	21639	80201.4	32226.1	0.0197405	-5.6627	0.666467	0.824591
P04844	High	14	RPN2	0.0001	58049.2	9.38461e+06	3.14755e+06	243425	72429.2	202592	27066.9	0.0001	109103	0.0288855	-5.11351	0.863046	0.923392
Q9Y277	High	4	VDAC3	66820.9	54188.9	5.93345e+06	2.01815e+06	43051.5	77139.6	29728.1	0.0001	75141.1	45012.1	0.0278795	-5.16465	0.338829	0.444693
Q9NY15	High	15	STAB1	71412.7	122880	1.16929e+07	3.96241e+06	67765.6	35402.8	144171	50275.1	69661.1	73455.1	0.018538	-5.75337	0.158355	0.53784
P0C0L4	High	4	C4A	2.63291e+06	3.63524e+06	2.75422e+06	3.00745e+06	7.17745e+06	5.70175e+06	5.45157e+06	5.1826e+06	5.71803e+06	5.84628e+06	1.94393	0.958976	0.000695035	0.0677768
Q13228	High	18	SELENBP1	7.73847e+06	6.44746e+06	1.40264e+07	9.40412e+06	1.09294e+07	2.15058e+07	2.00128e+07	2.25273e+07	1.57628e+07	1.81476e+07	1.92975	0.948416	0.0328549	0.216277
P06396	High	26	GSN	1.10208e+08	1.07532e+08	1.30498e+08	1.16079e+08	2.44001e+08	1.93897e+08	2.34202e+08	1.99107e+08	2.38384e+08	2.21918e+08	1.91178	0.934914	0.000170653	0.01066
P00505	High	3	GOT2	141329	107335	308957	185874	364846	318313	310086	354994	406308	350909	1.88789	0.916777	0.0221827	0.340344
P30086	High	9	PEBP1	1.05841e+07	7.81182e+06	1.01928e+07	9.52955e+06	1.61255e+07	1.84054e+07	1.83443e+07	1.77736e+07	1.77061e+07	1.7671e+07	1.85434	0.890902	0.000184015	0.0950535
P07195	High	12	LDHB	1.33425e+07	8.94227e+06	9.77444e+06	1.06864e+07	1.73346e+07	2.04657e+07	2.71416e+07	1.40151e+07	1.92276e+07	1.96369e+07	1.83756	0.877792	0.012104	0.0899676
Q9NZ08	High	2	ERAP1	0.0001	0.0001	51061.1	17020.4	66625.4	130358	86406.6	97388.6	74449.5	91045.7	1.78307	0.834365	0.0291837	0.362807
Q9H8L6	High	3	MMRN2	578389	0.0001	0.0001	192796	1.19723e+06	696877	1.24166e+06	1.05258e+06	925301	1.02273e+06	1.76824	0.822314	0.0296417	0.363934
P02747	High	4	C1QC	1.74898e+06	3.02467e+06	980138	1.91793e+06	3.71226e+06	3.00596e+06	4.2219e+06	2.56117e+06	3.40144e+06	3.38055e+06	1.7626	0.817706	0.0476681	0.364991
P68036	High	2	UBE2L3	4.4081e+06	4.26591e+06	2.23175e+06	3.63525e+06	5.82022e+06	5.77301e+06	6.67811e+06	7.15376e+06	6.29487e+06	6.34399e+06	1.74513	0.803335	0.0127524	0.279936
P55287	High	5	CDH11	0.0001	0.0001	286350	95449.9	594664	415438	539208	339078	607398	499157	1.74317	0.801716	0.0296561	0.363934
Q96FJ2	High	2	DYNLL2	597586	480940	1.26179e+06	780105	1.06973e+06	1.45822e+06	1.68315e+06	1.20249e+06	1.30803e+06	1.34432e+06	1.72326	0.78514	0.0396132	0.351288
P54289	High	22	CACNA2D1	2.83709e+07	1.95057e+07	2.4212e+07	2.40296e+07	4.39304e+07	3.54086e+07	5.35938e+07	3.1835e+07	4.01587e+07	4.09853e+07	1.70562	0.770297	0.0102451	0.0899676
P29401	High	18	TKT	6.56885e+06	7.26629e+06	1.46035e+07	9.47956e+06	1.37189e+07	2.04425e+07	1.14529e+07	1.73093e+07	1.5767e+07	1.57381e+07	1.66022	0.731373	0.0494764	0.342557
P61626	High	2	LYZ	880658	1.09031e+06	844908	938626	1.70253e+06	1.34263e+06	1.67187e+06	1.33085e+06	1.61904e+06	1.53338e+06	1.63365	0.708097	0.00181404	0.0634997
P04075	High	14	ALDOA	7.28069e+06	6.97739e+06	1.23318e+07	8.86329e+06	1.40503e+07	1.43203e+07	1.71525e+07	1.24488e+07	1.35776e+07	1.43099e+07	1.61451	0.691101	0.0150678	0.257273
P05155	High	15	SERPING1	4.82238e+07	5.00975e+07	3.51694e+07	4.44969e+07	7.70284e+07	6.6046e+07	7.8479e+07	6.18274e+07	7.51986e+07	7.17159e+07	1.61171	0.688588	0.00331205	0.133371
Q9NY47	High	2	CACNA2D2	0.0001	0.0001	39377.6	13125.9	92400.3	36361.1	62918.4	43167	72139.4	61397.3	1.55919	0.640799	0.030514	0.36533
P07225	High	9	PROS1	5.09618e+06	6.65057e+06	5.10156e+06	5.6161e+06	1.01088e+07	9.87646e+06	6.60542e+06	7.92974e+06	9.04855e+06	8.71379e+06	1.55157	0.633732	0.0123701	0.0899676
P02745	High	3	C1QA	2.26474e+06	3.21679e+06	1.30983e+06	2.26379e+06	2.9444e+06	3.45848e+06	3.87364e+06	3.4956e+06	3.75318e+06	3.50506e+06	1.54832	0.630701	0.0481226	0.381876
Q9C0A0	High	13	CNTNAP4	2.70761e+06	2.36352e+06	1.80234e+06	2.29115e+06	4.21405e+06	3.33815e+06	2.8744e+06	3.24168e+06	3.67078e+06	3.46781e+06	1.51357	0.597952	0.0138271	0.168858
P48723	High	2	HSPA13	0.0001	0.0001	100313	33437.8	127858	195817	179675	85657.7	165108	150823	1.50352	0.588345	0.0307905	0.365456
Q9NR34	High	2	MAN1C1	0.0001	0.0001	151065	50355.2	258744	125197	76038.9	383449	252593	219204	1.45106	0.537103	0.0322552	0.367603
Q9P232	High	4	CNTN3	0.0001	0.0001	324873	108291	451087	350446	423119	523650	473941	444449	1.36807	0.452143	0.031355	0.367123
P02753	High	6	RBP4	7.17799e+06	6.61966e+06	6.06126e+06	6.61964e+06	9.02746e+06	8.9753e+06	7.67434e+06	1.01629e+07	8.8287e+06	8.93375e+06	1.34958	0.432514	0.00511409	0.0572276
P22607	High	2	FGFR3	0.0001	0.0001	364156	121385	554671	179229	602063	140229	466503	388539	1.06696	0.093503	0.0349908	0.373735
Q12797	High	3	ASPH	0.0001	0.0001	306506	102169	305701	273938	427303	268358	351213	325303	1.06133	0.0858686	0.0334569	0.371694
Q8WWX9	High	2	SELENOM	0.0001	0.0001	222330	74109.9	265324	121845	250380	288817	202811	225836	1.01577	0.0225718	0.0341273	0.373041
Q02952	High	3	AKAP12	0.0001	0.0001	182384	60794.6	61184.2	273988	187824	234526	165906	184686	1.01262	0.0180932	0.0349568	0.373735
P06276	High	3	BCHE	0.0001	115095	0.0001	38364.8	133491	78249.8	79852.1	110088	160832	112503	0.97748	-0.032861	0.0344403	0.373735
P02774	High	15	GC	1.22195e+08	1.04952e+08	1.02896e+08	1.10014e+08	1.0485e+08	8.8524e+07	6.661e+07	8.3045e+07	8.52138e+07	8.56486e+07	0.778522	-0.361189	0.0489955	0.121775
P19652	High	5	ORM2	5.35083e+07	6.1428e+07	3.55936e+07	5.01766e+07	3.51164e+07	3.22447e+07	3.83106e+07	3.63877e+07	3.71866e+07	3.58492e+07	0.714461	-0.485074	0.0478717	0.381876
P25787	High	2	PSMA2	0.0001	0.0001	123487	41162.4	55260.8	88503.2	66473.3	111372	100416	84405	0.683512	-0.548961	0.037727	0.380927
P02763	High	5	ORM1	1.24344e+08	1.37034e+08	1.27854e+08	1.29744e+08	9.13678e+07	8.1833e+07	8.21215e+07	9.22147e+07	9.14432e+07	8.7796e+07	0.676687	-0.56344	8.94863e-05	0.00286347
Q6GTX8	High	2	LAIR1	0.0001	0.0001	274425	91474.9	264568	37802.1	198386	119317	276977	179410	0.653768	-0.61315	0.040248	0.383425
P07996	High	3	THBS1	320758	371600	216809	303056	159840	206280	147905	214679	189992	183739	0.606288	-0.721925	0.0186521	0.21114
P02768	High	49	ALB	1.85326e+10	1.59341e+10	1.61266e+10	1.68644e+10	1.20508e+10	9.9878e+09	9.78554e+09	9.15307e+09	9.58922e+09	1.01133e+10	0.599681	-0.737733	0.000389808	0.00776507
P01008	High	19	SERPINC1	1.01739e+08	8.72307e+07	7.58861e+07	8.82854e+07	6.55523e+07	4.93275e+07	3.28942e+07	6.0135e+07	5.66252e+07	5.29068e+07	0.59927	-0.738721	0.0218662	0.0798643
P02765	High	8	AHSG	6.29777e+07	5.57965e+07	6.54065e+07	6.13936e+07	3.09234e+07	4.45588e+07	3.84018e+07	3.73843e+07	3.11196e+07	3.64776e+07	0.59416	-0.751077	0.00172781	0.0112122
P01009	High	26	SERPINA1	1.59939e+09	1.61406e+09	1.05571e+09	1.42305e+09	1.13042e+09	9.05566e+08	4.63954e+08	8.31804e+08	8.48811e+08	8.36111e+08	0.587547	-0.767224	0.047153	0.143963
P09622	High	2	DLD	0.0001	0.0001	336783	112261	179985	262142	173412	144162	211504	194241	0.576753	-0.793973	0.0390139	0.381876
P08185	High	11	SERPINA6	1.55795e+07	1.27436e+07	8.77893e+06	1.23674e+07	8.10895e+06	6.89622e+06	4.77264e+06	7.66153e+06	7.85354e+06	7.05858e+06	0.570742	-0.809089	0.0215371	0.182304
P29622	High	6	SERPINA4	4.21977e+06	4.1549e+06	3.47083e+06	3.9485e+06	2.73705e+06	1.97086e+06	1.66828e+06	2.41544e+06	2.41784e+06	2.2419e+06	0.567784	-0.816586	0.00371393	0.0216457
P43652	High	14	AFM	1.7468e+07	2.72333e+07	1.16456e+07	1.87823e+07	1.10116e+07	9.93389e+06	1.15926e+07	1.0143e+07	1.05953e+07	1.06553e+07	0.567304	-0.817807	0.0319752	0.362807
P31994	High	2	FCGR2B	0.0001	0.0001	368083	122694	258279	287154	257787	42675.7	192283	207636	0.5641	-0.825976	0.0413176	0.385009
Q9UGM5	High	3	FETUB	433618	720642	446380	533547	241951	240829	216543	500761	295198	299057	0.560507	-0.835196	0.0421631	0.153913

## Sheet: GO STRING for Ext fig5d_g
	top 10 GO term BP	Number of proteins
	regulation of biological process	337
	response to stimulus	318
	regulation of cellular process	313
	metabolic process	301
	localization	245
	transport	230
	regulation of biological quality	194
	secretion	120
	secretion by cell	115
	exocytosis	108
	top 10 GO term MF	Number of proteins
	binding	386
	protein binding	274
	ion binding	209
	catalytic activity	199
	cation binding	141
	identical protein binding	114
	small molecule binding	112
	anion binding	110
	hydrolase activity	108
	enzyme binding	103
	top 10 KEGG pathway	Number of proteins
	Metabolic pathways	65
	Complement and coagulation cascades	28
	Protein processing in endoplasmic reticulum	24
	Carbon metabolism	22
	Phagosome	19
	Glycolysis / Gluconeogenesis	16
	Biosynthesis of amino acids	14
	Glutathione metabolism	12
	Antigen processing and presentation	13
	Ferroptosis	9
	top 10 REACTOM pathway	Number of proteins
	Metabolism	73
	Hemostasis	64
	Developmental Biology	43
	Innate Immune System	26
	Apoptosis	21
	Complement cascade	9
	Mitochondrial protein import	6
	Regulation of Insulin-like Growth Factor (IGF) transport and uptake by Insulin-like Growth Factor Binding Proteins (IGFBPs)	5
	Erythrocytes take up carbon dioxide and release oxygen	4
	Scavenging of heme from plasma	3

## Sheet: Ext data Figure 5h  
Accession	Protein FDR Confidence Combined	Unique Peptides	Gene symbol	log Abundance Normalized ICM n=1	log Abundance Normalized ICM n=2	log Abundance Normalized ICM n=3	log Abundance Normalized ICM mean	log Abundance Normalized CCM n=1	log Abundance Normalized CCM n=2	log Abundance Normalized CCM n=3	log Abundance Normalized CCM n=4	log Abundance Normalized CCM n=5	log Abundance Normalized CCM mean	log2fc CCM/ICM	pval log
P04003	High	8	C4BPA	23.0449	24.0744	21.5578	22.8923	17.6263	19.5469	17.4351	19.917	18.483	18.6017	-4.29197	0.00235549
P01591	High	3	JCHAIN	21.981	23.0952	19.5825	21.5529	17.5646	19.4822	17.0743	18.0131	17.2356	17.8739	-3.96391	0.00831376
P01871	High	16	IGHM	25.6053	27.4407	23.3682	25.4714	21.9005	23.2604	20.9876	23.2876	22.1999	22.3272	-3.70919	0.0230679
P02655	High	4	APOC2	22.2025	23.5234	20.5314	22.0858	18.3953	18.8271	19.3116	20.2341	17.4744	18.8485	-3.41451	0.0103794
P15169	High	3	CPN1	19.3914	20.0487	18.622	19.354	16.0428	17.392	14.5939	16.4178	15.0334	15.896	-3.23436	0.00319604
P00739	High	5	HPR	21.9122	22.8394	20.499	21.7502	18.5869	18.8756	18.9332	19.0671	19.0316	18.8989	-3.13109	0.00138875
P00738	High	11	HP	26.9896	27.4675	25.7972	26.7515	24.0117	23.579	23.9901	23.4364	23.9568	23.7948	-3.09157	0.000298867
P02775	High	3	PPBP	22.7088	22.9933	19.3359	21.6793	18.9364	20.1402	19.1206	19.6528	18.36	19.242	-2.9645	0.0424879
P04114	High	184	APOB	27.4948	28.8544	26.0503	27.4665	24.7546	25.4311	24.1463	25.2214	24.805	24.8717	-2.94921	0.00774153
Q06033	High	14	ITIH3	22.4867	22.93	20.1537	21.8568	19.707	19.7955	17.1364	19.4132	19.5929	19.129	-2.88215	0.0249765
O95445	High	4	APOM	22.5281	23.2191	20.8779	22.2084	20.0309	20.3324	18.7375	19.3942	19.9203	19.6831	-2.71277	0.0070709
P02654	High	2	APOC1	24.0184	24.8561	23.7112	24.1952	21.6819	22.0423	20.7673	21.7826	21.4183	21.5385	-2.68096	0.000441312
P02656	High	3	APOC3	22.4575	24.1604	22.6661	23.0947	19.2587	21.0987	20.7876	21.634	19.4397	20.4437	-2.58635	0.0113736
P19823	High	28	ITIH2	25.7667	26.5874	24.463	25.6057	23.1136	23.6146	23.0754	23.4598	23.2451	23.3017	-2.53015	0.00276706
P19827	High	23	ITIH1	25.2995	26.1451	24.9649	25.4698	22.7856	23.7974	22.7283	22.9505	23.0538	23.0631	-2.43882	0.000566266
P27169	High	12	PON1	24.3452	24.7615	22.5445	23.8837	21.5738	21.7649	21.6349	22.0196	21.8584	21.7703	-2.37146	0.00594489
P02743	High	6	APCS	21.5616	23.4584	21.8193	22.2798	19.839	20.2826	20.5068	20.2403	19.8978	20.1533	-2.36718	0.0037901
P02671	High	22	FGA	25.9868	24.6005	25.7685	25.4519	22.6799	24.0903	22.915	24.1385	22.9234	23.3494	-2.07654	0.00708273
P07360	High	7	C8G	21.4052	21.646	20.4421	21.1644	19.4312	18.6133	19.5938	18.9908	19.1893	19.1637	-2.04709	0.00129687
P01742	High	2	IGHV1-69	21.7415	20.3247	20.6045	20.8902	19.8006	17.712	18.9078	17.1677	19.7168	18.661	-2.02382	0.0279828
P35542	High	3	SAA4	21.6966	22.5857	20.6786	21.6536	20.3675	20.2229	19.0984	19.433	19.8854	19.8014	-1.97709	0.0111906
Q15084	High	3	PDIA6	-13.2877	-13.2877	19.7396	-2.2786	17.6211	18.296	18.039	16.5612	17.8887	17.6812	-1.95097	0.0478375
P06312	High	2	IGKV4-1	19.9435	19.7745	18.8002	19.5061	17.8063	18.3985	16.8482	17.8019	16.8304	17.537	-1.92328	0.00650251
P07358	High	12	C8B	22.947	23.0741	21.3659	22.4623	21.1181	20.5935	20.3618	20.5358	21.0345	20.7287	-1.88163	0.00817578
A0A0B4J1X5	High	2	IGHV3-74	20.245	19.7316	17.8746	19.2837	17.7305	17.9138	17.1349	17.7919	18.0054	17.7153	-1.83639	0.0319297
Q14624	High	24	ITIH4	26.0159	26.2033	24.4358	25.5517	23.9364	24.0719	23.6317	24.3169	24.0123	23.9938	-1.72669	0.0116471
Q9HD45	High	2	TM9SF3	-13.2877	-13.2877	19.2756	-2.43327	17.4895	17.3392	18.0479	17.3668	17.4344	17.5356	-1.71443	0.0453794
O15400	High	2	STX7	-13.2877	-13.2877	18.4363	-2.71306	17.8342	16.0712	16.8564	15.6091	16.1153	16.4972	-1.70982	0.0476807
P01876	High	8	IGHA1	26.8997	26.595	25.7915	26.4288	24.5083	24.7119	25.3356	24.6047	24.6785	24.7678	-1.69971	0.00173914
P07357	High	6	C8A	22.4456	22.5972	21.0047	22.0158	21.092	20.7391	20.4555	19.3313	20.3299	20.3895	-1.67317	0.0237622
P12277	High	14	CKB	20.9211	22.6955	21.4758	21.6975	18.9901	20.7538	20.2601	20.6908	20.0203	20.1431	-1.62917	0.034728
A0A0B4J1U7	High	2	IGHV6-1	23.0176	23.2592	21.5498	22.6088	20.4026	21.298	20.9706	21.8707	20.7753	21.0634	-1.6279	0.0234076
P13671	High	9	C6	22.4869	22.7499	21.1392	22.1253	20.7782	20.667	20.1257	20.9007	20.7398	20.6423	-1.61101	0.0106852
P02647	High	21	APOA1	30.7115	30.9095	29.4558	30.359	29.3671	28.7296	28.316	28.7757	28.9834	28.8344	-1.61075	0.00920319
P0DP02	High	2	IGHV3-30-3	22.3151	22.6752	21.2426	22.0776	20.5656	21.0015	20.0847	20.6392	20.6412	20.5865	-1.57892	0.00688826
P09493	High	2	TPM1	27.5301	27.4836	26.4345	27.1494	26.1875	25.5282	25.4745	25.4869	25.4592	25.6273	-1.57254	0.0032085
P01042	High	9	KNG1	24.8888	25.6139	24.7845	25.0957	23.6999	23.5858	23.3243	23.879	23.7748	23.6528	-1.4802	0.00074119
P02652	High	4	APOA2	28.1728	28.4763	27.0077	27.8856	26.8843	26.5308	26.2946	26.3858	26.5463	26.5284	-1.4673	0.00853931
P22792	High	5	CPN2	22.0153	22.3608	20.6529	21.6763	20.5857	20.3455	20.9026	20.1025	19.9369	20.3746	-1.4254	0.0262944
P02748	High	11	C9	23.3013	23.9984	21.9809	23.0935	22.1408	22.0258	21.0501	22.1673	21.8092	21.8387	-1.42035	0.0499481
P0DOX2	High	5	IGHA2	22.467	22.5837	20.7568	21.9359	20.404	20.8876	20.7296	20.8099	20.7931	20.7248	-1.40481	0.0347337
P04004	High	6	VTN	23.6827	24.3155	23.395	23.7978	22.6592	22.531	22.1532	22.7594	22.424	22.5053	-1.33028	0.00178825
A0A0A0MS15	High	3	IGHV3-49	21.2214	20.9931	20.5952	20.9365	19.1548	19.8853	18.6095	20.4266	19.4109	19.4974	-1.3286	0.0162275
P01031	High	38	C5	24.4641	25.2075	24.2942	24.6553	23.1126	24.0421	22.3501	23.616	23.3479	23.2937	-1.31544	0.0190692
P02760	High	5	AMBP	23.2085	23.6919	22.6743	23.1916	22.1012	22.0422	21.75	21.975	22.085	21.9907	-1.25429	0.00201565
P07477	High	2	PRSS1	24.346	24.6183	23.7083	24.2242	23.2825	23.045	23.5225	22.5361	22.7272	23.0227	-1.20536	0.00815903
P03952	High	7	KLKB1	21.9264	22.2796	20.8825	21.6962	20.4495	21.3439	20.2054	20.3299	20.3595	20.5376	-1.20392	0.0303458
P0DOX5	High	8	IGHG2	29.2206	29.3662	28.6134	29.0667	28.2814	27.677	27.3215	28.0767	27.9627	27.8639	-1.20062	0.00505254
P0DOX7	High	3	IGKC	24.9008	24.6874	24.1036	24.5639	23.6188	23.5069	23.3952	23.0938	23.4377	23.4105	-1.18066	0.0015135
A2NJV5	High	2	IGKV2-29	24.6295	24.6217	23.5277	24.2596	23.3538	23.3695	22.922	23.0576	23.087	23.158	-1.17486	0.00922296
A0A0C4DH25	High	2	IGKV3D-20	21.9441	21.3593	20.7849	21.3628	20.2496	20.464	20.0064	20.3594	20.2748	20.2708	-1.1608	0.00616618
P09619	High	2	PDGFRB	-13.2877	-13.2877	18.7201	-2.61843	18.0234	16.9712	18.2695	15.2295	17.734	17.2455	-1.15842	0.0441895
Q9UBG0	High	3	MRC2	-13.2877	-13.2877	19.6503	-2.30837	18.5705	18.555	18.8856	17.7608	18.6562	18.4856	-1.11929	0.0410985
P00747	High	10	PLG	24.6283	24.7329	24.0571	24.4728	23.6027	23.519	23.352	23.2243	23.1835	23.3763	-1.11633	0.001115
A0A075B6H7	High	3	IGKV3-7	22.6454	21.9192	21.8859	22.1501	21.0619	21.3861	20.8254	21.0907	21.1747	21.1078	-1.07565	0.00302752
B9A064	High	3	IGLL5	23.941	24.2302	23.4791	23.8834	22.9873	23.1201	22.2318	23.0124	22.7026	22.8108	-1.07176	0.00697095
P21291	High	4	CSRP1	19.3095	18.8785	18.2718	18.8199	16.8673	17.7357	18.6633	17.7752	17.455	17.6993	-1.06082	0.0455373
A0A0C4DH38	High	2	IGHV5-51	21.2823	21.1194	20.8078	21.0698	20.3298	19.8871	19.3605	20.3169	20.0369	19.9862	-1.05585	0.00566188
Q96PD5	High	8	PGLYRP2	21.8016	22.0198	21.3499	21.7238	21.1693	20.2305	20.4482	20.0571	21.3046	20.6419	-1.01928	0.0251769
P05543	High	10	SERPINA7	23.1437	23.1039	22.1918	22.8131	22.0249	22.1482	21.3152	22.1007	22.0234	21.9225	-0.922738	0.0268982
P04217	High	12	A1BG	25.8553	25.8022	25.3026	25.6534	25.0956	24.5938	24.682	24.5867	24.822	24.756	-0.904947	0.00251711
Q96IY4	High	8	CPB2	21.7396	21.7619	21.0461	21.5159	21.0023	20.7653	19.6334	20.821	20.6785	20.5801	-0.901899	0.0431315
