# Supplementary material for: Injury-specific factors in the cerebrospinal fluid regulate astrocyte plasticity in the human brain
Source: Nat Med. 2023 Dec 8;29(12):3149–61. doi: 10.1038/s41591-023-02644-6 (PMC10719094; doi:10.1038/s41591-023-02644-6)
Supplement: Supplementary file 11 — Statistical source data. [file 41591_2023_2644_MOESM11_ESM.xlsx]

## Sheet: Extended Fig 6a
Accession	Protein FDR Confidence Combined	Unique Peptides	Gene symbol	Abundance Normalized ICM n=1	Abundance Normalized ICM n=2	Abundance Normalized ICM n=3	Abundance Normalized mean ICM	Abundance Normalized CCM n=1	Abundance Normalized CCM n=2	Abundance Normalized CCM n=3	Abundance Normalized CCM n=4	Abundance Normalized CCM n=5	Abundance Normalized mean CCM	na_icm	na_ccm	log2fc CCM/ICM	pval log
Q9Y6N7	High	6	ROBO1	0.0001	0.0001	0.0001	0.0001	1.00219e+06	665742	972274	696119	946121	856489	3	0	19.7081	1.26125e-12
Q9Y2I2	High	3	NTNG1	0.0001	0.0001	0.0001	0.0001	855838	971064	625860	629109	856044	787583	3	0	19.5871	1.38639e-12
Q5VSG8	High	3	MANEAL	0.0001	0.0001	0.0001	0.0001	709998	460824	618050	517508	662875	593851	3	0	19.1797	7.68737e-13
Q9H3G5	High	5	CPVL	0.0001	0.0001	0.0001	0.0001	1.0308e+06	478106	289506	435643	723339	591479	3	0	19.174	3.23381e-10
Q86VZ4	High	4	LRP11	0.0001	0.0001	0.0001	0.0001	479038	611218	522434	620772	688511	584395	3	0	19.1566	2.19809e-13
Q5VU97	High	4	CACHD1	0.0001	0.0001	0.0001	0.0001	829913	475316	277410	539671	670358	558533	3	0	19.0913	1.22093e-10
Q92563	High	2	SPOCK2	0.0001	0.0001	0.0001	0.0001	786454	548336	348709	443174	640100	553355	3	0	19.0778	2.39745e-11
Q6UXK2	High	3	ISLR2	0.0001	0.0001	0.0001	0.0001	533389	298737	374208	518538	556540	456282	3	0	18.7996	1.01253e-11
Q9HCB6	High	3	SPON1	0.0001	0.0001	0.0001	0.0001	456858	460154	365124	505253	409120	439302	3	0	18.7449	9.59799e-14
Q8IWV2	High	6	CNTN4	0.0001	0.0001	0.0001	0.0001	358414	0.0001	341704	227323	448356	275159	3	1	18.3918	0.0240372
Q9H2E6	High	3	SEMA6A	0.0001	0.0001	0.0001	0.0001	523376	202810	158147	226767	348032	291826	3	0	18.1548	3.29734e-10
Q86SF2	High	2	GALNT7	0.0001	0.0001	0.0001	0.0001	507872	86471.8	280005	0.0001	264712	227812	3	1	18.1194	0.0242124
P58417	High	3	NXPH1	0.0001	0.0001	0.0001	0.0001	137353	257777	336144	316506	313694	272295	3	0	18.0548	7.47185e-11
O15335	High	2	CHAD	0.0001	0.0001	0.0001	0.0001	366527	203757	0.0001	220973	202166	198685	3	1	17.922	0.0240384
Q6UW01	High	2	CBLN3	0.0001	0.0001	0.0001	0.0001	398740	88659.4	176103	214397	277052	230990	3	0	17.8175	9.73346e-10
Q8N608	High	2	DPP10	0.0001	0.0001	0.0001	0.0001	261558	186138	230102	231118	121569	206097	3	0	17.653	2.39891e-11
Q13443	High	2	ADAM9	0.0001	0.0001	0.0001	0.0001	207788	216721	125903	236743	213451	200121	3	0	17.6105	7.93688e-12
O15031	High	6	PLXNB2	0.0001	0.0001	0.0001	0.0001	282653	246082	111440	241643	112509	198866	3	0	17.6014	2.93649e-10
MASP3	High	2	Masp1	0.0001	0.0001	0.0001	0.0001	313221	204187	129315	104434	222755	194783	3	0	17.5715	2.3373e-10
Q9Y6N8	High	3	CDH10	0.0001	0.0001	0.0001	0.0001	234798	128140	208043	115696	213740	180083	3	0	17.4583	3.8961e-11
P11047	High	3	LAMC1	0.0001	0.0001	0.0001	0.0001	187094	156241	107503	242122	193363	177265	3	0	17.4355	2.54915e-11
P98153	High	2	DGCR2	0.0001	0.0001	0.0001	0.0001	0.0001	119724	183078	190053	198542	138279	3	1	17.3992	0.0240294
Q9UN70	High	2	PCDHGC3	0.0001	0.0001	0.0001	0.0001	146362	165628	212261	0.0001	129761	130802	3	1	17.319	0.0240254
Q92485	High	4	SMPDL3B	0.0001	0.0001	0.0001	0.0001	166371	160435	52420.5	222953	130188	146474	3	0	17.1603	9.9728e-10
Q8IXL6	High	2	FAM20C	0.0001	0.0001	0.0001	0.0001	174908	63545.5	128976	222673	130007	144022	3	0	17.1359	3.84571e-10
Q9UNW1	High	2	MINPP1	0.0001	0.0001	0.0001	0.0001	228710	109695	119345	109473	144207	142286	3	0	17.1184	3.09409e-11
Q9BXJ3	High	2	C1QTNF4	0.0001	0.0001	0.0001	0.0001	86569.1	74479.4	100352	99943.5	150832	102435	3	0	16.6444	1.26492e-11
P54802	High	2	NAGLU	0.0001	0.0001	0.0001	0.0001	51747.5	57816.6	45540.7	34910.3	52754.1	48553.8	3	0	15.5673	2.67849e-12
Q86UX2	High	11	ITIH5	0.0001	0.0001	20828	6942.67	2.8653e+06	2.06308e+06	1.35884e+06	2.00832e+06	2.66009e+06	2.19113e+06	2	0	6.717	0.00976521
Q01459	High	4	CTBS	23982.9	25884	50106.3	33324.4	1.32775e+06	1.11663e+06	771812	1.55277e+06	1.21149e+06	1.19609e+06	0	0	5.1656	4.33957e-06
O94769	High	6	ECM2	0.0001	0.0001	55898	18632.7	1.57946e+06	2.07178e+06	1.96024e+06	1.54451e+06	1.78167e+06	1.78753e+06	2	0	4.99903	0.0137414
P61278	High	2	SST	0.0001	0.0001	21003.1	7001.03	479949	723282	515260	224829	468626	482389	2	0	4.52152	0.0146501
P01033	High	2	TIMP1	359684	210910	135663	235419	4.89053e+06	3.62811e+06	5.1475e+06	3.67183e+06	4.48845e+06	4.36528e+06	0	0	4.21277	1.19405e-05
Q6ZMI3	High	6	GLDN	0.0001	0.0001	49693.5	16564.5	1.38201e+06	716262	724218	634783	881511	867756	2	0	4.12616	0.0161114
P20933	High	5	AGA	201015	137600	95895.1	144837	3.04148e+06	2.30778e+06	2.11248e+06	1.60146e+06	2.6105e+06	2.33474e+06	0	0	4.01076	1.15977e-05
P42785	High	8	PRCP	47388.6	112388	357430	172402	3.2552e+06	3.50932e+06	887168	3.36517e+06	2.49432e+06	2.70223e+06	0	0	3.9703	0.00163884
Q8NFZ8	High	3	CADM4	486299	184003	246999	305767	6.43976e+06	2.56692e+06	5.71106e+06	2.33882e+06	5.09692e+06	4.4307e+06	0	0	3.85703	0.00026876
Q16270	High	7	IGFBP7	1.4087e+06	985195	3.46988e+06	1.95459e+06	3.21156e+07	3.06131e+07	6.94485e+06	3.65954e+07	3.07068e+07	2.73951e+07	0	0	3.80898	0.00175893
Q8NBI6	High	5	XXYLT1	33793.8	0.0001	0.0001	11264.6	385473	260634	810426	212360	546732	443125	2	0	3.71288	0.0175819
Q9BTY2	High	8	FUCA2	133142	116610	512737	254163	4.14253e+06	2.78301e+06	2.52181e+06	3.5206e+06	3.64744e+06	3.32308e+06	0	0	3.70869	0.000264122
Q13822	High	22	ENPP2	3.94865e+06	3.35442e+06	7.70658e+06	5.00322e+06	8.11989e+07	7.74413e+07	1.67068e+07	8.06642e+07	6.96196e+07	6.51262e+07	0	0	3.70231	0.00144071
Q8WVQ1	High	9	CANT1	462151	80946.3	79013.8	207370	3.41084e+06	1.87068e+06	2.66439e+06	2.07169e+06	2.92768e+06	2.58906e+06	0	0	3.64214	0.000715225
Q9BZR6	High	4	RTN4R	194246	139663	235695	189868	2.5653e+06	1.94299e+06	2.27811e+06	1.81032e+06	2.9072e+06	2.30078e+06	0	0	3.59906	4.49036e-06
P09486	High	7	SPARC	222606	191767	130812	181728	2.5628e+06	2.46094e+06	1.22282e+06	2.3463e+06	2.20284e+06	2.15914e+06	0	0	3.5706	2.66559e-05
Q9NPR2	High	5	SEMA4B	115156	80517.7	51943.4	82539.2	977451	749483	1.05714e+06	810064	1.29566e+06	977959	0	0	3.56662	2.24804e-05
Q96FE5	High	10	LINGO1	467806	255540	149943	291096	3.85747e+06	3.95372e+06	1.38278e+06	4.39158e+06	3.40655e+06	3.39842e+06	0	0	3.54529	0.000517864
P78509	High	21	RELN	655979	380499	774401	603626	9.5933e+06	6.48418e+06	3.91555e+06	6.80643e+06	7.88977e+06	6.93785e+06	0	0	3.52276	7.10032e-05
P32004	High	8	L1CAM	388519	205298	319803	304540	3.85218e+06	3.42366e+06	2.83271e+06	3.78904e+06	3.48535e+06	3.47659e+06	0	0	3.51297	4.08872e-06
P42658	High	6	DPP6	98482	0.0001	0.0001	32827.3	1.33219e+06	919210	1.04507e+06	889463	1.27172e+06	1.09153e+06	2	0	3.47035	0.0183131
O94910	High	8	ADGRL1	170990	70221.2	156613	132608	1.56577e+06	1.25696e+06	1.66535e+06	1.14734e+06	1.63277e+06	1.45364e+06	0	0	3.45443	3.987e-05
P47972	High	8	NPTX2	619170	128840	177297	308436	2.5191e+06	3.8423e+06	3.07481e+06	4.2958e+06	3.16967e+06	3.38033e+06	0	0	3.45412	0.000403516
P01303	High	2	NPY	648470	171641	81861.7	300657	3.20775e+06	2.62204e+06	3.49771e+06	2.81025e+06	3.76347e+06	3.18024e+06	0	0	3.40295	0.000950299
O75326	High	15	SEMA7A	2.12437e+06	1.63533e+06	1.53056e+06	1.76342e+06	2.39256e+07	1.50623e+07	1.19024e+07	1.68975e+07	1.85754e+07	1.72726e+07	0	0	3.29204	1.11214e-05
Q9UHC6	High	24	CNTNAP2	849185	373487	601034	607902	5.72382e+06	6.8283e+06	4.41821e+06	6.67851e+06	5.73014e+06	5.87579e+06	0	0	3.27287	2.70532e-05
Q9UMF0	High	5	ICAM5	561449	32216.8	63255.2	218974	2.13692e+06	2.04561e+06	1.97188e+06	2.19355e+06	2.21938e+06	2.11347e+06	0	0	3.27078	0.00310852
Q9NT99	High	9	LRRC4B	1.23626e+06	583185	262866	694104	8.74632e+06	5.44484e+06	5.79826e+06	6.16361e+06	7.32763e+06	6.69613e+06	0	0	3.2701	0.000406765
Q9P0K1	High	7	ADAM22	593240	223962	210021	342408	3.96529e+06	2.481e+06	3.82231e+06	2.82978e+06	3.34265e+06	3.28821e+06	0	0	3.26351	0.000128446
Q53EL9	High	6	SEZ6	198288	156947	321970	225735	2.3867e+06	2.07922e+06	1.56823e+06	2.26172e+06	2.35716e+06	2.13061e+06	0	0	3.23856	1.79733e-05
Q86UN3	High	5	RTN4RL2	767297	377586	244846	463243	5.2495e+06	4.29946e+06	3.77426e+06	4.04331e+06	4.35784e+06	4.34487e+06	0	0	3.22947	9.1196e-05
Q9HCU4	High	3	CELSR2	155435	129134	146537	143702	1.10253e+06	1.31526e+06	1.60367e+06	1.33685e+06	1.31863e+06	1.33539e+06	0	0	3.21611	2.62444e-07
Q16620	High	2	NTRK2	0.0001	59116.8	0.0001	19705.6	681026	378622	503954	533488	604626	540343	2	0	3.19224	0.0189878
A6NGN9	High	2	IGLON5	70182.4	35864.2	40572	48872.9	583758	299618	532464	281193	462569	431921	0	0	3.14366	0.000125716
Q92752	High	8	TNR	32198.9	23319.9	71281.8	42266.9	440842	329882	377339	297635	409531	371046	0	0	3.134	0.000123894
Q02818	High	17	NUCB1	834658	398313	1.07726e+06	770077	8.16169e+06	7.73154e+06	3.57739e+06	6.7477e+06	6.8872e+06	6.62111e+06	0	0	3.104	0.000301197
O94933	High	2	SLITRK3	0.0001	42176.1	0.0001	14058.7	434571	428394	193139	407685	336991	360156	2	0	3.09412	0.019295
P23468	High	12	PTPRD	789361	274104	47354.4	370273	3.43862e+06	2.29312e+06	4.59589e+06	1.98927e+06	3.45369e+06	3.15412e+06	0	0	3.09057	0.00595231
P11362	High	4	FGFR1	341791	129802	118071	196555	2.06213e+06	1.0796e+06	1.32886e+06	1.60265e+06	1.92977e+06	1.6006e+06	0	0	3.02561	0.000303113
Q7Z7M0	High	16	MEGF8	1.17058e+06	951362	490187	870711	8.62018e+06	6.71311e+06	5.81881e+06	6.26692e+06	7.98755e+06	7.08132e+06	0	0	3.02375	5.89407e-05
Q06481	High	14	APLP2	1.37702e+06	492361	923965	931116	9.08108e+06	7.89738e+06	5.02562e+06	6.90811e+06	8.40282e+06	7.463e+06	0	0	3.00272	0.000167
P43121	High	11	MCAM	933147	446894	648244	676095	7.41041e+06	3.94187e+06	5.43465e+06	3.8607e+06	6.13837e+06	5.3572e+06	0	0	2.98618	9.9939e-05
Q08174	High	10	PCDH1	684008	171337	185616	346987	3.07883e+06	2.13484e+06	3.32628e+06	2.10375e+06	3.07973e+06	2.74469e+06	0	0	2.98369	0.000675766
P63010	High	8	AP2B1	303117	54031.7	158122	171757	1.21002e+06	1.06469e+06	1.95452e+06	945984	1.61438e+06	1.35792e+06	0	0	2.98296	0.00148449
Q8NBJ4	High	6	GOLM1	474603	92133.9	98518.1	221752	2.09601e+06	1.70734e+06	2.04423e+06	1.18644e+06	1.71283e+06	1.74937e+06	0	0	2.97982	0.00127165
P14136	High	33	GFAP	63469.8	66293.7	131054	86939.3	1.39422e+06	956428	1.19638e+06	698612	1.44292e+06	1.13771e+06	0	0	2.97	4.4839e-05
P16870	High	14	CPE	4.13662e+06	2.74391e+06	3.2119e+06	3.36414e+06	3.55499e+07	2.85465e+07	1.12913e+07	2.83835e+07	2.53366e+07	2.58215e+07	0	0	2.94026	0.000379141
Q9BRK5	High	7	SDF4	362386	104624	200961	222657	1.83805e+06	1.9169e+06	993089	1.90113e+06	1.77446e+06	1.68473e+06	0	0	2.91962	0.000491182
P08253	High	13	MMP2	714184	526266	424324	554925	4.5701e+06	4.30453e+06	3.15699e+06	4.4555e+06	4.39845e+06	4.17711e+06	0	0	2.91214	7.63971e-06
P12259	High	28	F5	1.02107e+06	1.2779e+06	873032	1.05733e+06	9.81118e+06	8.77812e+06	2.87811e+06	1.02424e+07	7.88536e+06	7.91904e+06	0	0	2.90489	0.000982705
Q9NY97	High	3	B3GNT2	60656.7	0.0001	0.0001	20218.9	601058	327986	487729	360182	464299	448251	2	0	2.88557	0.0201004
Q8IW52	High	5	SLITRK4	687791	344000	110623	380805	2.78825e+06	2.18908e+06	2.6058e+06	2.9118e+06	3.50542e+06	2.80007e+06	0	0	2.87834	0.00144459
Q02487	High	4	DSC2	85713.1	68292.5	25279.5	59761.7	525301	352058	475766	430195	395781	435820	0	0	2.86644	0.000347067
Q8N126	High	5	CADM3	827764	338350	18581.2	394898	2.9037e+06	2.35575e+06	3.30142e+06	2.88652e+06	2.92693e+06	2.87486e+06	0	0	2.86394	0.0156699
P01210	High	5	PENK	1.91331e+06	812299	1.21336e+06	1.31299e+06	1.07261e+07	9.02998e+06	1.02216e+07	7.82166e+06	9.81811e+06	9.52349e+06	0	0	2.85863	4.55766e-05
Q9Y646	High	7	CPQ	240149	194192	562206	332183	2.84361e+06	2.13542e+06	1.48257e+06	2.48744e+06	2.77496e+06	2.3448e+06	0	0	2.81942	0.000379519
Q9NYQ8	High	24	FAT2	46103.1	73723.1	630860	250229	2.64093e+06	1.69457e+06	911589	1.52127e+06	2.05901e+06	1.76547e+06	0	0	2.81874	0.00683967
Q99574	High	14	SERPINI1	5.22066e+06	2.63986e+06	1.26496e+06	3.04183e+06	2.66585e+07	2.48528e+07	9.40885e+06	2.53329e+07	2.08537e+07	2.14213e+07	0	0	2.81604	0.0020585
P10586	High	10	PTPRF	487196	295899	52702.5	278599	2.45134e+06	1.35681e+06	2.3643e+06	1.62501e+06	1.95934e+06	1.95136e+06	0	0	2.80822	0.00449317
Q9Y5I4	High	4	PCDHAC2	178661	91663.2	71105.6	113810	949428	665030	819193	642876	796446	774594	0	0	2.76681	0.000109573
Q12841	High	3	FSTL1	517519	136261	184245	279342	2.23408e+06	1.65632e+06	1.66276e+06	1.96052e+06	1.98124e+06	1.89898e+06	0	0	2.76512	0.000482387
P26992	High	5	CNTFR	776600	125735	128008	343447	2.93489e+06	1.76085e+06	2.81608e+06	1.62496e+06	2.51391e+06	2.33014e+06	0	0	2.76225	0.00286984
O95206	High	4	PCDH8	238313	106214	111731	152086	980342	939705	1.47007e+06	789781	963508	1.02868e+06	0	0	2.75784	0.000159071
P08294	High	7	SOD3	2.22994e+06	1.16372e+06	1.85462e+06	1.74943e+06	1.7624e+07	1.13625e+07	6.27178e+06	1.11814e+07	1.24916e+07	1.17863e+07	0	0	2.75215	0.000366359
Q92859	High	22	NEO1	3.27913e+06	1.42363e+06	865273	1.85601e+06	1.4625e+07	9.16546e+06	1.55134e+07	9.97047e+06	1.30783e+07	1.24705e+07	0	0	2.74825	0.000661791
P07942	High	5	LAMB1	97129.8	42278.3	50678.8	63362.3	465886	388289	485759	392926	387777	424127	0	0	2.7428	5.7097e-05
Q16568	High	2	CARTPT	382562	136180	110580	209774	821397	1.33315e+06	2.20991e+06	1.3579e+06	1.285e+06	1.40147e+06	0	0	2.74003	0.00121512
P23470	High	7	PTPRG	786024	753240	576979	705414	4.75166e+06	3.48894e+06	5.0174e+06	4.7468e+06	5.54842e+06	4.71064e+06	0	0	2.73938	5.24014e-06
Q9UBX5	High	3	FBLN5	200149	88951.4	312232	200444	1.5231e+06	1.22494e+06	1.22513e+06	1.03937e+06	1.67808e+06	1.33813e+06	0	0	2.73894	0.000464214
P04066	High	7	FUCA1	365240	299456	173064	279253	2.2442e+06	1.7401e+06	1.47546e+06	1.85342e+06	1.93733e+06	1.8501e+06	0	0	2.72796	4.85541e-05
Q8N3T6	High	5	TMEM132C	50789.5	0.0001	0.0001	16929.8	364162	268581	380446	312747	337956	332778	2	0	2.71196	0.0205358
P36222	High	13	CHI3L1	5.6208e+06	2.38117e+06	1.60756e+06	3.20317e+06	1.84789e+07	1.13957e+07	4.33095e+07	9.50396e+06	2.21777e+07	2.09731e+07	0	0	2.71097	0.00580095
P23515	High	9	OMG	3.6235e+06	2.93142e+06	2.85618e+06	3.13703e+06	2.51003e+07	1.95184e+07	1.79158e+07	1.80069e+07	2.18584e+07	2.048e+07	0	0	2.70674	1.63889e-06
Q9P2S2	High	16	NRXN2	1.88595e+06	533831	521910	980564	7.82434e+06	5.61095e+06	6.98184e+06	5.09419e+06	6.41399e+06	6.38506e+06	0	0	2.70302	0.00074304
Q9ULB1	High	21	NRXN1	3.709e+06	1.46522e+06	754569	1.97626e+06	1.40555e+07	1.15467e+07	1.39263e+07	1.12452e+07	1.32729e+07	1.28093e+07	0	0	2.69635	0.000923755
Q06418	High	2	TYRO3	95689.5	61346.5	77848.8	78294.9	337502	413394	849160	319061	613241	506472	0	0	2.69349	0.000492211
P07711	High	7	CTSL	736215	675923	938820	783652	6.62821e+06	5.58215e+06	3.25282e+06	4.53324e+06	5.17726e+06	5.03474e+06	0	0	2.68363	4.26575e-05
Q99969	High	2	RARRES2	0.0001	0.0001	339826	113275	2.3763e+06	2.44514e+06	1.08151e+06	2.94421e+06	2.01638e+06	2.17271e+06	2	0	2.67663	0.0218499
P18065	High	4	IGFBP2	632540	199394	557375	463103	2.85884e+06	2.85506e+06	2.97907e+06	3.00203e+06	3.0335e+06	2.9457e+06	0	0	2.6692	0.000325639
Q08380	High	12	LGALS3BP	6.28014e+06	4.52542e+06	3.96147e+06	4.92234e+06	3.79985e+07	3.1212e+07	2.15681e+07	3.12065e+07	3.22021e+07	3.08374e+07	0	0	2.64727	2.52972e-05
O94856	High	17	NFASC	4.20157e+06	2.43457e+06	1.44456e+06	2.69356e+06	1.68924e+07	1.42036e+07	1.95418e+07	1.64337e+07	1.65394e+07	1.67222e+07	0	0	2.63417	0.000184284
Q8WZA1	High	10	POMGNT1	836839	224528	93639.3	385002	2.73336e+06	1.53262e+06	3.09081e+06	1.57696e+06	2.99288e+06	2.38533e+06	0	0	2.63125	0.00535068
Q9Y4C0	High	25	NRXN3	1.05559e+07	5.04788e+06	3.7958e+06	6.46654e+06	4.64279e+07	4.02641e+07	3.93982e+07	3.55155e+07	3.87006e+07	4.00613e+07	0	0	2.63114	0.000161903
P30530	High	4	AXL	148962	0.0001	0.0001	49654.1	1.00095e+06	734502	1.33663e+06	518136	1.01272e+06	920587	2	0	2.62761	0.0216505
P07998	High	2	RNASE1	1.06974e+06	571026	335513	658760	3.66326e+06	2.82848e+06	3.7571e+06	4.26953e+06	5.76527e+06	4.05673e+06	0	0	2.62249	0.000596607
Q12860	High	35	CNTN1	2.0215e+07	1.1319e+07	8.09115e+06	1.32084e+07	1.00161e+08	7.13787e+07	7.50248e+07	7.39785e+07	8.60452e+07	8.13176e+07	0	0	2.62212	0.000115044
Q7Z3B1	High	7	NEGR1	3.97146e+06	2.43734e+06	1.21293e+06	2.54057e+06	1.8377e+07	1.41707e+07	1.4701e+07	1.34778e+07	1.66613e+07	1.54776e+07	0	0	2.60695	0.000341004
P23471	High	19	PTPRZ1	5.12478e+06	3.24629e+06	2.97403e+06	3.7817e+06	2.61243e+07	1.92735e+07	2.56885e+07	1.93474e+07	2.32547e+07	2.27377e+07	0	0	2.58798	2.05656e-05
P45877	High	2	PPIC	214577	188313	76884.7	159925	940646	900069	857068	1.09705e+06	1.00957e+06	960879	0	0	2.58696	0.000241865
O60462	High	2	NRP2	39527.2	0.0001	0.0001	13175.7	312838	184210	316714	153680	219624	237413	2	0	2.58648	0.0211212
O00584	High	4	RNASET2	491997	510217	1.12281e+06	708341	4.84001e+06	3.74546e+06	3.05566e+06	4.75749e+06	4.73274e+06	4.22627e+06	0	0	2.57687	0.000201883
P16519	High	7	PCSK2	257889	39002.3	194441	163777	1.07371e+06	1.17584e+06	716941	518247	1.37904e+06	972755	0	0	2.57034	0.00669423
Q8IZP7	High	7	HS6ST3	349382	71670.5	112084	177712	869952	1.01775e+06	1.32907e+06	1.12598e+06	914986	1.05155e+06	0	0	2.5649	0.00142695
P40189	High	8	IL6ST	1.34149e+06	595156	390927	775856	5.1386e+06	3.68747e+06	5.65639e+06	3.62971e+06	4.81468e+06	4.58537e+06	0	0	2.56318	0.000613255
P48058	High	7	GRIA4	733909	546979	264909	515266	4.65284e+06	2.65901e+06	2.63852e+06	2.35142e+06	2.83005e+06	3.02637e+06	0	0	2.5542	0.000538197
Q24JP5	High	13	TMEM132A	2.32213e+06	411475	329066	1.02089e+06	5.86223e+06	5.32068e+06	6.654e+06	6.29885e+06	5.8282e+06	5.99279e+06	0	0	2.5534	0.00303259
P05408	High	4	SCG5	5.93251e+06	3.45964e+06	1.72519e+06	3.70578e+06	2.56531e+07	2.2035e+07	1.91334e+07	1.73239e+07	2.41679e+07	2.16627e+07	0	0	2.54736	0.00052088
O00451	High	2	GFRA2	218247	0.0001	0.0001	72749.2	1.21879e+06	828052	1.99156e+06	967112	1.32929e+06	1.26696e+06	2	0	2.53734	0.0221279
P52799	High	3	EFNB2	264157	80812.8	428268	257746	1.70963e+06	1.30501e+06	1.52047e+06	1.45038e+06	1.45506e+06	1.48811e+06	0	0	2.52946	0.00175243
Q6UXD5	High	10	SEZ6L2	1.68593e+06	804655	291131	927237	5.22963e+06	4.24568e+06	6.59338e+06	4.1678e+06	6.07992e+06	5.26328e+06	0	0	2.50495	0.00248355
Q12805	High	8	EFEMP1	8.09109e+06	4.23986e+06	3.98315e+06	5.43804e+06	3.49533e+07	2.76776e+07	3.1602e+07	2.79554e+07	3.17773e+07	3.07931e+07	0	0	2.50145	5.26026e-05
Q99674	High	8	CGREF1	1.05674e+06	313545	115835	495373	2.65606e+06	2.52425e+06	3.92483e+06	2.02279e+06	2.87984e+06	2.80155e+06	0	0	2.49964	0.00517088
Q9UJA9	High	10	ENPP5	674117	206949	330680	403915	2.09236e+06	1.46752e+06	3.35127e+06	1.79205e+06	2.64363e+06	2.26937e+06	0	0	2.49016	0.00126209
O60245	High	4	PCDH7	97455.2	29066.3	134736	87085.8	468202	486383	472829	505178	505766	487671	0	0	2.4854	0.00140908
Q13332	High	19	PTPRS	2.57076e+06	810822	514502	1.2987e+06	7.98467e+06	5.37281e+06	8.78188e+06	5.72249e+06	8.15015e+06	7.2024e+06	0	0	2.47141	0.00209907
P06865	High	8	HEXA	235733	129523	758956	374738	2.56458e+06	1.7626e+06	1.62264e+06	2.06828e+06	2.36817e+06	2.07725e+06	0	0	2.47072	0.00251291
P61916	High	6	NPC2	4.80569e+06	3.29758e+06	2.35599e+06	3.48642e+06	2.31433e+07	1.78455e+07	1.75109e+07	1.76869e+07	2.02945e+07	1.92962e+07	0	0	2.4685	4.43741e-05
Q9ULF5	High	4	SLC39A10	368375	173665	140121	227387	1.26552e+06	1.31692e+06	1.34026e+06	1.19944e+06	1.16423e+06	1.25727e+06	0	0	2.46707	0.000166786
O94985	High	25	CLSTN1	2.94525e+07	1.35671e+07	1.21698e+07	1.83965e+07	1.09121e+08	1.01103e+08	9.02252e+07	1.03798e+08	1.03828e+08	1.01615e+08	0	0	2.46561	0.000134109
P33908	High	10	MAN1A1	1.26078e+06	703765	622585	862378	5.5654e+06	4.81305e+06	4.48348e+06	4.20472e+06	4.63393e+06	4.74012e+06	0	0	2.45853	5.05016e-05
Q02246	High	24	CNTN2	3.64311e+06	3.0249e+06	3.35037e+06	3.33946e+06	2.57373e+07	1.7798e+07	9.45504e+06	1.87367e+07	1.89981e+07	1.8145e+07	0	0	2.44189	0.000311186
P07858	High	5	CTSB	95981.9	60829.2	587150	247987	2.04894e+06	1.0848e+06	1.45926e+06	726718	1.38179e+06	1.3403e+06	0	0	2.43422	0.00862882
P17174	High	16	GOT1	3.60648e+06	1.97014e+06	1.55889e+06	2.3785e+06	1.45175e+07	1.08236e+07	1.56072e+07	9.81049e+06	1.32536e+07	1.28025e+07	0	0	2.4283	0.000204449
P39060	High	7	COL18A1	1.19389e+06	475488	931316	866897	5.7257e+06	3.40556e+06	5.14964e+06	3.99272e+06	5.0097e+06	4.65666e+06	0	0	2.42537	0.000333478
Q9Y2T3	High	7	GDA	1.15646e+06	654104	68369.5	626312	3.82903e+06	4.01156e+06	2.5367e+06	2.86151e+06	3.46854e+06	3.34147e+06	0	0	2.41553	0.0145392
P05060	High	29	CHGB	6.5397e+07	2.50606e+07	1.51497e+07	3.52025e+07	2.27861e+08	1.38843e+08	2.41446e+08	1.16891e+08	2.10305e+08	1.87069e+08	0	0	2.40982	0.00260179
O14594	High	10	NCAN	4.07673e+06	2.16131e+06	1.42001e+06	2.55268e+06	1.40793e+07	1.083e+07	1.66079e+07	1.18118e+07	1.43035e+07	1.35265e+07	0	0	2.4057	0.000382012
P54756	High	2	EPHA5	81278.1	48823.1	64050.8	64717.3	313173	298164	312603	289710	496501	342030	0	0	2.4019	6.74597e-05
Q96ID5	High	3	IGSF21	315207	177874	77147	190076	900487	929301	1.42153e+06	771344	953034	995140	0	0	2.38832	0.00158066
A6NLU5	High	4	VSTM2B	605404	377090	184770	389088	1.88898e+06	1.53633e+06	2.12914e+06	1.88005e+06	2.73462e+06	2.03382e+06	0	0	2.38603	0.000809347
Q92820	High	9	GGH	879900	268858	1.0056e+06	718120	5.00556e+06	3.50166e+06	3.03899e+06	3.02312e+06	4.17947e+06	3.74976e+06	0	0	2.3845	0.00173196
P54764	High	7	EPHA4	3.8014e+06	1.63906e+06	807229	2.08256e+06	1.0346e+07	8.35952e+06	1.38746e+07	9.70385e+06	1.18449e+07	1.08258e+07	0	0	2.37804	0.00187829
O00462	High	6	MANBA	134431	0.0001	0.0001	44810.3	1.06351e+06	638572	422461	529481	835559	697916	2	0	2.37619	0.0225882
O43505	High	13	B4GAT1	5.12631e+07	2.67067e+07	1.84923e+07	3.2154e+07	1.62774e+08	1.5599e+08	1.77838e+08	1.54028e+08	1.82339e+08	1.66594e+08	0	0	2.37326	0.000235343
Q5BLP8	High	2	C4orf48	1.74077e+06	653131	407614	933838	5.79248e+06	3.8308e+06	6.30363e+06	3.33546e+06	4.7398e+06	4.80043e+06	0	0	2.36192	0.00218137
Q13449	High	10	LSAMP	1.12451e+07	5.06575e+06	3.9889e+06	6.76657e+06	4.06404e+07	2.83881e+07	4.48923e+07	2.38378e+07	3.61476e+07	3.47813e+07	0	0	2.36181	0.000812799
Q9BYH1	High	8	SEZ6L	3.45398e+06	1.58537e+06	1.06471e+06	2.03469e+06	1.12251e+07	8.46777e+06	1.28676e+07	8.75603e+06	1.08475e+07	1.04328e+07	0	0	2.35825	0.000696046
Q9UBP4	High	10	DKK3	4.75804e+07	2.184e+07	1.28854e+07	2.74353e+07	1.60521e+08	1.08934e+08	1.77917e+08	1.04357e+08	1.496e+08	1.40266e+08	0	0	2.35406	0.00134265
O95502	High	13	NPTXR	1.68389e+07	7.14577e+06	6.32196e+06	1.01022e+07	4.90154e+07	4.8701e+07	5.36215e+07	5.66471e+07	4.8403e+07	5.12776e+07	0	0	2.34366	0.000284476
P08174	High	2	CD55	192173	82742.2	223690	166202	1.02856e+06	578619	1.07267e+06	656449	871066	841474	0	0	2.33998	0.000942397
