# Supplementary material for: Injury-specific factors in the cerebrospinal fluid regulate astrocyte plasticity in the human brain
Source: Nat Med. 2023 Dec 8;29(12):3149–61. doi: 10.1038/s41591-023-02644-6 (PMC10719094; doi:10.1038/s41591-023-02644-6)
Supplement: Supplementary file 12 — Statistical source data. [file 41591_2023_2644_MOESM12_ESM.xlsx]

## Sheet: Ext Figure 7g
	67dd wo				67dd CSF-CCM				67dd wo					67dd CSF-CCM				67dd wo					67dd CSF-CCM					67dd	67dd +CSF		67dd wo vs 67dd CSF-CCM
#1 N1-N3	DAPI	MDP1959+	% MDP1959+		DAPI	MDP1959+	% MDP1959+		UKERi82a-R1-002 N1-N2	DAPI	MDP1959+	% MDP1959+		DAPI	MDP1959+	% MDP1959+		HMGU12 N1-N2	DAPI	MDP1959+	% MDP1959+		DAPI	MDP1959+	% MDP1959+		#1 N1-N3	24.76	27.08		Unpaired t test with Welch's correction
n1	114	21	18.4211		144	44	30.5556		n1	111	23	20.7207		176	49	27.8409		n1	161	35	21.7391		172	41	23.8372		UKERi82a-R1-002 N1-N2	18.22	33.09		P value	0.0275
n2	116	32	27.5862		160	47	29.375		n2	116	22	18.9655		152	57	37.5		n2	159	28	17.6101		152	60	39.4737		HMGU12 N1-N2	21.74	30.86		P value summary	*
n3	138	39	28.2609		136	29	21.3235		n3	127	19	14.9606		168	57	33.9286		n3	143	37	25.8741		164	48	29.2683						Significantly different (P < 0.05)?	Yes
total number of DAPI nuclei	368				440					354				496					463				488								One- or two-tailed P value?	Two-tailed
																															Welch-corrected t, df	t=3,401, df=3,978
Number of values			3				3					3				3					3				3		Number of values	3	3
																															How big is the difference?
Minimum			18.42				21.32					14.96				27.84					17.61				23.84		Minimum	18.22	27.08		Mean of column A	21.57
25% Percentile			18.42				21.32					14.96				27.84					17.61				23.84		25% Percentile	18.22	27.08		Mean of column B	30.34
Median			27.59				29.38					18.97				33.93					21.74				29.27		Median	21.74	30.86		Difference between means (B - A) ± SEM	8,770 ± 2,578
75% Percentile			28.26				30.56					20.72				37.5					25.87				39.47		75% Percentile	24.76	33.09		95% confidence interval	1,596 to 15,94
Maximum			28.26				30.56					20.72				37.5					25.87				39.47		Maximum	24.76	33.09		R squared (eta squared)	0.7441
Range			9.84				9.24					5.76				9.66					8.26				15.63		Range	6.54	6.01
																															F test to compare variances
95% CI of median																											95% CI of median				F, DFn, Dfd	1,161, 2, 2
Actual confidence level			75,00%				75,00%					75,00%				75,00%					75,00%				75,00%		Actual confidence level	75,00%	75,00%		P value	0.9256
Lower confidence limit			18.42				21.32					14.96				27.84					17.61				23.84		Lower confidence limit	18.22	27.08		P value summary	ns
Upper confidence limit			28.26				30.56					20.72				37.5					25.87				39.47		Upper confidence limit	24.76	33.09		Significantly different (P < 0.05)?	No
Mean			24.76				27.09					18.22				33.09					21.74				30.86		Mean	21.57	30.34		Model comparison	SS	DF	Probability it is correct
Std. Deviation			5.498				5.029					2.953				4.884					4.13				7.935		Std. Deviation	3.273	3.038		Null H. Population means identical	155.3	5	71,56%
Std. Error of Mean			3.174				2.903					1.705				2.82					2.384				4.581		Std. Error of Mean	1.89	1.754		Alternative H: Distinct population means	39.89	4	28,44%
																															Ratio of probabilities			2.517
Lower 95% CI of mean			11.1				14.59					10.88				20.96					11.48				11.15		Lower 95% CI of mean	13.44	22.8		Difference in AICc			-1.846
Upper 95% CI of mean			38.41				39.58					25.55				45.22					32				50.57		Upper 95% CI of mean	29.7	37.89
																															Data analyzed
Coefficient of variation			22,21%				18,57%					16,21%				14,76%					19,00%				25,71%		Coefficient of variation	15,17%	10,01%				Sample size, column A	3
																																	Sample size, column B	3
Sum			74.27				81.26					54.65				99.27					65.22				92.58		Sum	64.72	91.03
Shapiro-Wilk test																											Shapiro-Wilk test
W			0.8008				0.844					0.9512				0.9778											W	0.9981	0.9783
P value			0.1164				0.2246					0.5745				0.7145											P value	0.9158	0.7177
Passed normality test (alpha=0.05)?			Yes				Yes					Yes				Yes											Passed normality test (alpha=0.05)?	Yes	Yes
P value summary			ns				ns					ns				ns											P value summary	ns	ns
